# Supplementary material for: CAF-1 promotes efficient PrimPol recruitment to nascent DNA for single-stranded DNA gap formation
Source: Nucleic Acids Res. 2024 Nov 18;52(22):13865–80. doi: 10.1093/nar/gkae1068 (PMC11662685; doi:10.1093/nar/gkae1068)
Supplement: gkae1068_Supplemental_Files [file gkae1068_supplemental_files.zip › Supplementary Table S1.xlsx]

## Sheet: Figure 1B
Kegg Analysis
Category	Term	Count	%	PValue	Genes	List Total	Pop Hits	Pop Total	Fold Enrichment	Bonferroni	Benjamini	FDR	neglogP
KEGG_PATHWAY	hsa03010:Ribosome	50	7.38552	2.91824e-27	RPL3, RPL32, RPL34, RPLP0, MRPS10, RPL10A, RPL8, RPL9, RPL7, MRPL4, RPS4X, RPS15, RPS14, RPS16, RPS19, RPS18, RPL36, RPLP2, RPL38, RPS11, RPS10, RPS13, RPS9, RPL21, RPS8, RPS5, RPS6, MRPS18A, RPS3A, RPL24, RPL27, UBA52, RPL10, RPL12, RPL11, MRPL17, MRPL14, RPS15A, RPL14, RPL13, RPS27A, RPL19, MRPL23, RPL17-C18ORF32, RPS25, RPS27, RPL27A, RPS20, FAU, RPS23	390	167	8586	6.59143	7.52905e-25	7.52905e-25	6.9454e-25	26.5349
KEGG_PATHWAY	hsa03040:Spliceosome	45	6.64697	9.04719e-18	SF3B4, ISY1, SF3B5, RBM25, SF3B3, RBM8A, DDX46, SRSF1, EIF4A3, DDX42, HNRNPU, U2AF1, USP39, PRPF8, SART1, SNRPD2, PUF60, PCBP1, DHX15, SF3B1, PRPF38B, PPIL1, PRPF38A, BUD31, ALYREF, CDC5L, CRNKL1, LSM4, LSM2, LSM8, XAB2, LSM7, PHF5A, SRSF2, SNRPG, SRSF3, PRPF31, SNRPA1, SNRPE, SNRPF, HNRNPC, SNRNP200, SRSF7, RBM22, SNRPB	390	216	8586	4.58654	2.33418e-15	1.16709e-15	1.07662e-15	17.0435
KEGG_PATHWAY	hsa05171:Coronavirus disease - COVID-19	44	6.49926	1.0384e-15	RPL3, RPL32, RPL10, RPL34, RPL12, RPLP0, RPL11, RPL10A, RPL8, RPL9, RPL7, RPS15, RPS4X, RPS14, RPS15A, RPS16, RPS19, RPS18, RPL36, RPL14, RPLP2, RPL13, RPL38, RPS27A, RPS11, RPS10, RPS13, RPL19, RPS9, RPL21, RPS8, RPS5, RPS6, RPS3A, RPL17-C18ORF32, RPS25, RPS27, RPL27A, RPL24, RPL27, RPS20, FAU, UBA52, RPS23	390	232	8586	4.17533	2.57794e-13	8.93026e-14	8.23799e-14	14.9836
KEGG_PATHWAY	hsa04110:Cell cycle	24	3.54505	5.44197e-07	ANAPC13, ZBTB17, PCNA, CCNH, DDX11, CDC7, PKMYT1, SMC3, NDC80, ANAPC11, ORC5, MAD2L2, MTBP, WEE1, CCNB1, CDC23, CDC45, CHEK1, CDK1, ANAPC4, ANAPC5, BUB3, ANAPC1, ANAPC2	390	157	8586	3.36541	0.000140393	3.51007e-05	3.23797e-05	6.26424
KEGG_PATHWAY	hsa03013:Nucleocytoplasmic transport	19	2.8065	1.42448e-06	IPO13, UBE2I, SEH1L, RBM8A, NUP155, ALYREF, CSE1L, EIF4A3, PHAX, THOC5, THOC6, EEF1A1, XPO1, SAP18, RNPS1, NUP88, NUP98, TNPO1, KPNB1	390	108	8586	3.87308	0.000367448	7.3503e-05	6.78051e-05	5.84634
KEGG_PATHWAY	hsa03020:RNA polymerase	10	1.4771	1.40134e-05	POLR3A, POLR2A, POLR3B, POLR1A, POLR3C, POLR2C, POLR2D, POLR2F, POLR3H, POLR2I	390	34	8586	6.47511	0.00360895	0.000533249	0.000491911	4.85346
KEGG_PATHWAY	hsa05014:Amyotrophic lateral sclerosis	36	5.31758	1.82785e-05	DCTN6, VCP, SEH1L, UQCRB, DCTN1, NDUFB4, COX4I1, COX6A1, PSMB7, TUBA1B, ACTR1A, PSMB4, KLC2, PSMB5, PSMD3, NUP88, NDUFV1, NUP155, HSPA5, ALYREF, TUBB, SDHC, TUBB4B, EIF2S1, MTOR, SOD1, PSMA6, NDUFS8, PSMC3, UQCRQ, SRSF3, CYCS, NUP98, SRSF7, ACTR10, BCL2L1	390	364	8586	2.17735	0.0047048	0.000533249	0.000491911	4.73806
KEGG_PATHWAY	hsa05016:Huntington disease	32	4.72674	2.02067e-05	DCTN6, UQCRB, DCTN1, NDUFB4, COX4I1, COX6A1, PSMB7, TUBA1B, ACTR1A, PSMB4, KLC2, PSMB5, POLR2A, POLR2C, PSMD3, POLR2D, POLR2F, POLR2I, NDUFV1, TUBB, SDHC, TUBB4B, MTOR, SOD1, PSMA6, REST, NDUFS8, PSMC3, UQCRQ, CYCS, TAF4, ACTR10	390	306	8586	2.30226	0.00519982	0.000533249	0.000491911	4.6945
KEGG_PATHWAY	hsa04120:Ubiquitin mediated proteolysis	20	2.95421	2.02875e-05	ANAPC13, UBE2I, PPIL2, UBE2C, FBXW11, CUL3, UBE2D3, ANAPC11, CDC23, ANAPC4, ANAPC5, TRIM37, UBA1, VHL, SAE1, RPS27A, UBA52, ANAPC1, UBE2M, ANAPC2	390	142	8586	3.10076	0.00522055	0.000533249	0.000491911	4.69277
KEGG_PATHWAY	hsa03420:Nucleotide excision repair	13	1.92024	2.06685e-05	RFC3, PCNA, CCNH, POLR2A, ERCC3, RPA3, POLE2, POLR2C, POLD2, POLR2D, POLR2F, POLR2I, POLE	390	63	8586	4.54286	0.00531835	0.000533249	0.000491911	4.68469
KEGG_PATHWAY	hsa05012:Parkinson disease	29	4.2836	2.56783e-05	UQCRB, CALML5, NDUFB4, COX4I1, COX6A1, TXN2, PSMB7, TUBA1B, PSMB4, KLC2, PSMB5, PSMD3, MFN2, RPS27A, NDUFV1, HSPA5, TUBB, SDHC, TUBB4B, EIF2S1, SOD1, PSMA6, NDUFS8, PSMC3, UQCRQ, CYCS, UBA1, UBA52, BCL2L1	390	266	8586	2.40017	0.00660319	0.000602273	0.000555585	4.59043
KEGG_PATHWAY	hsa00970:Aminoacyl-tRNA biosynthesis	13	1.92024	3.37148e-05	RARS2, MTFMT, MARS2, GATB, YARS2, LARS2, SEPSECS, SARS2, NARS2, IARS2, VARS2, EARS2, PSTK	390	66	8586	4.33636	0.00866083	0.000724867	0.000668676	4.47218
KEGG_PATHWAY	hsa03008:Ribosome biogenesis in eukaryotes	21	3.10192	4.8439e-05	NOP56, UTP15, UTP6, NOP58, IMP3, NAT10, IMP4, GNL2, REXO2, AK6, PWP2, UTP18, GTPBP4, GNL3, NOL6, FBL, XPO1, EIF6, NHP2, SBDS, MPHOSPH10	390	164	8586	2.81904	0.0124198	0.000961328	0.000886806	4.3148
KEGG_PATHWAY	hsa00190:Oxidative phosphorylation	18	2.65879	0.000108681	ATP6V1A, ATP6V1G1, UQCRB, COX15, NDUFB4, COX4I1, COX17, SDHC, COX6A1, NDUFS8, UQCRQ, ATP6V1B2, COX11, CYCS, ATP6V0D1, ATP6V0C, NDUFV1, ATP6V1D	390	134	8586	2.95729	0.0276518	0.00200284	0.00184758	3.96385
KEGG_PATHWAY	hsa03030:DNA replication	9	1.32939	0.000163399	FEN1, RFC3, PCNA, POLE2, PRIM1, RPA3, POLD2, DNA2, POLE	390	36	8586	5.50385	0.0412841	0.00281047	0.0025926	3.78675
KEGG_PATHWAY	hsa01200:Carbon metabolism	15	2.21566	0.000663731	G6PD, FH, TPI1, RPEL1, PGAM1, RPE, SDHC, RPIA, PKM, PGK1, PGP, PGLS, ALDOA, TKT, GAPDH	390	115	8586	2.87157	0.157431	0.0107027	0.009873	3.17801
KEGG_PATHWAY	hsa03018:RNA degradation	12	1.77253	0.000805549	LSM8, EXOSC6, LSM7, PNPT1, CNOT1, DIS3, EXOSC9, CNOT3, LSM4, EXOSC2, HSPD1, LSM2	390	79	8586	3.34411	0.187724	0.0118513	0.0109326	3.09391
KEGG_PATHWAY	hsa04114:Oocyte meiosis	16	2.36337	0.000826838	ANAPC13, CALML5, FBXW11, SPDYE6, PKMYT1, SMC3, ANAPC11, MAD2L2, CCNB1, CDC23, SPDYE2, CDK1, ANAPC4, ANAPC5, ANAPC1, ANAPC2	390	131	8586	2.6889	0.192177	0.0118513	0.0109326	3.08258
KEGG_PATHWAY	hsa05022:Pathways of neurodegeneration - multiple diseases	37	5.46529	0.0016195	DCTN6, VCP, UQCRB, CALML5, DCTN1, NDUFB4, COX4I1, ATP2A2, COX6A1, HSD17B10, PSMB7, TUBA1B, ACTR1A, PSMB4, KLC2, PSMB5, PSMD3, MFN2, RPS27A, NDUFV1, HSPA5, CSNK1A1, TUBB, SDHC, TUBB4B, EIF2S1, MTOR, SOD1, PSMA6, NDUFS8, PSMC3, UQCRQ, CYCS, UBA1, UBA52, ACTR10, BCL2L1	390	476	8586	1.71128	0.341749	0.0219911	0.0202863	2.79062
KEGG_PATHWAY	hsa01230:Biosynthesis of amino acids	11	1.62482	0.00192895	RPIA, PKM, TPI1, MAT2A, RPEL1, PGAM1, RPE, PGK1, ALDOA, TKT, GAPDH	390	75	8586	3.22892	0.392347	0.0240424	0.0221786	2.71468
KEGG_PATHWAY	hsa00030:Pentose phosphate pathway	7	1.03397	0.00195694	RPIA, G6PD, RPEL1, RPE, PGLS, ALDOA, TKT	390	30	8586	5.13692	0.396726	0.0240424	0.0221786	2.70842
KEGG_PATHWAY	hsa04914:Progesterone-mediated oocyte maturation	13	1.92024	0.00212885	ANAPC13, SPDYE6, PKMYT1, ANAPC11, MAD2L2, CCNB1, CDC23, SPDYE2, CDK1, ANAPC4, ANAPC5, ANAPC1, ANAPC2	390	102	8586	2.80588	0.422951	0.0249656	0.0230302	2.67186
KEGG_PATHWAY	hsa04966:Collecting duct acid secretion	6	0.886263	0.00657911	ATP6V1A, ATP6V1G1, ATP6V1B2, ATP6V0D1, ATP6V1D, ATP6V0C	390	27	8586	4.89231	0.817867	0.0738004	0.0680795	2.18183
KEGG_PATHWAY	hsa05020:Prion disease	22	3.24963	0.01172	HSPA5, UQCRB, NDUFB4, COX4I1, TUBB, SDHC, TUBB4B, COX6A1, EIF2S1, SOD1, PSMA6, PSMB7, TUBA1B, PSMB4, KLC2, NDUFS8, PSMB5, PSMC3, UQCRQ, PSMD3, CYCS, NDUFV1	390	272	8586	1.78066	0.952242	0.12599	0.116223	1.93107
KEGG_PATHWAY	hsa03410:Base excision repair	7	1.03397	0.0136658	FEN1, RFC3, PCNA, POLG2, POLE2, POLD2, POLE	390	44	8586	3.50245	0.971278	0.141031	0.130098	1.86437
KEGG_PATHWAY	hsa03050:Proteasome	7	1.03397	0.0168166	PSMA6, PSMB7, PSMB4, PSMB5, PSMC3, PSMD3, PSMB9	390	46	8586	3.35017	0.987419	0.166873	0.153937	1.77426
KEGG_PATHWAY	hsa03015:mRNA surveillance pathway	10	1.4771	0.0312537	NUDT21, SMG1, RBM8A, ALYREF, CPSF2, EIF4A3, SAP18, RNPS1, ETF1, SMG6	390	97	8586	2.26963	0.999723	0.292075	0.269434	1.5051
KEGG_PATHWAY	hsa00510:N-Glycan biosynthesis	7	1.03397	0.0316981	DPAGT1, DAD1, RPN1, ALG2, ALG13, DOLK, ALG11	390	53	8586	2.90769	0.999754	0.292075	0.269434	1.49897
KEGG_PATHWAY	hsa00450:Selenocompound metabolism	4	0.590842	0.0391155	SEPSECS, MARS2, SEPHS2, PSTK	390	17	8586	5.18009	0.999966	0.347993	0.321016	1.40765

## Sheet: Figure 1C
GO_BP Analysis
Category	Term	Count	%	PValue	Genes	List Total	Pop Hits	Pop Total	Fold Enrichment	Bonferroni	Benjamini	FDR	neglogP
GOTERM_BP_DIRECT	GO:0006412~translation	65	9.60118	1.15631e-41	RPL3, RPL32, RPL34, RPLP0, MRPL39, RPL10A, RPL8, RPL9, YARS2, RPL7, MRPL4, RPS4X, RPS15, MRPL41, RPS14, RPS16, RPS19, RPS18, RPL36, RPLP2, RPL38, RPS11, RPS10, RPS13, PSTK, METTL17, RPS9, RPL21, RPS8, RPS5, RPS6, DHPS, MRPS23, MRPS18A, RPS3A, MRPL43, MRPL52, EEF1A1, RPL24, RPL27, UBA52, RPL10, RPL12, RPL11, MRPL17, MRPL14, MRPL57, RPS15A, RPL14, RPL13, RPS27A, ABCF1, RPL19, GATB, MRPL23, RPL17-C1…	659	222	19462	8.64694	2.77629e-38	2.77629e-38	2.70807e-38	40.9369
GOTERM_BP_DIRECT	GO:0002181~cytoplasmic translation	43	6.35155	1.48117e-37	RPL3, RPL32, RPL10, RPL34, RPL12, RPLP0, RPL11, RPL10A, RPL8, RPL9, RPL7, RPS15, RPS4X, RPS14, RPS15A, RPS16, RPS19, RPS18, RPL36, RPL14, RPLP2, RPL13, RPL38, RPS27A, RPS11, RPS10, RPS13, RPL19, RPS9, RPL21, RPS8, RPS5, RPS6, RPS3A, RPS25, RPS27, RPL27A, RPL24, RPL27, RPS20, FAU, UBA52, RPS23	659	91	19462	13.955	3.55628e-34	1.77814e-34	1.73445e-34	36.8294
GOTERM_BP_DIRECT	GO:0000398~mRNA splicing, via spliceosome	54	7.97637	1.36228e-32	ISY1, DBR1, DDX46, EIF4A3, PPWD1, HNRNPU, WDR83, USP39, SART1, UBL5, SNRPD2, RBMX2, DHX15, IK, BUD31, TFIP11, ZCRB1, CRNKL1, SRSF2, SNRPG, SRSF3, SNRPA1, SNRPE, SNRNP25, SNRPF, SNRNP200, SRSF7, RBM22, SNRPB, SF3B4, SF3B5, SF3B3, RBM8A, SRSF1, U2AF1, PRPF8, DHX35, SF3B1, PPIL1, PRPF38B, PRPF38A, ALYREF, CDC5L, LSM4, LSM2, SMU1, LSM8, XAB2, LSM7, PHF5A, MFAP1, PRPF31, RNPS1, HNRNPC	659	200	19462	7.97381	3.27084e-29	1.09028e-29	1.06349e-29	31.8657
GOTERM_BP_DIRECT	GO:0042274~ribosomal small subunit biogenesis	35	5.16987	1.56012e-30	NAT10, PWP2, NOL6, RPS15, RPS4X, RPS14, FBL, RPS15A, RPS16, RPS19, DHX37, SURF6, RPS11, RPS13, METTL17, NOP56, UTP15, NOM1, UTP6, NOP58, NOP14, RPS9, PNO1, UTP3, IMP3, RPS8, RPS5, RPS6, RPS3A, IMP4, UTP18, RPS25, RPS27, MPHOSPH10, RPS23	659	74	19462	13.9681	3.74585e-27	9.36463e-28	9.13451e-28	29.8068
GOTERM_BP_DIRECT	GO:0006364~rRNA processing	40	5.90842	2.06251e-25	DDX27, DDX47, EIF4A3, RPL11, NOLC1, DDX21, NOC4L, RBFA, RPL7, NOL6, RPS15, FBL, EXOSC6, RPS16, RPS19, EXOSC9, RPL14, EXOSC2, DCAF13, NOP56, UTP15, NOP58, NOP14, IMP3, DIS3, WDR18, RPS6, WDR74, DDX10, IMP4, UTP18, RPUSD4, BOP1, RPS25, NSA2, RPS27, TSR2, SBDS, MPHOSPH10, RPL27	659	138	19462	8.56018	4.95208e-22	9.90416e-23	9.66078e-23	24.6856
GOTERM_BP_DIRECT	GO:0008380~RNA splicing	44	6.49926	1.12404e-21	SF3B4, RBM25, SF3B3, RBM8A, DDX47, U2AF1, USP39, PRPF8, BCLAF1, SNRPD2, PUF60, DHX15, SAP18, SF3B1, RBM39, PRPF38B, PPIL1, PPIL2, PRMT1, BUD31, ECD, CDC5L, TFIP11, ARMC7, ZCRB1, THOC5, LSM4, JMJD6, THOC6, SMU1, RPUSD4, SFPQ, SRSF2, SNRPG, MPHOSPH10, LUC7L3, SNRPA1, RNPS1, SNRNP25, SNRPF, HNRNPC, SRSF7, SNRPB, ZPR1	659	212	19462	6.12941	2.69882e-18	4.49804e-19	4.38751e-19	20.9492
GOTERM_BP_DIRECT	GO:0051301~cell division	48	7.0901	3.45679e-14	ANAPC13, CDC123, SEH1L, DCTN1, PMF1-BGLAP, CDCA8, HNRNPU, SMC5, KIF11, USP39, SMC3, PMF1, ANAPC11, SKA2, TUBA1B, CCNB1, CDC23, ZNF207, MCMBP, BUB3, SPDL1, CENPW, UBE2I, CSNK1A1, UBE2C, TUBB, HAUS3, CDC5L, CDC7, HAUS5, NDC80, MAD2L2, ASPM, WEE1, MIS18A, PRC1, CDC37, SDE2, TIMELESS, CDK1, TACC3, BIRC5, ANAPC4, ANAPC5, SPC24, ANAPC1, PAFAH1B1, ANAPC2	659	389	19462	3.64413	8.29016e-11	1.18568e-11	1.15654e-11	13.4613
GOTERM_BP_DIRECT	GO:1903241~U2-type prespliceosome assembly	13	1.92024	3.76699e-12	SF3B4, SF3B5, SF3B3, DDX46, PHF5A, SNRPD2, RBMX2, SNRPG, SNRPA1, SNRPE, SNRPF, SF3B1, SNRPB	659	24	19462	15.9968	9.04454e-09	1.13057e-09	1.10279e-09	11.424
GOTERM_BP_DIRECT	GO:0000278~mitotic cell cycle	27	3.98818	1.38187e-11	DCTN1, CUL3, NOLC1, CDCA8, KIF11, PKMYT1, SMC3, ANAPC11, SKA2, TUBA1B, CDC23, NUP88, POLE, MEN1, PLK4, IK, CENPW, TUBB, TUBB4B, NLE1, NDC80, WEE1, SRSF2, BIRC5, JTB, SUGT1, BAP1	659	155	19462	5.14439	3.31788e-08	3.68652e-09	3.59593e-09	10.8595
GOTERM_BP_DIRECT	GO:0006413~translational initiation	17	2.51108	2.12323e-11	EIF2B5, EIF2B4, EIF2B3, MTFMT, EIF1AX, RPS5, RPS3A, EIF2S1, EIF1AD, EIF6, DHX33, EIF3L, EIF3I, EIF3E, ABCE1, EIF2B1, ABCF1	659	55	19462	9.12827	5.09789e-08	5.09787e-09	4.9726e-09	10.673
GOTERM_BP_DIRECT	GO:0006397~mRNA processing	32	4.72674	1.29156e-10	SF3B4, RBM25, RBM8A, DDX47, SRSF1, SUPT4H1, U2AF1, USP39, PRPF8, ZFP36L1, BCLAF1, SNRPD2, PUF60, DHX15, SAP18, RBM39, PRPF38B, PNPT1, PPIL2, ECD, CDC5L, TFIP11, ARMC7, THOC5, JMJD6, THOC6, RPUSD4, NUDT21, SFPQ, SRSF2, SRSF7, ZPR1	659	238	19462	3.97077	3.10104e-07	2.81913e-08	2.74985e-08	9.88889
GOTERM_BP_DIRECT	GO:0000387~spliceosomal snRNP assembly	12	1.77253	1.20642e-09	PRMT5, SART1, SNRPD2, CLNS1A, DDX20, SNRPG, STRAP, SNRPE, SNRPF, LSM4, SNRPB, WDR77	659	29	19462	12.2204	2.89662e-06	2.22817e-07	2.17342e-07	8.9185
GOTERM_BP_DIRECT	GO:0000462~maturation of SSU-rRNA from tricistronic rRNA transcript (SSU-rRNA, 5.8S rRNA, LSU-rRNA)	12	1.77253	1.20642e-09	RPS14, UTP6, NOP14, RPS16, RPS19, RPS8, UTP3, TSR2, DHX37, NOL10, PWP2, DCAF13	659	29	19462	12.2204	2.89662e-06	2.22817e-07	2.17342e-07	8.9185
GOTERM_BP_DIRECT	GO:0032543~mitochondrial translation	19	2.8065	3.08411e-09	RARS2, PTCD3, PTCD1, MRPS35, MRPS23, MRPS18A, MRPL17, GATB, MRPL39, MRPS10, MRPL14, MRPL23, MRPL57, MRPL43, MRPL4, MRPL41, MRPL52, LARS2, IARS2	659	96	19462	5.845	7.40493e-06	5.2364e-07	5.10773e-07	8.51087
GOTERM_BP_DIRECT	GO:0031145~anaphase-promoting complex-dependent catabolic process	14	2.06795	3.27139e-09	ANAPC13, UBE2C, CUL3, PSMB9, ANAPC11, PSMA6, PSMB7, PSMB4, CDC23, PSMB5, ANAPC4, ANAPC5, ANAPC1, ANAPC2	659	47	19462	8.79695	7.85457e-06	5.2364e-07	5.10773e-07	8.48527
GOTERM_BP_DIRECT	GO:0042273~ribosomal large subunit biogenesis	12	1.77253	8.55027e-09	NIP7, RPL11, RPL14, WDR74, RRS1, SURF6, MALSU1, RPF2, NOC2L, WDR12, GTPBP4, RPL7	659	34	19462	10.4233	2.0529e-05	1.28307e-06	1.25155e-06	8.06802
GOTERM_BP_DIRECT	GO:0007059~chromosome segregation	18	2.65879	2.07616e-08	TOP2A, UBE2I, CENPW, HJURP, SMC5, PMF1, NDC80, SKA2, CIAO1, MIS18A, NTMT1, CENPK, CENPL, CENPM, BIRC5, CENPO, TOP1, SPC24	659	96	19462	5.53737	4.98473e-05	2.93227e-06	2.86021e-06	7.68274
GOTERM_BP_DIRECT	GO:0000027~ribosomal large subunit assembly	10	1.4771	2.92134e-08	BOP1, RPL3, RPL10, NOP2, RPL11, RPLP0, RRS1, RPL24, RPF2, NLE1	659	23	19462	12.8403	7.01388e-05	3.89674e-06	3.80098e-06	7.53442
GOTERM_BP_DIRECT	GO:0048208~COPII vesicle coating	9	1.32939	7.44727e-07	PPP6C, TRAPPC3, TRAPPC1, TMED10, CUL3, TRAPPC4, TRAPPC11, TMED2, PREB	659	24	19462	11.0747	0.00178649	9.0689e-05	8.84605e-05	6.128
GOTERM_BP_DIRECT	GO:0006260~DNA replication	18	2.65879	7.55427e-07	GINS2, FEN1, SUPT16H, RFC3, PCNA, DHX9, ORC5, POLG2, RPA3, POLE2, POLD2, CHEK1, SDE2, CDK1, DNA2, TOP1, POLE, DTL	659	122	19462	4.35727	0.00181214	9.0689e-05	8.84605e-05	6.12181
GOTERM_BP_DIRECT	GO:1901796~regulation of signal transduction by p53 class mediator	11	1.62482	1.00792e-06	PRMT5, BOP1, TP53RK, CHEK1, NOP2, RPL11, RRS1, URB2, RPF2, MTOR, TAF1	659	42	19462	7.73474	0.00241709	0.000115239	0.000112407	5.99657
GOTERM_BP_DIRECT	GO:0051445~regulation of meiotic cell cycle	8	1.18168	2.58181e-06	ASPM, ANAPC13, CDC23, ANAPC4, ANAPC5, ANAPC1, ANAPC11, ANAPC2	659	20	19462	11.8131	0.00617976	0.000281769	0.000274846	5.58808
GOTERM_BP_DIRECT	GO:0050821~protein stabilization	24	3.54505	3.4025e-06	COG7, CCNH, RPL11, COG3, GTPBP4, HSPD1, CCT6A, UXT, PYURF, CDC37, RUVBL2, CHORDC1, DNLZ, ZNF207, TRIM37, PFDN2, VHL, NAA15, SUGT1, CCT7, GAPDH, TELO2, CCT4, TAF1	659	229	19462	3.09512	0.00813613	0.000355191	0.000346463	5.4682
GOTERM_BP_DIRECT	GO:0000470~maturation of LSU-rRNA	7	1.03397	5.6285e-06	NSA2, EIF6, MAK16, NOP2, NHP2, RPL10A, RPF2	659	15	19462	13.7819	0.0134232	0.000563084	0.000549248	5.24961
GOTERM_BP_DIRECT	GO:0070979~protein K11-linked ubiquitination	9	1.32939	6.47752e-06	ANAPC13, CDC23, UBE2C, UBE2D3, ANAPC4, ANAPC5, ANAPC1, ANAPC11, ANAPC2	659	31	19462	8.57399	0.0154323	0.000622101	0.000606814	5.18859
GOTERM_BP_DIRECT	GO:0007080~mitotic metaphase plate congression	10	1.4771	8.966e-06	CCNB1, SEH1L, CDC23, CUL3, RRS1, CHMP3, CDCA8, SPDL1, CHMP6, KPNB1	659	42	19462	7.03158	0.0212974	0.00079731	0.000777718	5.0474
GOTERM_BP_DIRECT	GO:0042254~ribosome biogenesis	10	1.4771	8.966e-06	NOP56, BOP1, NOP14, XPO1, MTG2, RPLP0, DHX37, URB2, NOC4L, GNL2	659	42	19462	7.03158	0.0212974	0.00079731	0.000777718	5.0474
GOTERM_BP_DIRECT	GO:0006417~regulation of translation	14	2.06795	1.13774e-05	PTCD3, EIF2B4, RPS9, RBM8A, RPL10, NOLC1, ELP3, FOXO3, ZFP36L1, RPS14, BCLAF1, CNOT1, RPL38, ABCE1	659	91	19462	4.54348	0.0269476	0.000975612	0.000951638	4.94396
GOTERM_BP_DIRECT	GO:0006281~DNA repair	27	3.98818	1.34387e-05	SMG1, FH, VCP, FEN1, UBE2D3, SMC3, RUVBL2, CHEK1, POLD2, POLE, MEN1, RFC3, SUPT16H, INTS3, DDX11, CDC5L, RAD51, ERCC3, POLG2, RPA3, POLE2, TIMELESS, CDK1, RAD1, DNA2, WRAP53, RAD9A	659	302	19462	2.64033	0.0317515	0.00111263	0.00108529	4.87164

## Sheet: Figure 2A
293T CHAF1AKO vs WT Screen Results
		Gene	Score	Rank
		HNRNPU	2.779e-08	1
		HSPD1	5.5691e-08	2
		CCT4	2.9645e-07	3
		BUB3	3.0819e-07	4
		MARS	3.3924e-07	5
		WASH1	4.167e-07	6
		RPE	5.137e-07	7
		CHORDC1	8.8276e-07	8
		RAD9A	9.08e-07	9
		RPL8	1.2276e-06	10
		LRRC37A3	1.299e-06	11
		TINF2	1.5462e-06	12
		C10orf2	1.6559e-06	13
		ALDOA	1.7107e-06	14
		CCDC84	1.8264e-06	15
		KPNB1	1.8954e-06	16
		MRPL57	2.0667e-06	17
		RPS16	2.6971e-06	18
		RPS20	2.8993e-06	19
		DAD1	3.2956e-06	20
		SRSF1	3.5933e-06	21
		NIP7	3.6175e-06	22
		RPL34	3.6799e-06	23
		COX4I1	4.412e-06	24
		GRSF1	4.7643e-06	25
		CEBPZ	4.8447e-06	26
		RPS11	5.0905e-06	27
		RFC3	5.1279e-06	28
		NSA2	5.4327e-06	29
		MARS2	6.6492e-06	30
		DPAGT1	7.1145e-06	31
		TRIM37	7.7381e-06	32
		PSMA6	7.855e-06	33
		HAUS5	7.9288e-06	34
		GFER	8.1787e-06	35
		BIRC5	8.2499e-06	36
		MIS18A	8.2536e-06	37
		TKT	8.4257e-06	38
		SF3B5	8.4801e-06	39
		PSMG3	8.9125e-06	40
		TELO2	8.9509e-06	41
		GAPDH	9.0402e-06	42
		NOP56	9.4106e-06	43
		FDX1L	1.0113e-05	44
		NOL10	1.0162e-05	45
		MTBP	1.0325e-05	46
		C14orf80	1.1494e-05	47
		PWP2	1.2527e-05	48
		ZFP36L1	1.2866e-05	49
		FBL	1.3547e-05	50
		ATP6V0C	1.3618e-05	51
		ZBTB8OS	1.3954e-05	52
		PKMYT1	1.4005e-05	53
		KLF5	1.4971e-05	54
		ATP6V1G1	1.504e-05	55
		RPF2	1.523e-05	56
		MFAP1	1.596e-05	57
		DNLZ	1.6128e-05	58
		POLR3H	1.6128e-05	59
		CCNH	1.6189e-05	60
		TIMM10	1.6862e-05	61
		EEF1A1	1.7177e-05	62
		TUFM	1.7278e-05	63
		SF3B3	1.7572e-05	64
		CHEK1	1.7795e-05	65
		ATP5H	1.7801e-05	66
		USO1	1.807e-05	67
		GINS2	1.8171e-05	68
		KRT18	1.8709e-05	69
		RPS8	1.8934e-05	70
		POLD2	1.9093e-05	71
		POLR3A	1.91e-05	72
		PSMB4	1.9256e-05	73
		HMGCS1	1.9551e-05	74
		MAD2L2	2.1486e-05	75
		DNAJC9	2.189e-05	76
		U2AF1	2.2276e-05	77
		LCE1D	2.2628e-05	78
		PMVK	2.3047e-05	79
		WDR18	2.3116e-05	80
		RPP21	2.3526e-05	81
		COX17	2.5161e-05	82
		ARMC7	2.5349e-05	83
		PRMT1	2.5876e-05	84
		WDR1	2.605e-05	85
		TOP1	2.6088e-05	86
		DHX37	2.6538e-05	87
		MCL1	2.686e-05	88
		TAMM41	2.6966e-05	89
		RPL3	2.72e-05	90
		VARS2	2.8587e-05	91
		KIF11	2.8826e-05	92
		TPI1	3.0203e-05	93
		LSM7	3.0673e-05	94
		MTPAP	3.089e-05	95
		RBMX2	3.1305e-05	96
		ATP5J2-PTCD1	3.1391e-05	97
		PMPCA	3.3169e-05	98
		LRTOMT	3.3577e-05	99
		SF3B1	3.6579e-05	100
		EIF2B3	3.7015e-05	101
		ACTR10	3.7052e-05	102
		EIF2B5	3.7501e-05	103
		PCNA	3.8465e-05	104
		WRAP53	3.9168e-05	105
		CMTR1	3.9193e-05	106
		RPLP0	4.0249e-05	107
		SNRNP200	4.1372e-05	108
		ABT1	4.152e-05	109
		NOM1	4.2242e-05	110
		NTMT1	4.2466e-05	111
		PRMT5	4.2727e-05	112
		PRPF8	4.2832e-05	113
		C19orf52	4.2919e-05	114
		DHX35	4.3589e-05	115
		TRMT112	4.3654e-05	116
		ISCA1	4.398e-05	117
		EIF1AX	4.457e-05	118
		SFPQ	4.5442e-05	119
		PRPF31	4.6092e-05	120
		WDR77	4.7171e-05	121
		RPS27	4.7313e-05	122
		WDR83	4.7874e-05	123
		NELFCD	4.8034e-05	124
		UQCRB	4.9263e-05	125
		PDCD2	5.061e-05	126
		HSPA5	5.2857e-05	127
		CDC37	5.6177e-05	128
		ADSL	5.7058e-05	129
		APPL2	5.7316e-05	130
		MARK2	5.7698e-05	131
		SNRPB	5.915e-05	132
		XPO1	6.0064e-05	133
		CCT6A	6.3078e-05	134
		RBM39	6.4045e-05	135
		LOC100144595	6.4665e-05	136
		TBC1D3C	6.4698e-05	137
		DTYMK	6.4864e-05	138
		SRSF2	6.5187e-05	139
		VPS25	7.0056e-05	140
		SBDS	7.0535e-05	141
		POLG2	7.082e-05	142
		ATP2A2	7.3598e-05	143
		SACM1L	7.41e-05	144
		DDX20	7.4298e-05	145
		BCL2L1	7.4532e-05	146
		FEN1	7.6941e-05	147
		CDCA8	7.7626e-05	148
		ALG2	7.7988e-05	149
		EXOSC2	7.8852e-05	150
		PTPMT1	7.989e-05	151
		HAUS3	8.1875e-05	152
		NUPL1	8.3739e-05	153
		GART	8.4081e-05	154
		NARFL	8.5767e-05	155
		MEMO1	8.6312e-05	156
		TIMELESS	8.6514e-05	157
		ATP6V1B2	8.7505e-05	158
		PITPNB	8.8171e-05	159
		CUL3	8.8773e-05	160
		SRSF3	9.0159e-05	161
		DUX4	9.0186e-05	162
		ELP3	9.0958e-05	163
		FDPS	9.1158e-05	164
		CIRH1A	9.1835e-05	165
		PPIL2	9.3488e-05	166
		TBCE	9.4351e-05	167
		PRB3	9.4717e-05	168
		NOL9	9.5212e-05	169
		UBE2I	9.8131e-05	170
		ZCRB1	9.8822e-05	171
		SSX5	9.9834e-05	172
		EIF2S1	0.00010085	173
		EIF1AD	0.0001017	174
		KIAA0391	0.00010272	175
		DDX10	0.00010486	176
		HNRNPC	0.00010496	177
		POLR1A	0.00010518	178
		DOLK	0.00010674	179
		POLR2I	0.00010679	180
		SAMM50	0.00010713	181
		MRPS18A	0.0001094	182
		NDUFS8	0.00010956	183
		UTP15	0.00011081	184
		MPHOSPH10	0.00011085	185
		ATP5A1	0.00011173	186
		GINS1	0.00011399	187
		MED1	0.00011493	188
		VHL	0.00011565	189
		RPL27	0.00011643	190
		DHFR	0.00011818	191
		CD3EAP	0.00011854	192
		SPCS2	0.00011894	193
		FAM120AOS	0.00011997	194
		IGBP1	0.00012055	195
		UQCRQ	0.00012087	196
		PGAM1	0.00012559	197
		PSMD3	0.00012564	198
		ZNHIT2	0.00012603	199
		HSD17B12	0.00012611	200
		NLE1	0.00012614	201
		PPP6C	0.00012659	202
		SERBP1	0.00012949	203
		CALML5	0.00013078	204
		ATP1A1	0.00013303	205
		GTPBP4	0.00013842	206
		ZNF626	0.00013852	207
		UTP3	0.00014006	208
		COG3	0.00014356	209
		CHMP3	0.0001437	210
		RPS27A	0.00014492	211
		C17orf96	0.00014512	212
		RPL7	0.00014703	213
		FBXW11	0.00014821	214
		RPL13	0.00014838	215
		EXOSC6	0.00014872	216
		CAPZB	0.00014874	217
		RPL19	0.00014933	218
		TMED10	0.00015147	219
		TAF1C	0.00015168	220
		RPUSD4	0.00015422	221
		MMS22L	0.00015595	222
		IPO13	0.00015612	223
		GNB2L1	0.00015651	224
		STRAP	0.00015739	225
		METTL17	0.00015984	226
		MRPL23	0.00016029	227
		YARS2	0.00016188	228
		ACTR1A	0.0001653	229
		ALG13	0.00016583	230
		AK6	0.00017153	231
		HIST2H3C	0.00017337	232
		SARS2	0.00017452	233
		TRAPPC4	0.00017566	234
		NMT1	0.00017777	235
		CRNKL1	0.00017868	236
		RPS3A	0.00018188	237
		XRCC5	0.0001847	238
		SKA2	0.00018718	239
		UTP6	0.00018755	240
		GNL3	0.0001886	241
		CIAO1	0.00019634	242
		IMPDH2	0.00019815	243
		COA6	0.00020148	244
		MTMR8	0.00020285	245
		PMF1	0.00020415	246
		B3GAT3	0.00020444	247
		EIF6	0.00020446	248
		NDUFV1	0.00020612	249
		TACC3	0.00020689	250
		ATP5B	0.00020703	251
		COX11	0.00020982	252
		TUBB	0.00021129	253
		PFDN2	0.00021737	254
		PCID2	0.00021962	255
		RNPS1	0.0002204	256
		COX20	0.00022084	257
		HSPE1	0.00022152	258
		PHB	0.00022342	259
		TUBB4B	0.0002238	260
		ANAPC1	0.00022445	261
		SPDYE2	0.0002245	262
		SMC3	0.0002258	263
		G6PD	0.0002267	264
		SUPT16H	0.0002304	265
		CPSF2	0.00023173	266
		RPL10A	0.00023623	267
		NCL	0.00023667	268
		PGLS	0.00023869	269
		GFPT1	0.00023992	270
		LSM8	0.00024518	271
		CHCHD5	0.00024636	272
		TSR2	0.00024897	273
		RPL24	0.00025369	274
		MRPL4	0.00025941	275
		EIF2B1	0.00026302	276
		NARS	0.00026492	277
		RPS18	0.00026521	278
		CDK1	0.00026609	279
		IMP3	0.00027053	280
		COPS4	0.00027097	281
		SMC5	0.00027232	282
		LOC101060389	0.00027779	283
		ARID5A	0.00027795	284
		COX15	0.00028061	285
		RPIA	0.00028091	286
		PRPF38B	0.00028654	287
		NUTF2	0.00028782	288
		ATP6V1D	0.00028782	289
		C6orf47	0.00028956	290
		LARS	0.00028968	291
		SART1	0.00029249	292
		SARS	0.0002996	293
		NR2C2AP	0.00030012	294
		RPS10	0.00030357	295
		FDXR	0.00030725	296
		ORAOV1	0.0003084	297
		BOLA3	0.00031007	298
		DDX21	0.00031156	299
		TOP2A	0.00031506	300
		YARS	0.00031698	301
		PUF60	0.00031871	302
		ERH	0.0003207	303
		RAD1	0.00032106	304
		RPS25	0.00032303	305
		ANAPC5	0.00032436	306
		CNOT1	0.0003289	307
		RPL21	0.00033475	308
		ECD	0.00033727	309
		SBNO1	0.00033942	310
		PPWD1	0.00034072	311
		KCMF1	0.0003439	312
		PNPT1	0.00034881	313
		EIF4A3	0.00035352	314
		DNAJC11	0.00035441	315
		MRPL17	0.00035763	316
		PRPF38A	0.00036033	317
		RPL10	0.00036057	318
		CYCS	0.00036217	319
		UBA52	0.0003629	320
		NUP98	0.00036344	321
		COPS6	0.00036622	322
		LIPT2	0.00036713	323
		TCEB2	0.00036742	324
		FOXD2	0.00036782	325
		ANAPC11	0.00037182	326
		WEE1	0.00037527	327
		THOC6	0.0003757	328
		RPS15	0.0003776	329
		XRCC6	0.00037804	330
		RPS4X	0.00038451	331
		USP39	0.00038808	332
		CSNK1A1	0.00039055	333
		POLR3B	0.00039394	334
		ZNHIT3	0.00039777	335
		ABCF1	0.00039833	336
		RRS1	0.00039865	337
		DHPS	0.00040035	338
		TMEM131	0.00040093	339
		ISCA2	0.00040198	340
		DDX47	0.00040256	341
		CENPM	0.00040256	342
		RPA3	0.00040294	343
		DNM1L	0.00040336	344
		UBL5	0.00040365	345
		CDC23	0.00040404	346
		SNRPF	0.00040836	347
		RPL14	0.00041085	348
		RTN4IP1	0.00041543	349
		NUBP1	0.00042171	350
		SUPT4H1	0.00042348	351
		RARS	0.0004237	352
		SURF6	0.00042612	353
		MALSU1	0.00042639	354
		CNOT3	0.00042849	355
		DCTN1	0.00043057	356
		NACA	0.00043057	357
		XAB2	0.00043757	358
		LUC7L3	0.00043805	359
		TERF2	0.00043981	360
		EIF2B4	0.0004439	361
		RPL17-C18orf32	0.00044761	362
		ANAPC2	0.00045217	363
		TMX2	0.00045855	364
		UBIAD1	0.00045967	365
		VCP	0.00046048	366
		COG7	0.00046398	367
		ARPC4	0.00046437	368
		SPC24	0.00046705	369
		PPP1R7	0.00046894	370
		RPL11	0.00047411	371
		RPS23	0.0004772	372
		MTIF2	0.00047751	373
		RPS19	0.00047816	374
		NAPA	0.00048351	375
		UBE2D3	0.00048799	376
		TRMT10A	0.00049013	377
		CHMP6	0.00049154	378
		NOP58	0.0004925	379
		SMG6	0.00049252	380
		ANAPC13	0.00049326	381
		SAE1	0.00049951	382
		GRPEL1	0.00051543	383
		ALG11	0.00051589	384
		PREB	0.00051619	385
		AHNAK2	0.00051879	386
		CENPO	0.00052397	387
		MRPL41	0.00052587	388
		PGS1	0.00052635	389
		SLMAP	0.00052682	390
		CCNB1	0.00052694	391
		NOP14	0.00052694	392
		DNA2	0.00052819	393
		PRDM10	0.00053038	394
		TLN1	0.00053095	395
		POLR3C	0.00053314	396
		DCTN6	0.00053372	397
		THAP6	0.00053563	398
		PRC1	0.00053603	399
		NBPF14	0.00053937	400
		RPN1	0.00054327	401
		DHODH	0.00054368	402
		PPIL1	0.00055194	403
		ICT1	0.00055891	404
		C1orf109	0.00056464	405
		RNH1	0.00056533	406
		BANP	0.00056888	407
		UXS1	0.00057237	408
		RBM25	0.00057881	409
		SAP30BP	0.00057969	410
		ZEB1	0.00058467	411
		NUP155	0.00058614	412
		RUVBL2	0.00059427	413
		PSTK	0.00059499	414
		MFAP5	0.00059537	415
		SNRPA1	0.00059544	416
		ETF1	0.00059875	417
		HSD17B10	0.00059875	418
		SNX1	0.00060234	419
		RBM22	0.00060575	420
		SOD1	0.00060751	421
		UBA1	0.00061857	422
		MAT2A	0.00062097	423
		SPDL1	0.00062499	424
		TAF7L	0.00062629	425
		EIF5	0.00062695	426
		RPL36	0.00063143	427
		PFDN5	0.00063246	428
		RBFA	0.00063454	429
		RPL12	0.00063479	430
		NEDD8	0.00064127	431
		COA7	0.00064473	432
		BCS1L	0.00064473	433
		THOC5	0.00064484	434
		URB2	0.00065586	435
		MRPL43	0.00066016	436
		RPLP2	0.00066125	437
		NUP88	0.00066519	438
		PYURF	0.000668	439
		GPR89B	0.00066871	440
		PKM	0.00066951	441
		SYS1	0.00066968	442
		SNRNP25	0.00068054	443
		FAM25C	0.00068559	444
		RPS6	0.0006872	445
		CDC7	0.00069038	446
		ZBTB17	0.00069744	447
		TRPM7	0.00070874	448
		NBPF10	0.00070905	449
		DBR1	0.00070932	450
		OTOR	0.00071234	451
		ICE2	0.00071349	452
		CSE1L	0.00071349	453
		UBE2C	0.00071507	454
		EARS2	0.0007174	455
		ZPR1	0.00071796	456
		COQ3	0.00071859	457
		POLR2A	0.00071986	458
		NBPF9	0.00072639	459
		TRAPPC11	0.00072954	460
		MCMBP	0.00073006	461
		SRSF7	0.00073182	462
		ATL1	0.00073728	463
		PAFAH1B1	0.00074188	464
		PSMC3	0.00074316	465
		PTCD1	0.00074803	466
		POLR2F	0.00074861	467
		DDX27	0.00075727	468
		SEPHS2	0.00076113	469
		SLC38A2	0.00076227	470
		GNL2	0.00076491	471
		VARS	0.00076761	472
		ASPM	0.00076912	473
		RPRD1B	0.0007695	474
		PYROXD1	0.00077008	475
		FH	0.00077071	476
		TAF1	0.00077649	477
		RPL9	0.00078127	478
		TAF1B	0.00078441	479
		UBE2M	0.00078602	480
		FBXO33	0.00079106	481
		TNPO1	0.00079288	482
		FKBP7	0.00079498	483
		SMR3A	0.00079777	484
		LSM2	0.00079793	485
		DHX15	0.00080045	486
		POLE2	0.00080234	487
		FAM127C	0.00080755	488
		EEF2KMT	0.00081411	489
		CENPK	0.00081472	490
		USPL1	0.00081865	491
		DRC1	0.00082932	492
		ALYREF	0.0008337	493
		SDHC	0.0008338	494
		DGCR8	0.00083812	495
		NOC4L	0.00084186	496
		ZNF45	0.00085338	497
		EXOSC9	0.00085359	498
		PLK4	0.00086196	499
		GMPS	0.00087132	500
		RAD51	0.00087603	501
		ELL	0.00088022	502
		CLNS1A	0.00088574	503
		FDX1	0.00089177	504
		CDC5L	0.00089435	505
		CCL7	0.00090082	506
		PCBP1	0.00090276	507
		ANGEL2	0.00090808	508
		HIST1H2AI	0.00090867	509
		PTCD3	0.00090927	510
		HSCB	0.00091908	511
		EEF1G	0.00092039	512
		COPE	0.00092438	513
		TP53RK	0.00093542	514
		ARMC4	0.00093582	515
		BCLAF1	0.000938	516
		CLEC18C	0.00093812	517
		EIF3E	0.00094157	518
		UTP18	0.00094632	519
		NOC2L	0.00094802	520
		LIX1L	0.00095524	521
		CDC45	0.00095631	522
		TOMM20	0.00095701	523
		KARS	0.00095833	524
		ANKRD49	0.00096225	525
		MRPL39	0.00096239	526
		CD101	0.00096256	527
		VPRBP	0.00097018	528
		MAK16	0.0009712	529
		DPH6	0.00097597	530
		NARS2	0.00097699	531
		TMED2	0.00098497	532
		JMJD6	0.00098968	533
		FAM96B	0.00099174	534
		DHX33	0.00099584	535
		NFU1	0.00099623	536
		TIPARP	0.00099659	537
		POLR2D	0.00099734	538
		ATP5D	0.00099934	539
		SAP18	0.0010068	540
		ATP6V0D1	0.0010087	541
		POLE	0.0010115	542
		REST	0.0010155	543
		PSMB5	0.0010172	544
		MRPL52	0.0010199	545
		FUBP1	0.0010284	546
		ADAM30	0.0010354	547
		YAP1	0.0010456	548
		GATB	0.0010458	549
		PHAX	0.0010463	550
		MFN2	0.0010501	551
		RBM8A	0.0010552	552
		EIF5A	0.0010641	553
		PGP	0.0010796	554
		ISY1	0.0010845	555
		MRPL14	0.0011104	556
		FNTA	0.0011121	557
		ZNF207	0.001122	558
		CAP1	0.001125	559
		NAT10	0.0011321	560
		FOXO3	0.001138	561
		BOP1	0.0011395	562
		ATP5I	0.001143	563
		SMU1	0.0011474	564
		GGCX	0.0011475	565
		CCDC93	0.0011495	566
		SASS6	0.0011495	567
		TAF4	0.0011515	568
		CFC1	0.0011608	569
		TANGO6	0.0011608	570
		TBC1D3F	0.0011673	571
		RPS13	0.0011747	572
		IARS2	0.0011824	573
		ARFRP1	0.0011835	574
		TUBA1B	0.0011908	575
		RPL32	0.0011908	576
		COX6A1	0.0011997	577
		PTPRCAP	0.0012028	578
		BAP1	0.001208	579
		ZNF512B	0.0012099	580
		CT47A5	0.0012173	581
		JTB	0.0012196	582
		PNO1	0.0012221	583
		REXO2	0.0012229	584
		ST6GALNAC5	0.0012232	585
		NOLC1	0.0012271	586
		ELAC2	0.0012325	587
		MRPS35	0.0012351	588
		SLC25A26	0.001236	589
		PHF5A	0.0012379	590
		NUDT21	0.0012491	591
		MTG2	0.0012526	592
		FTSJ2	0.0012606	593
		IMP4	0.0012657	594
		HIST3H2A	0.0012658	595
		C2orf91	0.0012662	596
		INTS3	0.0012672	597
		EIF3I	0.0012673	598
		MRPS10	0.0012752	599
		RARS2	0.0012829	600
		SPDYE6	0.0012862	601
		RPL27A	0.0012919	602
		CTU2	0.0012923	603
		C2orf80	0.0013002	604
		BUD31	0.0013034	605
		POLR2C	0.0013071	606
		FAU	0.0013132	607
		UXT	0.0013136	608
		ATG9A	0.0013182	609
		ERCC3	0.001319	610
		KLC2	0.001336	611
		POLRMT	0.0013424	612
		DIS3	0.0013495	613
		ANAPC4	0.0013608	614
		SSB	0.0013617	615
		RPS14	0.0013667	616
		SNRPD2	0.001378	617
		WDR12	0.0013821	618
		KRTAP5-5	0.0013835	619
		MTOR	0.0013978	620
		NOP2	0.0014022	621
		UROD	0.0014052	622
		FCGR1A	0.001406	623
		TRIAP1	0.0014065	624
		LIN9	0.0014223	625
		IK	0.001431	626
		TSFM	0.0014315	627
		ABCE1	0.0014429	628
		ARAP2	0.0014436	629
		C19orf53	0.0014443	630
		C7orf26	0.0014452	631
		NOL6	0.0014504	632
		DHX9	0.0014526	633
		DDX11	0.0014652	634
		PPP1R15B	0.0014779	635
		MAP3K9	0.0014872	636
		TPT1	0.0015056	637
		ATG7	0.0015132	638
		SNRPE	0.0015147	639
		EEF2	0.0015165	640
		ANKRD13A	0.0015212	641
		PTGFR	0.0015241	642
		LRRC34	0.0015294	643
		MECR	0.0015309	644
		HIST1H1B	0.0015496	645
		ADSS	0.0015543	646
		LIN52	0.0015627	647
		DDX42	0.0015774	648
		NUDCD3	0.0015777	649
		HIST2H3D	0.0015802	650
		CENPW	0.001589	651
		PSMB7	0.001589	652
		MED6	0.0015956	653
		RPS15A	0.0016012	654
		RPL38	0.0016204	655
		LRRN3	0.0016241	656
		NCKIPSD	0.0016265	657
		SUGT1	0.0016304	658
		SLC20A1	0.001638	659
		DTL	0.001646	660
		NDC80	0.001647	661
		PPIAL4E	0.0016516	662
		NENF	0.0016527	663
		LSM4	0.0016585	664
		ITPK1	0.0016695	665
		LRPPRC	0.0016721	666
		CENPL	0.001683	667
		SNRPG	0.001683	668
		CFAP74	0.0016841	669
		FAM208A	0.0016917	670
		TFIP11	0.0016925	671
		GOLGA8K	0.0017122	672
		NAA15	0.001723	673
		NHP2	0.0017324	674
		PET117	0.0017328	675
		ORC5	0.0017435	676
		C17orf70	0.0017548	677
		RPS9	0.0017551	678
		SDE2	0.001767	679
		WDR74	0.001767	680
		H3F3A	0.0017708	681
		CENPA	0.0017893	682
		RTTN	0.0017925	683
		PMF1-BGLAP	0.0018138	684
		TMEM257	0.0018171	685
		SLMO2	0.0018229	686
		SF3B4	0.00183	687
		ARHGEF39	0.0018317	688
		WDR70	0.0018356	689
		LARS2	0.0018495	690
		COG4	0.0018516	691
		PRIM1	0.0018526	692
		SEH1L	0.0018601	693
		TXN2	0.0018675	694
		DCAF13	0.0018676	695
		SMG1	0.0018749	696
		SPATA5L1	0.0018778	697
		MEN1	0.0018794	698
		COQ2	0.0018849	699
		SEPSECS	0.0018874	700
		GNRH2	0.001889	701
		TRAFD1	0.0018967	702
		DPH1	0.0018992	703
		DARS	0.0019023	704
		PANK3	0.0019039	705
		TMEM30A	0.0019074	706
		ATP6V1A	0.0019082	707
		ARPC3	0.0019165	708
		SETD1A	0.0019176	709
		NDUFB4	0.0019222	710
		GTF2A2	0.0019263	711
		CDC123	0.0019336	712
		UNC119	0.0019337	713
		EIF3L	0.0019337	714
		QARS	0.001936	715
		PGK1	0.0019375	716
		MRPS23	0.0019444	717
		CCT7	0.0019465	718
		FOXD4L1	0.0019508	719
		TRAPPC1	0.0019657	720
		PSMB9	0.001966	721
		MTFMT	0.0019871	722
		RPEL1	0.0019907	723
		HJURP	0.0019907	724
		CABP4	0.002	725
		C11orf57	0.002004	726
		TRAPPC3	0.0020197	727
		DDX46	0.0020255	728
		C2orf70	0.0020292	729
		POU5F1	0.0020504	730
		GRB2	0.0020586	731
		AARS	0.002094	732
		EMX2	0.0020958	733
		RPS5	0.0020987	734
		PDAP1	0.0020987	735
		PRDX1	0.0021014	736
		COA5	0.0021014	737
		DGCR14	0.0021065	738
		PSMA5	0.0021116	739
		CNTN1	0.0021229	740
		SNRPD3	0.0021277	741
		RPS17	0.0021485	742
		MRPL18	0.0021593	743
		DDX18	0.0021654	744
		GGPS1	0.0021715	745
		TRAPPC5	0.0021769	746
		RPL37	0.0021777	747
		DCPS	0.0021854	748
		XRCC3	0.0021934	749
		CHD4	0.0021978	750
		UTP11L	0.0022072	751
		HUS1	0.0022094	752
		NIFK	0.0022102	753
		BIRC2	0.0022266	754
		PSMA4	0.0022273	755
		NOP10	0.0022379	756
		DDX28	0.0022494	757
		KDM5C	0.0022524	758
		RPS7	0.0022632	759
		FBXO42	0.0022721	760
		CARS	0.0022748	761
		EIF2S2	0.0022758	762
		RNGTT	0.0022942	763
		KIF18A	0.0023058	764
		BANF1	0.0023201	765
		HNRNPK	0.0023395	766
		BBC3	0.0023445	767
		SPATA31A6	0.0023872	768
		SYMPK	0.0023874	769
		GFM1	0.0023998	770
		BCDIN3D	0.0024269	771
		ERCC6-PGBD3	0.0024303	772
		SRSF11	0.0024305	773
		COASY	0.0024472	774
		OIP5	0.0024507	775
		TTI2	0.0024556	776
		PSMD6	0.0024593	777
		PSMA3	0.0024717	778
		SF3B2	0.0024782	779
		CYC1	0.0024803	780
		CHURC1-FNTB	0.0024816	781
		UCHL5	0.0024902	782
		PRKAB1	0.0024976	783
		RABGGTA	0.0025062	784
		LSM5	0.0025072	785
		TAF6L	0.0025188	786
		GLMN	0.0025525	787
		IARS	0.0025792	788
		RPL35A	0.0025866	789
		UBE2H	0.0025869	790
		POLD3	0.0025893	791
		AGAP4	0.0025976	792
		PPAT	0.0025977	793
		METTL16	0.0026072	794
		PPP1R14C	0.0026157	795
		NDUFA2	0.0026349	796
		LTV1	0.002638	797
		PAICS	0.002655	798
		SART3	0.0026621	799
		PSMB2	0.0026664	800
		UBA5	0.0026747	801
		MLLT10	0.0026767	802
		TBR1	0.0026819	803
		NCAPH2	0.0027084	804
		C17orf89	0.0027119	805
		JUNB	0.0027288	806
		EFTUD2	0.0027335	807
		GATC	0.0027627	808
		RPL23A	0.002763	809
		EIF3B	0.0027686	810
		DKC1	0.0027835	811
		PAK1IP1	0.0027952	812
		RPS26	0.0028026	813
		ECT2	0.002817	814
		NUP205	0.0028179	815
		ATP5C1	0.002848	816
		GFM2	0.0028583	817
		GEMIN2	0.0028597	818
		CAD	0.0028638	819
		NOB1	0.0028686	820
		PBX1	0.0028714	821
		SDHA	0.0028732	822
		PHB2	0.0028759	823
		PFDN6	0.0028761	824
		MYO7A	0.0028793	825
		MEIS1	0.0028898	826
		HCFC1	0.0028943	827
		RBX1	0.0028973	828
		HIST2H3A	0.0028983	829
		MSTO1	0.0029092	830
		CFAP20	0.0029097	831
		VPS13D	0.0029134	832
		IPMK	0.0029212	833
		GOLGA8O	0.0029251	834
		TBC1D3L	0.0029327	835
		MED11	0.0029327	836
		NUP214	0.0029664	837
		FADS3	0.0029703	838
		PRIM2	0.0029719	839
		YAE1D1	0.0029809	840
		PMM2	0.0029817	841
		TMCO6	0.0029865	842
		CDIPT	0.0030331	843
		MRPL12	0.0030658	844
		NFS1	0.0030802	845
		SMNDC1	0.0030998	846
		CTSF	0.0031058	847
		CHERP	0.0031105	848
		PRKRA	0.0031105	849
		PPP1R10	0.0031169	850
		DDOST	0.0031223	851
		NAA10	0.0031242	852
		SURF1	0.0031247	853
		GEMIN4	0.0031312	854
		WDR3	0.0031447	855
		SMC2	0.0031456	856
		TMEM134	0.0031492	857
		OR4F17	0.0031704	858
		FOLH1	0.0031744	859
		PEX16	0.0031751	860
		GEMIN5	0.0031787	861
		OSGIN1	0.0031898	862
		ATP6V0B	0.0031918	863
		TMEM41A	0.0031919	864
		OR5T1	0.0032194	865
		U2SURP	0.0032311	866
		CSRP2BP	0.0032386	867
		HIST1H2AK	0.0032667	868
		VMP1	0.0032909	869
		NUS1	0.0032942	870
		ATP6V1C1	0.0032987	871
		RPAP2	0.0033022	872
		PIP5K1B	0.0033084	873
		SCO2	0.0033508	874
		NR2F6	0.0033553	875
		SS18L2	0.0033627	876
		RFK	0.0033718	877
		PDCD11	0.0033722	878
		CCT5	0.0033751	879
		KISS1	0.003377	880
		HAUS7	0.0033906	881
		RPS3	0.0034103	882
		RBL1	0.003414	883
		KANSL3	0.003417	884
		NBPF15	0.0034313	885
		BEST1	0.003434	886
		RTCB	0.0034363	887
		HPN	0.0034381	888
		CYP1A1	0.0034646	889
		TAF2	0.0034774	890
		NUP43	0.0034874	891
		QRSL1	0.0034879	892
		RBM17	0.0034947	893
		C9orf50	0.0035041	894
		UMPS	0.0035045	895
		EDEM2	0.0035064	896
		GUK1	0.003512	897
		NUP93	0.0035238	898
		VPS52	0.0035255	899
		LRP10	0.0035302	900
		LOC102723859	0.0035452	901
		RPL4	0.0035452	902
		AMD1	0.003555	903
		MGEA5	0.0035673	904
		RPL23	0.0035771	905
		TBCD	0.0035823	906
		DLG5	0.0035864	907
		LIN54	0.0036025	908
		H2AFJ	0.00362	909
		HOXA10	0.0036255	910
		RFC5	0.0036388	911
		CINP	0.0036427	912
		TUBGCP2	0.0036449	913
		VIT	0.003646	914
		DIEXF	0.0036599	915
		MIPEP	0.0036629	916
		RAN	0.0036678	917
		EXOC2	0.0036719	918
		CSNK2B	0.0036869	919
		PPP1R8	0.0036947	920
		MCM7	0.0037005	921
		MUS81	0.0037284	922
		KIF20A	0.0037441	923
		HIST1H4E	0.0037488	924
		THAP1	0.0037683	925
		SNAPC4	0.0037717	926
		AGAP9	0.0037717	927
		CEP57	0.0037844	928
		ACTR3	0.0038024	929
		FUT7	0.003846	930
		MCM6	0.0038488	931
		NFYC	0.003849	932
		THOC3	0.0038738	933
		FBXO11	0.0038836	934
		OCLM	0.0039035	935
		PPIAL4C	0.0039056	936
		MRPL1	0.0039056	937
		TTLL6	0.0039215	938
		NPIPB9	0.0039264	939
		CDCA5	0.0039302	940
		B3GNT2	0.0039315	941
		BRD2	0.0039479	942
		PPP1R3F	0.0039506	943
		DDX51	0.0039629	944
		MATR3	0.0039656	945
		GBF1	0.0039684	946
		SMCHD1	0.0039802	947
		MRPL32	0.0039887	948
		RNF113A	0.0040054	949
		ANOS1	0.0040062	950
		MYH9	0.0040172	951
		DYNLRB1	0.0040179	952
		SRSF6	0.0040221	953
		UBA2	0.0040295	954
		SLC5A5	0.0040335	955
		KCND1	0.0040338	956
		RPN2	0.0040549	957
		ANKRD30A	0.004061	958
		MRPS31	0.004062	959
		RPL6	0.0040633	960
		CCDC18	0.0040868	961
		DDX55	0.0040988	962
		XRN2	0.0041245	963
		OGT	0.0041378	964
		PRPF3	0.0041407	965
		RPL15	0.0041412	966
		CACTIN	0.0041581	967
		TBCC	0.0041585	968
		SLC35D1	0.0042029	969
		RANBP9	0.0042052	970
		PPA2	0.0042403	971
		CMPK1	0.0042533	972
		UBE2N	0.0042881	973
		PRDM11	0.004315	974
		RAB38	0.0043451	975
		MRPS26	0.0043494	976
		PTDSS2	0.0043575	977
		ARL2	0.004367	978
		ALG1L2	0.0043704	979
		CLEC7A	0.0043741	980
		COPS3	0.0043876	981
		C20orf62	0.0043944	982
		INCENP	0.0044163	983
		UQCRC1	0.0044186	984
		GMPPB	0.0044243	985
		ASUN	0.0044523	986
		TXN	0.0044546	987
		HIST1H1C	0.0044576	988
		NFRKB	0.0044615	989
		POLR2B	0.0044924	990
		ZBTB12	0.0045043	991
		SF1	0.0045242	992
		PRR20D	0.0045457	993
		KLF1	0.0045494	994
		PPIAL4F	0.0045639	995
		RPL39	0.0045658	996
		CCT2	0.0045666	997
		TFAM	0.0045693	998
		SMG9	0.0045856	999
		HOXA7	0.0045954	1000
		RAB11A	0.0046077	1001
		RBMX	0.0046098	1002
		ITGB5	0.0046148	1003
		SKP1	0.0046224	1004
		MEAF6	0.0046243	1005
		TEAD1	0.0046589	1006
		MZT1	0.0046606	1007
		TRA2B	0.0046625	1008
		POLR2E	0.0046781	1009
		TCP1	0.0046806	1010
		CCDC8	0.0046838	1011
		CER1	0.0047057	1012
		RRP12	0.0047102	1013
		RAB21	0.0047142	1014
		TTC1	0.0047255	1015
		TIPIN	0.0047273	1016
		CBWD5	0.0047604	1017
		NAA50	0.0047653	1018
		CCDC94	0.0047747	1019
		UHRF1	0.0048199	1020
		RPS24	0.0048448	1021
		MCAT	0.0048507	1022
		C11orf85	0.0048686	1023
		CCDC177	0.0048859	1024
		CDR2	0.0048886	1025
		PELP1	0.0049118	1026
		SDHD	0.0049148	1027
		PPP2R2A	0.0049254	1028
		TICRR	0.0049748	1029
		NDOR1	0.004977	1030
		UPF3A	0.0049894	1031
		MOCS3	0.0050276	1032
		LTBP3	0.0050321	1033
		GOSR2	0.0050359	1034
		HAUS8	0.005043	1035
		ZNHIT6	0.0050651	1036
		MRPL3	0.005085	1037
		MCTP1	0.0050946	1038
		DPH3	0.0050953	1039
		SIN3A	0.0051112	1040
		DDX54	0.0051159	1041
		PAXIP1	0.0051245	1042
		TBC1D3	0.0051401	1043
		RPS12	0.0051553	1044
		NEDD1	0.0051607	1045
		SMG7	0.005162	1046
		WDR17	0.0051691	1047
		USF2	0.0051724	1048
		NHLRC2	0.0051813	1049
		HARBI1	0.0051872	1050
		CHMP4B	0.005188	1051
		POLR2L	0.0051893	1052
		PPP4C	0.0052159	1053
		OGDH	0.0052665	1054
		SRP9	0.0052717	1055
		RPP30	0.0052744	1056
		ERAP2	0.005281	1057
		FIGNL2	0.0052824	1058
		TUBB8	0.0052979	1059
		RPL28	0.0053021	1060
		TLK2	0.0053111	1061
		SCNM1	0.0053183	1062
		ANKRD17	0.0053378	1063
		NAP1L4	0.0053438	1064
		ANAPC10	0.0053438	1065
		SNRNP40	0.0053478	1066
		RAD50	0.0053486	1067
		GTPBP6	0.0053578	1068
		PLK1	0.0053687	1069
		SLC15A5	0.0053701	1070
		RBM28	0.0053738	1071
		GEMIN8	0.0053829	1072
		USP38	0.0054008	1073
		POLR3K	0.0054162	1074
		FOXI3	0.0054309	1075
		SUPV3L1	0.0054403	1076
		FRRS1	0.0054635	1077
		TYMS	0.0054789	1078
		NUP85	0.0054853	1079
		EXOSC4	0.0054983	1080
		GABRA1	0.0055411	1081
		PEX19	0.0055452	1082
		DDX52	0.0055699	1083
		VGLL3	0.0055749	1084
		KDM1A	0.0055872	1085
		DSCC1	0.0056013	1086
		OR4M2	0.0056021	1087
		RILP	0.0056218	1088
		SUZ12	0.0056237	1089
		PRPF19	0.0056443	1090
		CLTC	0.0056564	1091
		CSTF3	0.0056676	1092
		RTFDC1	0.0056856	1093
		ATG3	0.0056857	1094
		MRPL44	0.0056938	1095
		BNIP1	0.0057094	1096
		DLD	0.0057227	1097
		MDN1	0.0057245	1098
		CERS4	0.0057292	1099
		INTS4	0.0057294	1100
		ROMO1	0.0057558	1101
		SMN1	0.0057596	1102
		RRN3	0.0057636	1103
		ECHDC1	0.005773	1104
		AADACL2	0.005776	1105
		P4HA3	0.0057789	1106
		YRDC	0.0057817	1107
		FNTB	0.0057869	1108
		SLU7	0.0058081	1109
		NUCB1	0.0058197	1110
		DDX59	0.0058269	1111
		AURKA	0.0058473	1112
		MTHFD1	0.0058522	1113
		GPI	0.0058851	1114
		CLP1	0.0059015	1115
		HIST4H4	0.0059103	1116
		AKTIP	0.0059196	1117
		HAGHL	0.0059215	1118
		CENPN	0.0059337	1119
		HOXC11	0.0059445	1120
		LIN7C	0.0059456	1121
		GPR75-ASB3	0.0059523	1122
		RSL24D1	0.0059618	1123
		TTK	0.005966	1124
		ZFYVE16	0.0059876	1125
		WDR26	0.0060016	1126
		MRPS25	0.0060059	1127
		ANKRD32	0.0060259	1128
		KNSTRN	0.0060424	1129
		CRTC2	0.0060524	1130
		RAD17	0.0060588	1131
		CDC40	0.0060647	1132
		ARAF	0.0060942	1133
		GTPBP8	0.006126	1134
		GTF2B	0.00613	1135
		KCNK7	0.0061677	1136
		WNK1	0.0062089	1137
		USP17L26	0.0062107	1138
		IPO7	0.006213	1139
		PCYT1A	0.0062146	1140
		KIAA1524	0.0062146	1141
		DUT	0.0062191	1142
		FARSA	0.0062277	1143
		ASIP	0.0062426	1144
		RPL18	0.0062503	1145
		RPL37A	0.0062807	1146
		E2F3	0.0062996	1147
		GLRX5	0.0063491	1148
		CHAF1B	0.0063528	1149
		PPP1R11	0.0063601	1150
		SNRPD1	0.0063883	1151
		AQR	0.0064094	1152
		CPSF7	0.0064164	1153
		SUN3	0.0064313	1154
		FRS2	0.0064321	1155
		ATP6V1E1	0.0064422	1156
		EIF3CL	0.0064546	1157
		N6AMT1	0.0064765	1158
		CST1	0.0064801	1159
		CCNA2	0.0065071	1160
		SEC63	0.0065396	1161
		CIT	0.0065459	1162
		MGAT4A	0.0065918	1163
		SF3A2	0.0066	1164
		NPIPA2	0.0066051	1165
		UQCRFS1	0.0066052	1166
		CPT2	0.0066204	1167
		NDUFB8	0.0066273	1168
		DHX36	0.0066823	1169
		MRPL20	0.0067014	1170
		CTAGE1	0.0067352	1171
		DYNC1I2	0.006739	1172
		NOL12	0.00675	1173
		PFDN4	0.0067546	1174
		YKT6	0.006758	1175
		NUFIP1	0.0067649	1176
		NUP35	0.006779	1177
		CCDC137	0.0067858	1178
		NAA25	0.0067909	1179
		NBPF20	0.0067975	1180
		GGT6	0.0068097	1181
		GTPBP10	0.0068399	1182
		FYB	0.0068785	1183
		TPX2	0.0068801	1184
		LCN1	0.0068888	1185
		DCTN4	0.0068977	1186
		TUBGCP3	0.0069234	1187
		DHX16	0.0069328	1188
		XYLT1	0.0069588	1189
		CCDC51	0.0069594	1190
		ZNF580	0.0069594	1191
		EXOSC8	0.006981	1192
		LOC101060321	0.0069968	1193
		NDNL2	0.0070106	1194
		UTP20	0.007016	1195
		TRABD2A	0.007023	1196
		RRP9	0.0070294	1197
		SLC4A7	0.0070651	1198
		EFTUD1	0.0070681	1199
		AHCY	0.0070751	1200
		PSMC4	0.0070938	1201
		E2F6	0.0071093	1202
		PAIP1	0.007158	1203
		HSPA8	0.0071655	1204
		CEP295NL	0.0071681	1205
		MRPS18C	0.0071681	1206
		RPL30	0.0071969	1207
		DPH5	0.0072003	1208
		LGALS9C	0.007207	1209
		SNAPC5	0.0072104	1210
		BRCA1	0.0072244	1211
		CXorf49B	0.0072268	1212
		EEFSEC	0.0072364	1213
		EXOSC10	0.0072431	1214
		PDRG1	0.0072558	1215
		PEX26	0.0072614	1216
		DMAP1	0.0072704	1217
		COX6B1	0.0072787	1218
		TTC27	0.0072922	1219
		DPH7	0.0072943	1220
		LSMEM1	0.007299	1221
		UBE2V1	0.007325	1222
		RRP1	0.0073552	1223
		HINFP	0.0073576	1224
		FAM122A	0.0073659	1225
		WDR43	0.0073955	1226
		LAGE3	0.0074322	1227
		SLCO4C1	0.007457	1228
		PRR34	0.0074577	1229
		TIMM13	0.0074625	1230
		CCDC146	0.007474	1231
		PSMC5	0.0074826	1232
		UBE3D	0.0074862	1233
		GADL1	0.0074972	1234
		CENPE	0.0075035	1235
		NAA20	0.0075052	1236
		HIST1H2BJ	0.0075618	1237
		SNUPN	0.0075629	1238
		SPDYE2B	0.0075828	1239
		CRIP2	0.0075863	1240
		CTDNEP1	0.0076027	1241
		TARS2	0.0076179	1242
		SLC25A3	0.0076426	1243
		NSL1	0.0076594	1244
		PTPN11	0.00766	1245
		ZNF768	0.007676	1246
		VBP1	0.007685	1247
		CWF19L1	0.0077239	1248
		KIF5B	0.0077351	1249
		DOHH	0.0077354	1250
		SSU72	0.0077467	1251
		DR1	0.0077467	1252
		MAGEB10	0.0077565	1253
		SNW1	0.0077835	1254
		DROSHA	0.0077861	1255
		DDX50	0.0077942	1256
		RPL13A	0.007802	1257
		TUT1	0.0078209	1258
		NPM1	0.0078989	1259
		SLC35B1	0.0079	1260
		NOP16	0.0079048	1261
		GTF2H1	0.0079104	1262
		ATXN10	0.007911	1263
		POLR1D	0.0079161	1264
		SUCLA2	0.0079212	1265
		KAT8	0.0079421	1266
		SKIV2L2	0.0079421	1267
		GTF2H2C	0.0079506	1268
		ELL3	0.0079583	1269
		ARHGAP24	0.0079791	1270
		MPP6	0.0079986	1271
		FCRL6	0.0080249	1272
		UBE2G1	0.0080463	1273
		GTF2E2	0.0080472	1274
		TPRKB	0.0080706	1275
		ANKRD63	0.0081116	1276
		STT3B	0.0081301	1277
		FERMT2	0.0081604	1278
		PARS2	0.008162	1279
		ITSN2	0.0081654	1280
		CDC73	0.0081677	1281
		BRD1	0.0081765	1282
		C17orf82	0.0081846	1283
		SNAPC3	0.0082544	1284
		COX7B	0.008257	1285
		TMEM147	0.0082687	1286
		KLF14	0.0082924	1287
		MACROD1	0.0082989	1288
		FOXD4L3	0.0083129	1289
		TMEM199	0.0083147	1290
		FETUB	0.0083265	1291
		GPX8	0.0083462	1292
		CMBL	0.0083479	1293
		PHF21A	0.0083675	1294
		POLR2J	0.0083765	1295
		ADAM23	0.0084004	1296
		ARCN1	0.0084255	1297
		YPEL5	0.0084353	1298
		CHUK	0.0084756	1299
		INTS6	0.0084825	1300
		TUBGCP4	0.0084873	1301
		CDAN1	0.008533	1302
		UBR2	0.0085836	1303
		COG8	0.008596	1304
		TFB1M	0.008602	1305
		MED4	0.0086067	1306
		TOPBP1	0.0086067	1307
		DAXX	0.0086158	1308
		LGR4	0.0086261	1309
		PPIAL4G	0.0086295	1310
		MCF2L	0.0086357	1311
		RCC1	0.0086491	1312
		SLC25A24	0.0086537	1313
		DAZL	0.0086559	1314
		GEMIN6	0.008664	1315
		SRBD1	0.0086888	1316
		OR4F29	0.008697	1317
		DCLRE1B	0.0087185	1318
		HDDC2	0.0087848	1319
		HNRNPL	0.0087858	1320
		PPP1R35	0.0088053	1321
		CHCHD4	0.0088066	1322
		TNFRSF6B	0.008809	1323
		CTC1	0.0088154	1324
		ONECUT1	0.0088189	1325
		SOD2	0.0088244	1326
		MVK	0.0088305	1327
		PTPDC1	0.008842	1328
		GNB1L	0.0088625	1329
		RBBP4	0.0088816	1330
		COG5	0.0088933	1331
		CDK7	0.0088933	1332
		HAUS4	0.0089322	1333
		SRF	0.008935	1334
		TRIT1	0.0089438	1335
		RPL7A	0.0089667	1336
		AP2S1	0.0089682	1337
		SLC3A2	0.0089914	1338
		LCA5L	0.0089921	1339
		NDUFA1	0.0089951	1340
		PRAME	0.0089968	1341
		STAP1	0.0090356	1342
		MRPS34	0.0090439	1343
		ANKRD39	0.0090466	1344
		HPS5	0.0090489	1345
		RMI1	0.0090527	1346
		B3GNT6	0.0090682	1347
		MFSD1	0.0090785	1348
		GTF2H4	0.0090789	1349
		OR4F5	0.0090897	1350
		CT83	0.0091186	1351
		DDX23	0.0092005	1352
		TM9SF4	0.0092469	1353
		TPSG1	0.009292	1354
		HNRNPA1	0.0093018	1355
		RPAP1	0.0093193	1356
		RTN2	0.0093229	1357
		EIF2B2	0.0093288	1358
		RANGAP1	0.0093288	1359
		ZNF224	0.0093554	1360
		TRMT5	0.0093613	1361
		EIF2S3	0.0093794	1362
		TIMM50	0.0094058	1363
		WDR5B	0.0094236	1364
		DNMT1	0.0094236	1365
		PIGW	0.0094236	1366
		HARS	0.0094275	1367
		GK5	0.009448	1368
		SNAPC2	0.0094572	1369
		GPR89A	0.0094738	1370
		SLC25A5	0.0094872	1371
		PPP2R4	0.0094923	1372
		URB1	0.0094986	1373
		SRP14	0.0095341	1374
		NPIPB3	0.0095341	1375
		MMS19	0.0095442	1376
		SKP2	0.0095541	1377
		RFC4	0.0095786	1378
		RPL18A	0.0096009	1379
		TAF1D	0.0096043	1380
		NUBP2	0.0096099	1381
		TMEM61	0.0096142	1382
		OR7E24	0.0096223	1383
		PPAN-P2RY11	0.0096388	1384
		SMEK1	0.009682	1385
		ZER1	0.0096889	1386
		ACMSD	0.0097236	1387
		ATRX	0.00974	1388
		ZNF624	0.0097414	1389
		PAMR1	0.0097469	1390
		GTF2H3	0.0097518	1391
		MED18	0.0097651	1392
		EIF2AK4	0.0097782	1393
		RFC1	0.0098074	1394
		RAD51B	0.0098078	1395
		FTO	0.0098095	1396
		TECTB	0.009818	1397
		PDIA3	0.0098267	1398
		TXNRD1	0.0098376	1399
		WDR82	0.0098677	1400
		PRDM13	0.0098964	1401
		PIGM	0.0099257	1402
		TUBA1C	0.009992	1403
		YTHDC1	0.0099936	1404
		WDHD1	0.0099948	1405
		CEP295	0.010007	1406
		EIF3D	0.010047	1407
		TXNDC16	0.010052	1408
		CCDC115	0.010094	1409
		USP3	0.010095	1410
		UBTF	0.010119	1411
		AASDHPPT	0.010138	1412
		APLNR	0.010143	1413
		INPP5F	0.010147	1414
		MRPS16	0.010173	1415
		U2AF2	0.010175	1416
		RCL1	0.010175	1417
		PFAS	0.010176	1418
		FAM89B	0.010185	1419
		CSAG3	0.010185	1420
		FHDC1	0.010195	1421
		GPR84	0.010202	1422
		ZMAT2	0.010227	1423
		DDAH1	0.01024	1424
		PYGO2	0.010241	1425
		ATP1B3	0.010261	1426
		ANGPTL5	0.010264	1427
		SLC22A8	0.010285	1428
		SAP25	0.010293	1429
		FAM86C1	0.010295	1430
		CACNA1G	0.010312	1431
		ATP13A1	0.010321	1432
		WDR33	0.010323	1433
		CRTC3	0.010329	1434
		RECQL4	0.010348	1435
		TAF6	0.010383	1436
		GPAT2	0.010389	1437
		ZCCHC9	0.010443	1438
		SSRP1	0.010445	1439
		STS	0.010452	1440
		KRR1	0.010518	1441
		COPS2	0.010523	1442
		C19orf43	0.010546	1443
		MED30	0.010562	1444
		RUNDC1	0.010562	1445
		TRNAU1AP	0.010604	1446
		GTF3A	0.010611	1447
		FAM127B	0.010636	1448
		FIBP	0.010646	1449
		NCAPG2	0.010651	1450
		NDST4	0.010656	1451
		ACTL6A	0.010669	1452
		CLOCK	0.010681	1453
		ASPA	0.010687	1454
		ATRIP	0.010688	1455
		FOXE1	0.010729	1456
		PGD	0.010734	1457
		GMEB1	0.010743	1458
		EIF3F	0.010766	1459
		FMNL1	0.010805	1460
		TRMT6	0.010842	1461
		SHISA6	0.010855	1462
		DLGAP5	0.010864	1463
		SNF8	0.010867	1464
		GET4	0.010867	1465
		CHRNA5	0.010888	1466
		CKAP5	0.010922	1467
		C5orf42	0.010928	1468
		RRP8	0.010933	1469
		DDX3X	0.010935	1470
		PSMG1	0.010941	1471
		GID4	0.010944	1472
		TRIM49D1	0.010961	1473
		PSMA7	0.01097	1474
		TP53	0.010978	1475
		NDUFB3	0.010979	1476
		XPO5	0.010998	1477
		STK11	0.011013	1478
		IPO11	0.011033	1479
		POLR1C	0.011033	1480
		LARP1	0.011042	1481
		TMEM26	0.011046	1482
		PRDX5	0.011087	1483
		HIST1H2BL	0.011093	1484
		BRD4	0.011123	1485
		CDC16	0.011124	1486
		PUM2	0.011124	1487
		NDUFC2	0.011132	1488
		NDUFAF1	0.011133	1489
		SUMF1	0.01114	1490
		MCM5	0.011142	1491
		CTR9	0.011152	1492
		SEC23A	0.011154	1493
		NBPF11	0.011181	1494
		HDGFRP3	0.011212	1495
		DLST	0.011245	1496
		HIST1H3E	0.011251	1497
		TCEAL5	0.011294	1498
		POLR1B	0.011323	1499
		SYCE1L	0.011346	1500
		TRIM43	0.011352	1501
		SRSF10	0.011375	1502
		PAOX	0.011389	1503
		THAP8	0.011394	1504
		C2orf76	0.011416	1505
		SPC25	0.011433	1506
		GJD2	0.011457	1507
		TADA2B	0.011487	1508
		SYT7	0.011519	1509
		CBWD1	0.011544	1510
		CEP170	0.011567	1511
		CPSF3	0.01158	1512
		LSM12	0.011618	1513
		PRRX1	0.011625	1514
		NONO	0.011649	1515
		VPS16	0.011662	1516
		RBBP5	0.011669	1517
		MRPL22	0.011681	1518
		MDFI	0.011683	1519
		RNF19A	0.011703	1520
		TDP2	0.011722	1521
		FKBP5	0.011734	1522
		RPL35	0.011738	1523
		POTEF	0.011775	1524
		CWF19L2	0.011775	1525
		VCL	0.011793	1526
		C1orf100	0.011804	1527
		FOXD1	0.011827	1528
		ASH2L	0.011867	1529
		GOLGA6L4	0.011881	1530
		MTG1	0.011884	1531
		MARCHF5	0.01191	1532
		C2orf27B	0.011921	1533
		NPIPA8	0.01193	1534
		NFKBIE	0.011972	1535
		PIP4K2B	0.011975	1536
		TBC1D3B	0.011981	1537
		CBR4	0.011984	1538
		TRIM49	0.012	1539
		GLDN	0.012004	1540
		ARL16	0.012005	1541
		UPK3BL	0.012022	1542
		COMMD3	0.012051	1543
		DNAH17	0.012051	1544
		KIF1BP	0.012059	1545
		PCDHB15	0.012076	1546
		TSC2	0.012087	1547
		ANXA3	0.012093	1548
		CHAMP1	0.01213	1549
		TCERG1	0.012143	1550
		NOA1	0.012148	1551
		AURKAIP1	0.012152	1552
		PAIP2	0.012153	1553
		NDUFS5	0.012165	1554
		ANXA11	0.012171	1555
		GPN2	0.01219	1556
		LDHA	0.012195	1557
		PLEKHF2	0.012233	1558
		FAM72C	0.012238	1559
		LMO1	0.01224	1560
		KRT9	0.012243	1561
		WDR75	0.012251	1562
		EFHD1	0.012275	1563
		COPS5	0.012309	1564
		ZNF99	0.012359	1565
		AKIRIN2	0.012364	1566
		SLC18A1	0.012411	1567
		UTP23	0.012426	1568
		OR10H1	0.012446	1569
		USP45	0.012453	1570
		FOXO6	0.012461	1571
		CWC22	0.012469	1572
		HSPA12A	0.01248	1573
		MRPL11	0.012507	1574
		CEP192	0.012537	1575
		BTF3	0.01258	1576
		TRIM64	0.012584	1577
		GSG2	0.012598	1578
		HES7	0.012604	1579
		DDX6	0.012608	1580
		AKT2	0.012613	1581
		FAM35A	0.012632	1582
		PANK1	0.012659	1583
		DUSP11	0.012681	1584
		VWA9	0.012686	1585
		FAM25G	0.012693	1586
		SMG5	0.012703	1587
		ATP6V1F	0.012703	1588
		C3orf17	0.012706	1589
		ATF4	0.012753	1590
		POLR2G	0.012761	1591
		C2CD4B	0.012778	1592
		SCEL	0.012782	1593
		CTPS1	0.012791	1594
		GPN1	0.012829	1595
		FLCN	0.012835	1596
		TPM2	0.012842	1597
		MLANA	0.012885	1598
		TBC1D3H	0.012962	1599
		WBSCR16	0.013008	1600
		C9orf72	0.01301	1601
		INTS7	0.013019	1602
		SIGLECL1	0.01305	1603
		PRDX4	0.013085	1604
		RRP36	0.013118	1605
		SHC4	0.013124	1606
		GPS1	0.013146	1607
		ATP9A	0.013152	1608
		CWC15	0.013176	1609
		CHML	0.013189	1610
		PPIH	0.01319	1611
		SEPW1	0.013205	1612
		XYLT2	0.013219	1613
		GNL3L	0.013243	1614
		AURKB	0.013249	1615
		COL14A1	0.013252	1616
		PRPF40A	0.013269	1617
		SLTM	0.013295	1618
		GXYLT1	0.013306	1619
		HERPUD1	0.013308	1620
		TTC4	0.013309	1621
		RMND1	0.013323	1622
		CFL2	0.013355	1623
		MRE11A	0.013388	1624
		PNKP	0.013399	1625
		LRCH2	0.013399	1626
		EGR4	0.01342	1627
		LHX1	0.013449	1628
		METTL21C	0.01351	1629
		PPP1CA	0.013517	1630
		TSPYL2	0.013521	1631
		OR8D1	0.013538	1632
		PROX1	0.013583	1633
		RAB3GAP1	0.013583	1634
		ACTR2	0.013604	1635
		VIMP	0.013622	1636
		COPG1	0.013623	1637
		TEFM	0.013631	1638
		DAP3	0.013658	1639
		EPB41L1	0.013675	1640
		ATIC	0.013678	1641
		TOMM22	0.013693	1642
		FPGS	0.013695	1643
		EMG1	0.013696	1644
		HDAC8	0.013712	1645
		SNRPC	0.01376	1646
		LARP7	0.01378	1647
		PSMC1	0.01378	1648
		CCDC73	0.013792	1649
		NUP153	0.013799	1650
		RAC1	0.013832	1651
		GLTSCR2	0.013842	1652
		SLC30A4	0.013845	1653
		CT47A3	0.013864	1654
		DPP9-AS1	0.013867	1655
		LGALS3BP	0.013875	1656
		RNMT	0.013878	1657
		CIR1	0.013901	1658
		MYBL2	0.013923	1659
		IGFBP6	0.013931	1660
		RUVBL1	0.014013	1661
		CCDC9	0.014019	1662
		TYW3	0.014019	1663
		ZNF225	0.014031	1664
		AAMP	0.014047	1665
		EIF3H	0.014087	1666
		LOC554223	0.014112	1667
		DGKH	0.01412	1668
		NMD3	0.014132	1669
		NDUFA5	0.014169	1670
		SDHB	0.014189	1671
		SCG2	0.014211	1672
		ARHGAP25	0.014216	1673
		SPIC	0.014225	1674
		AFG3L2	0.014225	1675
		TCAF1	0.014233	1676
		ATXN7L3	0.014237	1677
		ERC2	0.014238	1678
		PTAR1	0.014261	1679
		TTC29	0.014275	1680
		GOLGA6C	0.014293	1681
		SEC61B	0.014322	1682
		PTPN22	0.014324	1683
		ANKRD46	0.01433	1684
		MRPS14	0.014333	1685
		SPATA31A3	0.014344	1686
		PRKRIR	0.014355	1687
		VSX1	0.014369	1688
		ELP2	0.014375	1689
		NDUFB5	0.014379	1690
		ZNF492	0.014383	1691
		BAAT	0.014392	1692
		NCOR1	0.014409	1693
		INTS5	0.014416	1694
		EFCAB14	0.014421	1695
		CCNL1	0.014447	1696
		NSMCE2	0.014461	1697
		CRIPT	0.014489	1698
		TEX10	0.014504	1699
		WDR46	0.01451	1700
		MAD2L1BP	0.014553	1701
		TUBE1	0.01456	1702
		ZNF577	0.014588	1703
		CSTB	0.01463	1704
		WRB	0.014644	1705
		SH3GL2	0.01466	1706
		ZNF2	0.01466	1707
		ANXA7	0.014666	1708
		ARHGEF5	0.014673	1709
		FAM133B	0.014703	1710
		ELOVL1	0.014712	1711
		SDAD1	0.014755	1712
		NDUFB6	0.014761	1713
		CRLS1	0.014788	1714
		MAML1	0.014803	1715
		TGFB2	0.014805	1716
		BET1	0.014815	1717
		CCIN	0.014834	1718
		LOC113230	0.014861	1719
		FRG2B	0.01487	1720
		FNBP1L	0.014876	1721
		TXNDC12	0.014881	1722
		SLX4	0.014885	1723
		NCAPD3	0.014912	1724
		USP8	0.014923	1725
		HSD11B2	0.01493	1726
		GEMIN7	0.014946	1727
		FOXQ1	0.014974	1728
		YTHDF2	0.014988	1729
		IGSF3	0.014992	1730
		ANAPC15	0.014999	1731
		FRMD4B	0.015037	1732
		C6orf226	0.015045	1733
		DNAJC2	0.015056	1734
		RABGAP1	0.015078	1735
		RQCD1	0.015079	1736
		CXCL8	0.015093	1737
		PELO	0.015109	1738
		ITGAV	0.015139	1739
		RFT1	0.015151	1740
		CHST1	0.01516	1741
		CATSPER1	0.015161	1742
		APOA1	0.015174	1743
		MRPS18B	0.015225	1744
		GPR160	0.015247	1745
		PIGZ	0.015263	1746
		C9orf114	0.015293	1747
		PRKAA1	0.0153	1748
		CBX3	0.015335	1749
		SNCG	0.015345	1750
		ADAMTS14	0.01535	1751
		SUPT20H	0.015381	1752
		CASP10	0.015407	1753
		LEF1	0.015413	1754
		OR10A3	0.015417	1755
		TGIF2	0.015435	1756
		NUTM2A	0.015458	1757
		GOLGA8R	0.015469	1758
		SRSF9	0.015482	1759
		TRPM8	0.015488	1760
		REV3L	0.015492	1761
		TNFAIP8	0.015495	1762
		CDH7	0.015502	1763
		LSG1	0.015519	1764
		MASTL	0.015574	1765
		FXN	0.015579	1766
		HYOU1	0.015597	1767
		USP17L20	0.015614	1768
		SIGLEC14	0.01563	1769
		OR2B6	0.015641	1770
		MVD	0.015674	1771
		NXT1	0.01571	1772
		KDSR	0.015739	1773
		CENPU	0.015786	1774
		DRAP1	0.015895	1775
		DARS2	0.015908	1776
		GTF3C3	0.015931	1777
		PSMG2	0.015952	1778
		TMEM87B	0.015982	1779
		GPBP1	0.016022	1780
		COPA	0.016059	1781
		RPL7L1	0.016063	1782
		NBAS	0.016087	1783
		DAZAP2	0.016105	1784
		TSC1	0.016134	1785
		PSMA1	0.016186	1786
		MPI	0.016191	1787
		GTF2IRD1	0.016256	1788
		CHMP4C	0.016275	1789
		TAF7	0.016283	1790
		RBPJL	0.016324	1791
		METTL3	0.016331	1792
		LRRC37A	0.016393	1793
		PRR5-ARHGAP8	0.01642	1794
		GTF3C5	0.016433	1795
		COX10	0.016467	1796
		LEMD2	0.016471	1797
		CCDC101	0.016496	1798
		MED17	0.016507	1799
		INTS1	0.016513	1800
		GINS4	0.016518	1801
		ESF1	0.01654	1802
		C2orf72	0.016544	1803
		A2ML1	0.016548	1804
		LCMT1	0.01655	1805
		DIMT1	0.016558	1806
		FARS2	0.016568	1807
		GFI1B	0.0166	1808
		SCGB1D2	0.0166	1809
		RPL10L	0.016608	1810
		GCN1L1	0.016615	1811
		UBL4B	0.016644	1812
		RPSA	0.016668	1813
		DCAF15	0.016668	1814
		NCAPG	0.016681	1815
		INTS10	0.016695	1816
		RABL2A	0.016725	1817
		CITED4	0.016731	1818
		RAB12	0.016735	1819
		PPP2R1A	0.016757	1820
		HOXB8	0.016757	1821
		ASCC3	0.016787	1822
		FTSJ3	0.016798	1823
		KCNQ2	0.016807	1824
		VRK1	0.016807	1825
		WAPAL	0.016811	1826
		EPRS	0.016831	1827
		AMIGO2	0.01686	1828
		DNAJB13	0.016876	1829
		OPRL1	0.016915	1830
		TOR1A	0.016974	1831
		FANCM	0.017023	1832
		AKAP4	0.017035	1833
		RERE	0.017151	1834
		ZBTB9	0.017163	1835
		NDUFC2-KCTD14	0.017249	1836
		SPEF1	0.017255	1837
		CHEK2	0.017287	1838
		DNAJC25	0.017292	1839
		PCIF1	0.017302	1840
		KAT5	0.017419	1841
		DSN1	0.017457	1842
		E4F1	0.017457	1843
		USP17L28	0.017468	1844
		HMGA1	0.017477	1845
		LSM6	0.017537	1846
		CCNC	0.017611	1847
		GULP1	0.017615	1848
		AIFM1	0.017629	1849
		HS6ST1	0.017665	1850
		BPTF	0.017724	1851
		WTAP	0.017741	1852
		TMEM127	0.017747	1853
		COX7C	0.017753	1854
		VPS41	0.017762	1855
		IL18	0.01782	1856
		OR4X2	0.017835	1857
		SEC13	0.017884	1858
		TADA1	0.017905	1859
		DPH2	0.017949	1860
		KCNC1	0.018006	1861
		TMEM218	0.018015	1862
		ZMYM5	0.018031	1863
		ATP6AP1	0.018037	1864
		POLR1E	0.018049	1865
		TRUB2	0.018066	1866
		HYPK	0.01814	1867
		MPST	0.018181	1868
		C12orf77	0.0182	1869
		PSMG4	0.018318	1870
		ETAA1	0.018339	1871
		OR2M3	0.018352	1872
		DDX24	0.018397	1873
		KCNA10	0.018476	1874
		GINS3	0.018588	1875
		PAF1	0.018698	1876
		RAD21	0.018706	1877
		TMEM179B	0.01871	1878
		SKA3	0.018781	1879
		CALR	0.018835	1880
		PRELID1	0.018836	1881
		SUDS3	0.018856	1882
		WBSCR22	0.018873	1883
		HINT1	0.018895	1884
		MRPL35	0.018906	1885
		SRCIN1	0.018914	1886
		FCHSD1	0.018924	1887
		UBA6	0.018962	1888
		RPL17	0.018966	1889
		ALG1	0.019008	1890
		OR6C6	0.019014	1891
		NGRN	0.019031	1892
		PSMD12	0.019033	1893
		HARS2	0.019047	1894
		SMS	0.019051	1895
		RPAP3	0.019057	1896
		H2AFX	0.019065	1897
		WARS	0.019066	1898
		MRPL30	0.019137	1899
		KDELR1	0.019149	1900
		CERS5	0.019178	1901
		SPIN4	0.019194	1902
		RPP38	0.019211	1903
		PTPRG	0.019221	1904
		ZFP69	0.019255	1905
		GRM2	0.019341	1906
		SPATA5	0.019381	1907
		TBCA	0.019421	1908
		NXPE3	0.019474	1909
		GAGE2B	0.019478	1910
		SAA2	0.019494	1911
		MRPL2	0.01954	1912
		SNRNP70	0.01965	1913
		PRR20C	0.01966	1914
		ADH4	0.019666	1915
		LAMTOR3	0.019674	1916
		YEATS4	0.019685	1917
		EVI2B	0.019814	1918
		TBX21	0.01987	1919
		CCL5	0.019894	1920
		KREMEN2	0.0199	1921
		DHCR7	0.019932	1922
		FBXO22	0.019942	1923
		EPB41L3	0.020002	1924
		CLTA	0.020034	1925
		MRPL37	0.020076	1926
		BOLA2B	0.020095	1927
		RGPD6	0.020172	1928
		GCAT	0.020212	1929
		OTUD5	0.020235	1930
		NUPR1L	0.020295	1931
		DDX5	0.020297	1932
		SMC6	0.020298	1933
		NAA30	0.020301	1934
		RTKN	0.020311	1935
		INTS8	0.020318	1936
		ENO1	0.020371	1937
		ZNF619	0.020408	1938
		LIMS1	0.020432	1939
		URI1	0.020519	1940
		LOC100652758	0.020523	1941
		ATP6V0D2	0.020535	1942
		IL1F10	0.020552	1943
		PHIP	0.020565	1944
		ZNF548	0.020565	1945
		GSK3A	0.020572	1946
		TOR2A	0.020591	1947
		TAF9	0.020596	1948
		CEP97	0.0206	1949
		WDR25	0.020633	1950
		TSPAN18	0.020654	1951
		VSTM2A	0.020667	1952
		ACADVL	0.020702	1953
		ZAR1	0.020726	1954
		DPY30	0.020759	1955
		POLA1	0.020768	1956
		PRICKLE2	0.020776	1957
		OR4F21	0.020787	1958
		USP17L27	0.020794	1959
		LGI2	0.020819	1960
		KIF5A	0.020843	1961
		RNF8	0.020883	1962
		C1orf131	0.020904	1963
		DDX17	0.020922	1964
		LCN8	0.020969	1965
		AAR2	0.020975	1966
		SLC25A52	0.020997	1967
		PAXBP1	0.020997	1968
		CDC26	0.021029	1969
		ARHGAP11B	0.02107	1970
		MPLKIP	0.021155	1971
		CCDC62	0.02116	1972
		AKAP12	0.021182	1973
		MTPN	0.021201	1974
		WDR48	0.021228	1975
		MNT	0.021256	1976
		HIPK1	0.021262	1977
		TARDBP	0.021301	1978
		RNF151	0.021327	1979
		SCML4	0.021346	1980
		RPL26	0.021395	1981
		TARP	0.021397	1982
		MFNG	0.021401	1983
		PCDH19	0.021418	1984
		STAG2	0.021445	1985
		KRT7	0.02149	1986
		CLMP	0.021506	1987
		TMEM2	0.02154	1988
		ADH7	0.021619	1989
		FNDC9	0.021654	1990
		SERF1A	0.02168	1991
		CCDC184	0.021683	1992
		SWI5	0.021696	1993
		NUF2	0.021747	1994
		MTHFD2L	0.021761	1995
		PFKFB3	0.021792	1996
		ADCYAP1	0.021796	1997
		NUDT6	0.021855	1998
[truncated: 17,115 more rows]

## Sheet: Figure 2B
293T CHAF1AKO vs WT Screen Results
	Left Panel						Right Panel
	Gene	log2fc	-log10(pvalue)				Gene	log2fc	-log10(pvalue)
	MTBP	-3.6397	4.14735				CXCR4	1.5742	6.58668
	HNRNPU	-3.6369	6.58668				GPN3	1.5619	3.97494
	XPO1	-3.0252	3.49643				TNFRSF10A	1.3037	6.58668
	RPL8	-2.8007	4.80134				BID	1.2017	6.10956
	RPL34	-2.6864	4.48978				SOX8	1.0881	3.50569
	RPE	-2.6403	5.15532				KHDRBS1	1.0749	4.39078
	RPS20	-2.605	4.57385				C9orf43	1.007	2.74439
	HSPD1	-2.2932	6.58668				ADAMDEC1	0.98749	2.71833
	PRPF8	-2.2888	3.58538				NRG1	0.9735	2.60291
	EEF1A1	-2.238	3.9502				RADIL	0.97102	2.84122
	ALG2	-2.2375	3.38229				OR1M1	0.96217	4.03159
	DAD1	-2.2271	4.52599				CKLF	0.95527	2.61258
	POLR1A	-2.2187	3.19451				GLG1	0.95426	2.40964
	MRPL57	-2.1523	4.68905				SIK1	0.9502	2.34962
	BUB3	-2.1438	5.47273				CCND3	0.94546	2.8878
	GRSF1	-2.1158	4.42531				OPN1LW	0.94495	2.77718
	C19orf52	-2.069	3.55608				ARNT	0.93331	2.40819
	WASH1	-2.0642	5.26446				B4GALT1	0.93188	2.1484
	WDR1	-2.0508	3.76125				WASF1	0.9246	3.06988
	MAD2L2	-1.9882	3.86983				USMG5	0.90553	2.03017
	ZFP36L1	-1.9565	4.08017				TTYH3	0.90369	2.4362
	LOC100144595	-1.9447	3.42442				YBX2	0.90046	2.30273
	DDX47	-1.9399	2.66859				ISLR2	0.89671	2.65051
	KPNB1	-1.9369	4.71162				NEUROD2	0.88586	2.70695
	DNAJC9	-1.9216	3.85996				ITGB6	0.88474	2.01224
	COX4I1	-1.92	4.45634				GPC4	0.87272	3.10252
	PSMA6	-1.9136	4.2583				CYP4A22	0.8686	3.31183
	C10orf2	-1.9065	4.7606				LIPC	0.86818	2.17099
	ZNF626	-1.9002	3.12653				SPAG16	0.86331	2.68451
	PCNA	-1.8624	3.59767				NUMB	0.85507	2.1121
	RPF2	-1.8569	3.99452				ARHGAP35	0.85234	3.52561
	RPS27A	-1.8566	3.10855				FBXW9	0.8506	2.44413
	DUX4	-1.8549	3.2581				EPHA7	0.84833	2.62191
	MARS	-1.8342	5.35623				FAM83H	0.83321	2.01007
	SRSF1	-1.8302	4.5039				IRF2	0.83302	2.24098
	KRT18	-1.8203	3.92111				SBNO2	0.83096	2.1228
	PKMYT1	-1.8136	4.03891				TMCC1	0.82256	2.10428
	RPS8	-1.8127	3.91643				GPR149	0.81623	1.99952
	MARS2	-1.8046	4.31022				TNFRSF10D	0.81159	1.9179
	CDC37	-1.7995	3.45861				LOC101927572	0.81108	2.34916
	LSM7	-1.7967	3.69071				DLAT	0.80356	2.37001
	CCNH	-1.7954	3.98138				TMPRSS13	0.80259	2.00748
	BANP	-1.7901	2.52708				FAM155B	0.80186	2.24988
	DHX35	-1.7861	3.54726				YWHAQ	0.79512	1.93423
	ATP5J2-PTCD1	-1.786	3.67873				ZNF625	0.79474	2.06142
	KLF5	-1.7761	4.00348				ZNF704	0.78878	2.08206
	SNRPA1	-1.7539	2.56703				SERAC1	0.78567	1.96265
	SF3B1	-1.7505	3.62053				SERTAD1	0.78439	2.01227
	MTPAP	-1.7495	3.68632				TCF4	0.78228	2.34626
	NSA2	-1.7282	4.37985				SLC35D3	0.77867	1.93708
	MFAP1	-1.7276	3.98355				GJB1	0.77674	2.01054
	UQCRB	-1.722	3.51004				SEMA6B	0.77589	1.8912
	PSMG3	-1.7105	4.19751				PMAIP1	0.77475	2.82033
	WDR83	-1.709	3.5226				ZSWIM7	0.77377	2.32033
	FEN1	-1.7078	3.33407				SULF1	0.77251	1.91815
	LOC100507462	-1.7052	1.04576				OPN1MW2	0.77235	2.53364
	PWP2	-1.698	4.09392				RNF146	0.77015	2.26395
	ALDOA	-1.6947	4.7606				CYP4Z1	0.76862	2.04812
	ATP5H	-1.6916	3.93442				TMEM247	0.76837	1.82819
	NIP7	-1.6856	4.50033				GP5	0.76773	1.98159
	HNRNPC	-1.6843	3.19557				GPAM	0.76735	2.80989
	SRSF2	-1.6747	3.40341				PTPRU	0.76498	1.6508
	RPL19	-1.6672	3.04623				CRYAA	0.76373	2.07257
	DHX37	-1.6664	3.75481				PER1	0.7629	1.9749
	NOL10	-1.6651	4.16017				SASH3	0.76137	1.9475
	METTL17	-1.6615	3.01766				PQLC2	0.75687	1.85539
	RPL3	-1.651	3.74345				CLEC12A	0.75564	2.4386
	ADSL	-1.6494	3.4541				CDA	0.75438	1.75318
	CCT6A	-1.6452	3.41789				RPGRIP1	0.75261	1.48968
	MCL1	-1.6421	3.751				SDCCAG8	0.75231	1.88137
	RPL11	-1.6408	2.60818				ARL5A	0.75175	1.76523
	SNRPD3	-1.6105	2.03668				APOBEC3B	0.74836	2.0128
	NOM1	-1.6061	3.56179				TMEM39A	0.74755	1.53031
	HSPE1	-1.6059	2.89374				UMOD	0.74732	3.12264
	C14orf80	-1.5983	4.12279				CLVS2	0.74681	1.53831
	CUL3	-1.5886	3.26674				PPP1R37	0.74658	1.77466
	STRAP	-1.574	3.02379				HSD17B8	0.7464	2.31747
	TKT	-1.5728	4.22307				CWH43	0.7445	2.09251
	SPCS2	-1.5705	3.14719				MYO19	0.74343	2.53264
	CHORDC1	-1.567	4.95319				ERAS	0.74273	1.6615
	MMS22L	-1.5565	3.02737				EFNA5	0.74272	1.82411
	RBMX2	-1.5544	3.67981				C22orf29	0.73755	2.81488
	GINS2	-1.5538	3.92676				LRP12	0.73598	1.86649
	ABT1	-1.5478	3.56756				FAM188B	0.73597	1.74069
	UTP3	-1.5302	3.07253				USP17L17	0.73527	1.82304
	MRPL4	-1.5256	2.83965				KAZALD1	0.73451	2.08046
	B3GAT3	-1.5214	2.9261				ZNF720	0.73448	1.51276
	PPP6C	-1.5195	3.11877				ARMC2	0.73345	2.3592
	XRCC5	-1.5145	2.96353				SMIM2	0.73326	2.2214
	NDUFS8	-1.5005	3.17793				RHBDL1	0.7295	1.75676
	NOP56	-1.4991	4.18356				BPIFB1	0.72858	2.5545
	VHL	-1.497	3.1558				CGA	0.7283	3.52711
	ARID5A	-1.4875	2.81223				C9orf84	0.72573	1.99913
	AK6	-1.487	2.99021				OPLAH	0.72456	1.89915
	HMGCS1	-1.4714	3.90274				PRB1	0.72425	2.2266
	YARS	-1.4695	2.76288				CD70	0.72364	1.78018
	UBE2I	-1.4665	3.22855				PRODH2	0.71943	1.96609
	FBXW11	-1.4658	3.04874				GNAT1	0.71857	1.75007
	NUPL1	-1.4595	3.29598				KBTBD3	0.71696	2.47304
	RPL24	-1.4588	2.84734				PLSCR4	0.7157	1.84683
	TBC1D3C	-1.4525	3.40857				ERMAP	0.71214	1.40244
	TRAPPC4	-1.4525	2.98255				HIPK2	0.71118	1.8726
	COX17	-1.4498	3.78664				SLC7A9	0.7079	1.80297
	FAM120AOS	-1.4489	3.14436				PCBP3	0.70759	2.0187
	KCMF1	-1.4428	2.73342				C3orf58	0.70715	1.64745
	PMPCA	-1.4418	3.65675				RGL4	0.70532	1.73191
	POLG2	-1.4414	3.36946				CLSTN2	0.70522	1.81065
	MPHOSPH10	-1.4304	3.17455				H6PD	0.70428	1.71289
	RPL13	-1.4282	3.04848				LHX3	0.70369	3.08058
	SNRNP200	-1.4249	3.5684				MYO9A	0.70273	2.00431
	GFER	-1.4245	4.23837				SATL1	0.70123	1.41908
	WRAP53	-1.4227	3.59324				IL1RAP	0.70095	1.52591
	FAM25C	-1.4124	2.45095				PTPRB	0.70094	2.60836
	RPL27	-1.4074	3.15355				ZBTB39	0.70037	1.58271
	DDX11	-1.4052	2.17921				TFPI2	0.69963	2.14701
	SUPT4H1	-1.4035	2.64682				SOX17	0.69959	1.64776
	VPS25	-1.4009	3.37317				TMEM183A	0.69912	1.9226
	BCL2L1	-1.3983	3.34738				TRIM59	0.6986	1.82965
	UBE2D3	-1.3951	2.5883				SNX29	0.69849	1.56569
	RAD9A	-1.3877	4.95319				GUCA1C	0.69839	2.79929
	EIF4A3	-1.3875	2.72164				RBMY1B	0.69734	1.62597
	FBL	-1.3837	4.05139				GDI1	0.6958	1.9965
	SMG6	-1.3786	2.58421				DCLK3	0.6953	1.74466
	RFC3	-1.3772	4.38528				IQCA1L	0.69327	1.8078
	DNAJC11	-1.3723	2.72093				FZD5	0.69294	1.79537
	RPLP0	-1.3713	3.58021				GNA11	0.69254	2.76457
	TIMM10	-1.3618	3.96445				SH2D4B	0.6921	1.89452
	TAF1	-1.3506	2.40207				MKS1	0.69165	2.10695
	UQCRQ	-1.3433	3.14154				ANK1	0.69148	1.73
	PRPF38B	-1.3431	2.80044				LPPR3	0.69129	3.06203
	HAUS5	-1.3427	4.25424				CPT1A	0.69106	3.16001
	POLR3A	-1.3411	3.91183				CAMK2B	0.68964	1.80576
	CD3EAP	-1.3396	3.14972				EXOC3L1	0.68949	1.59115
	ALG13	-1.3365	3.00405				KISS1R	0.68888	2.7522
	EIF5A	-1.3348	2.29894				GLI3	0.68871	2.60873
	ATP5B	-1.3344	2.9214				ABCC8	0.68813	2.16912
	CHMP3	-1.3334	3.06124				ZNF195	0.6874	1.62975
	ACTR10	-1.3277	3.61495				NDP	0.68702	1.70165
	GNL2	-1.3231	2.40837				MS4A1	0.68581	1.59426
	POLR3C	-1.321	2.55193				GPR39	0.68538	1.57177
	NUP88	-1.3159	2.47437				OR4C46	0.6851	1.98822
	CENPO	-1.3116	2.5601				ULK2	0.68428	1.91851
	POLR3B	-1.3101	2.67782				PAQR5	0.6836	1.52781
	BOLA3	-1.308	2.76999				DEFB107B	0.6835	0.790405
	EIF2S1	-1.3051	3.21802				PJA1	0.68285	1.45659
	CRNKL1	-1.3044	2.97547				UQCC2	0.68278	1.77415
	HIST2H3C	-1.2977	2.98649				PRR23C	0.68223	2.04379
	RTN4IP1	-1.2955	2.65598				ARID1A	0.68146	1.86436
	PCID2	-1.2947	2.89798				NEURL1B	0.68055	1.4877
	LIPT2	-1.2942	2.70467				MTCH1	0.68044	4.7606
	COPS6	-1.2924	2.70569				INPP5D	0.68038	1.79855
	DHODH	-1.2913	2.54493				MED23	0.6799	2.29206
	ATP5A1	-1.2906	3.16921				PLN	0.67959	1.91382
	RPL21	-1.2878	2.7429				GRIN2A	0.67865	2.51103
	RPL14	-1.2859	2.66013				LRRC30	0.67863	1.66288
	HIST2H3D	-1.2811	2.16807				UBASH3B	0.67668	1.84085
	KIF11	-1.2786	3.7204				NIPAL2	0.67666	2.35356
	THOC6	-1.2766	2.69508				FLOT2	0.67532	1.9692
	RAD1	-1.2738	2.75925				SH2D2A	0.67524	1.57447
	NUBP1	-1.2703	2.64902				AMOT	0.67524	1.8663
	TRAPPC3	-1.2692	2.0569				CSRP3	0.67481	2.36592
	NDUFV1	-1.2687	2.92307				QTRT1	0.67425	1.55881
	UTP6	-1.2686	2.95758				ATG4D	0.67409	2.32463
	GNL3	-1.2682	2.95617				SLC7A5	0.67393	2.15495
	SACM1L	-1.2596	3.35039				PTCHD4	0.67317	2.02509
	DCTN6	-1.2567	2.55153				RASA2	0.6725	1.8826
	IPO13	-1.2537	3.02713				PALM2	0.67112	2.52997
	RPS15	-1.2532	2.69319				HES1	0.66868	2.67654
	DNM1L	-1.2495	2.66766				TRPV5	0.66844	1.60792
	HAUS3	-1.2494	3.30451				OR13C5	0.66627	2.00984
	FOXD2	-1.2481	2.70375				TULP2	0.66476	2.42835
	COX20	-1.248	2.8948				CDY1B	0.66411	1.96497
	MARK2	-1.2473	3.45219				AIMP2	0.66103	1.23586
	SURF6	-1.2393	2.64388				KLHL36	0.66072	1.82264
	MRPL39	-1.2374	2.31658				SLC39A6	0.66005	1.63641
	SF3B3	-1.2287	3.93832				ZFP91	0.65943	1.81443
	CENPM	-1.2284	2.66859				OR52I2	0.65904	1.54732
	CLNS1A	-1.2268	2.34866				ROS1	0.65668	1.4036
	ZNHIT2	-1.2258	3.12144				DNASE1	0.65605	1.72453
	ANAPC11	-1.2257	2.69934				OR4C11	0.65502	1.84521
	ASPM	-1.2247	2.40607				CROT	0.65488	2.32459
	TAF7L	-1.2244	2.48808				CSMD3	0.65419	1.89984
	NBPF10	-1.2233	2.43743				CAMKK1	0.65299	1.86271
	RPS4X	-1.2226	2.68647				DEFB1	0.65261	2.10474
	NARS	-1.2207	2.83165				SNX30	0.65196	2.2853
	RPLP2	-1.2206	2.46562				PAG1	0.65195	1.27154
	IGBP1	-1.2197	3.1431				LCN2	0.65148	1.57417
	VCP	-1.2197	2.61304				REEP4	0.65091	1.77459
	EXOSC6	-1.2175	3.04748				GTF2H5	0.65086	1.46815
	GAPDH	-1.214	4.19751				SLC34A2	0.65057	1.47707
	RUVBL2	-1.214	2.50979				LHFPL3	0.64975	1.61525
	PAFAH1B1	-1.2126	2.42034				SFT2D3	0.64931	2.01855
	SPDL1	-1.2075	2.48869				JAG2	0.64924	2.18817
	WDR18	-1.2059	3.82854				ROCK1	0.64916	1.43971
	ATP1A1	-1.2046	3.09238				DLG1	0.64916	1.49879
	CPSF2	-1.2043	2.87749				PKD1L3	0.64901	1.65376
	CLEC18C	-1.2042	2.3264				CTH	0.64804	1.30879
	RNH1	-1.2002	2.52974				ALCAM	0.64693	2.14315
	TOP2A	-1.1993	2.76457				PBXIP1	0.6467	1.67369
	RPL12	-1.198	2.48222				MYDGF	0.64665	1.42406
	MRPL14	-1.1976	2.25759				IGLL1	0.64556	1.62962
	RPP21	-1.1966	3.81953				FIGF	0.64521	1.30861
	FTSJ2	-1.1952	2.20841				OR10H4	0.64491	2.08397
	COA6	-1.1931	2.93066				SPATA19	0.64487	1.77296
	SAP30BP	-1.1927	2.5195				VNN3	0.6448	1.42784
	COQ3	-1.192	2.43174				USH2A	0.64351	1.77152
	NOC4L	-1.1912	2.37027				TM4SF20	0.6433	1.70487
	SNRPF	-1.1843	2.66308				HAT1	0.64284	1.66819
	SASS6	-1.1839	2.24428				LRP2	0.64223	1.56899
	LRRC37A3	-1.1804	4.80134				FSTL1	0.64223	1.63397
	PSMB4	-1.1779	3.90999				GSG1L	0.64187	1.93352
	EEF2KMT	-1.1772	2.38215				PTPRS	0.64135	1.31276
	CMTR1	-1.1719	3.59324				RWDD4	0.64096	1.38389
	SLC38A2	-1.1696	2.40993				SLC12A3	0.6406	1.71446
	ANAPC1	-1.1678	2.88726				MAD1L1	0.63984	1.26843
	ATP2A2	-1.1668	3.35394				TRA2A	0.6392	2.11429
	CALML5	-1.1659	3.10481				SELENBP1	0.63884	2.39308
	ZBTB8OS	-1.1647	4.04137				DDR1	0.63777	1.3606
	PSMB5	-1.1637	2.29211				GPR162	0.63773	1.3016
	ALYREF	-1.1609	2.37367				NT5C3B	0.63681	2.3178
	TRIM37	-1.1465	4.26654				KCTD3	0.6366	1.64793
	FAM96B	-1.146	2.30335				NEURL1	0.636	1.5865
	PFDN2	-1.1458	2.90191				NCALD	0.63568	2.87128
	PRDM10	-1.1457	2.55475				PLGRKT	0.63548	1.54538
	CCT4	-1.1454	5.47273				GAREM	0.63482	2.36964
	SKA2	-1.1444	2.95798				ZNF557	0.63378	2.84924
	PPWD1	-1.1444	2.73646				ADAM12	0.63341	1.69547
	TELO2	-1.142	4.19751				CHD7	0.63316	1.2883
	UBE2M	-1.1405	2.39705				PQLC1	0.6331	2.27558
	FAM208A	-1.1385	2.0855				NRG4	0.63248	1.69227
	YARS2	-1.1383	3.01276				GPX7	0.63101	2.1882
	NOC2L	-1.1366	2.3224				GADD45G	0.63052	1.99555
	CTU2	-1.1348	2.19775				ADGRB1	0.63033	1.75203
	RPL9	-1.1314	2.39981				ENPEP	0.62736	1.29602
	HIST1H1B	-1.1272	2.12352				SYBU	0.62676	1.67909
	LIX1L	-1.1231	2.32				WIZ	0.62672	1.44971
	UXS1	-1.122	2.52459				PPIE	0.62648	1.47568
	PLK4	-1.1203	2.36181				LYNX1	0.62593	2.20123
	NCL	-1.1198	2.8726				SCARA3	0.62471	1.73542
	PRPF31	-1.1181	3.53322				KCNJ4	0.62464	1.52495
	DHFR	-1.1172	3.15004				USP17L1	0.62461	1.33612
	KRTAP5-5	-1.1158	2.17022				ADGRG4	0.62388	1.34585
	GART	-1.1145	3.29465				CLDN22	0.62343	1.16484
	MEMO1	-1.1137	3.28025				SH3BP1	0.62261	1.59831
	SBNO1	-1.1129	2.73757				TSGA13	0.62249	1.64079
	CNTN1	-1.1124	1.99624				ECM1	0.62243	1.29489
	QARS	-1.1118	2.03071				CHST6	0.62132	1.69482
	ETF1	-1.1117	2.50681				NICN1	0.62111	1.64973
	ST6GALNAC5	-1.1117	2.22069				SPP2	0.62005	1.9025
	FDPS	-1.1102	3.25384				ARHGAP12	0.61923	1.35348
	SNX1	-1.1083	2.50465				KRTAP10-8	0.61808	2.31537
	HUS1	-1.1066	1.98301				PCNXL4	0.61806	1.0166
	RPL36	-1.1064	2.48463				ITFG2	0.61798	1.43207
	SUGT1	-1.1061	2.10146				GGH	0.61687	1.29685
	LSM8	-1.1054	2.85955				MGST1	0.61622	1.56811
	USPL1	-1.1016	2.38058				APRT	0.61523	1.71668
	MRPL17	-1.1015	2.71715				ZSWIM6	0.61521	1.92937
	EIF2B5	-1.0977	3.61124				MACF1	0.61501	1.57659
	RBM8A	-1.092	2.27699				GNG4	0.61448	1.78083
	SSX5	-1.0913	3.22138				DDX51	0.61436	1.77981
	SEH1L	-1.0911	2.08855				SLC9A3	0.61425	1.65365
	ANAPC2	-1.09	2.61926				LHFPL1	0.61342	1.62026
	ZNF45	-1.0897	2.36565				FGGY	0.61252	1.48804
	PPP1R7	-1.0884	2.60572				ENTHD2	0.61242	1.30861
	MFAP5	-1.0877	2.50862				CYP26C1	0.61218	1.28685
	POLR2A	-1.0867	2.43119				SPSB3	0.61116	1.72262
	ECD	-1.084	2.73955				FGFRL1	0.61101	1.27705
	CHURC1-FNTB	-1.0809	1.97989				PAQR4	0.61092	1.75945
	TIPARP	-1.0802	2.30146				GRAMD2	0.61086	1.60658
	TRPM7	-1.0796	2.43749				PCDH10	0.61073	1.43591
	AHNAK2	-1.0788	2.56249				LPPR2	0.6105	1.47795
	ADAM30	-1.0777	2.28481				ITPR3	0.61004	1.4244
	DDX10	-1.0756	3.19734				SAXO2	0.60958	1.60223
	IMP4	-1.0751	2.20638				ERICH6	0.60914	1.76419
	ZNF512B	-1.0745	2.22475				LOC728485	0.6084	2.1953
	FKBP7	-1.0736	2.39224				PRDM14	0.60836	1.64304
	COG4	-1.0706	2.0487				IGSF6	0.608	1.33483
	RPL10A	-1.0691	2.87277				GALP	0.60667	1.92347
	RPL35A	-1.066	1.92893				C19orf24	0.60564	1.092
	FH	-1.0658	2.40503				RNF216	0.60534	2.25281
	THAP6	-1.0657	2.55017				SLC34A3	0.60514	1.47182
	MRPS10	-1.0646	2.20399				HK3	0.60476	1.91268
	ICT1	-1.0638	2.53502				RGS7	0.6046	1.34633
	RPL17-C18orf32	-1.0633	2.62266				AGT	0.60457	1.29816
	FDX1	-1.0629	2.34596				DUSP21	0.60436	1.23551
	NAPA	-1.0615	2.59152				KLHL32	0.60353	1.98481
	DCAF13	-1.0583	2.04509				ZNF507	0.60285	2.12286
	DDX21	-1.0541	2.76838				BCL2L10	0.60206	2.28746
	NFU1	-1.0536	2.30168				GRID1	0.60187	1.37362
	TUBB	-1.0523	2.91172				OR6Y1	0.60104	1.61869
	PHB	-1.0519	2.88988				FXYD2	0.60054	1.53062
	ATL1	-1.0501	2.42277				CTBP1	0.60047	1.43865
	TMX2	-1.0495	2.61452				RNASE6	0.59984	1.36371
	DGCR8	-1.0492	2.3716				ITGAM	0.59938	3.17288
	REST	-1.0485	2.29281				OPA1	0.59936	1.37384
	SPDYE2	-1.0482	2.88719				PCNT	0.59935	1.29247
	CHCHD5	-1.0445	2.85858				PPP1R3C	0.59921	1.73518
	RPS9	-1.0438	2.0696				EHD2	0.59896	2.00743
	MEIS1	-1.0407	1.89022				MAPKBP1	0.59872	1.50157
	MRPL18	-1.0364	1.98987				OR8B8	0.5987	1.85524
	MSTO1	-1.0356	1.888				NAT6	0.59792	1.52482
	GINS1	-1.0353	3.16066				ENPP7	0.59768	2.12484
	COPE	-1.0345	2.33202				MLF2	0.59744	1.99345
	HSPA5	-1.0344	3.48254				UNC13D	0.59744	1.5556
	PTPRCAP	-1.0341	2.22702				ZSCAN12	0.59676	1.3606
	BUD31	-1.0324	2.19344				FCAR	0.59627	2.13021
	RPRD1B	-1.0316	2.40566				MRPS12	0.59596	1.48103
	ATP6V1A	-1.0299	2.03617				SNAPIN	0.59504	1.56288
	WDR12	-1.0283	2.17055				CUX1	0.59475	1.48053
	ANGEL2	-1.028	2.33805				DALRD3	0.59457	2.09446
	TAF4	-1.0269	2.24353				C17orf47	0.59445	2.15405
	CAPZB	-1.0245	3.04723				C1orf185	0.59423	1.61876
	ANKRD13A	-1.0245	2.13097				EFNB1	0.59343	1.58434
	NDC80	-1.0243	2.09691				CASP8	0.59301	4.27919
	CDC7	-1.0242	2.44822				TMTC2	0.59265	1.29957
	COX6A1	-1.018	2.22789				SLC38A8	0.5926	2.92856
	TUBB4B	-1.0175	2.88917				KIRREL3	0.592	2.45509
	HSD17B12	-1.0165	3.12055				KCNH2	0.59191	1.35527
	TSR2	-1.0163	2.85387				CAPNS1	0.59182	1.48856
	ARPC4	-1.0142	2.61029				DAPK2	0.59155	1.36338
	RRP36	-1.0127	1.32008				FAM26D	0.59145	2.09933
	XRCC6	-1.0109	2.69298				LFNG	0.59138	1.92013
	PDAP1	-1.0091	2.00004				GLP1R	0.59126	1.28593
	IK	-1.0077	2.15652				KHSRP	0.59092	1.69499
	C17orf70	-1.0068	2.06972				MYL5	0.59085	1.36338
	CFAP74	-1.0066	2.08772				LMNB1	0.58994	1.47206
	PRB3	-1.0065	3.24013				SLC28A2	0.58943	1.66382
	C6orf47	-1.0063	2.79661				PANX1	0.58895	1.70861
	TPI1	-1.006	3.69403				SLC4A1AP	0.5888	1.43005
	NOL9	-1.0046	3.23779				ZNF236	0.58792	1.37189
	GUK1	-1.0042	1.82229				WNT3	0.5878	1.21382
	ARAP2	-1.0038	2.15254				FRMD3	0.58778	1.34308
	SMU1	-1.0035	2.24491				TXNDC11	0.58763	1.57401
	ATG7	-1.0021	2.13304				MAST1	0.58747	1.31622
	ISY1	-1.0008	2.26606				DNMT3L	0.58711	1.56133
	MRPS18A	-0.99954	3.17895				DPPA3	0.58678	1.20921
	DTL	-0.9989	2.09724				OR2A12	0.5867	1.19954
	BCLAF1	-0.99887	2.32645				GPR78	0.58667	1.17339
	CER1	-0.99707	1.71643				BTLA	0.58654	1.5326
	ANAPC13	-0.99247	2.58353				GPM6B	0.58632	1.46339
	WDR3	-0.98884	1.86113				TMEM56-RWDD3	0.58629	1.33634
	SERBP1	-0.98794	3.10913				ECSIT	0.58562	1.57761
	DLG5	-0.98768	1.81432				MSRB1	0.5855	1.41524
	CEBPZ	-0.98695	4.41349				F13A1	0.5854	1.73236
	USO1	-0.98599	3.92867				ABCB4	0.58528	2.242
	RPS18	-0.98528	2.83133				ZNF329	0.58518	2.12667
	CD101	-0.98405	2.31654				ANKRD13C	0.58496	1.31042
	LCE1D	-0.98344	3.8377				CRYZ	0.58452	1.25507
	TRMT10A	-0.98205	2.58663				NEFH	0.58343	1.44222
	ATP6V0C	-0.981	4.04886				ZNF644	0.58325	1.20531
	CCDC18	-0.981	1.76817				CDH19	0.58307	1.61561
	DRC1	-0.98084	2.37548				CCDC136	0.58306	1.58235
	TUBGCP2	-0.98081	1.8088				SFRP1	0.58302	1.96174
	IMPDH2	-0.97986	2.93588				DIAPH2	0.58254	1.2992
	UTP18	-0.97885	2.32321				MDH1B	0.5825	1.48571
	YRDC	-0.97722	1.63818				ACTR3B	0.58245	1.20033
	PSMD3	-0.97627	3.12204				ATP2A3	0.58233	1.37
	HOXA10	-0.97619	1.8104				ZBTB16	0.58229	1.52471
	NOLC1	-0.97297	2.2195				ZNF880	0.58215	1.29685
	TBC1D3F	-0.9722	2.23879				CST2	0.5819	1.43881
	SAP18	-0.97087	2.2972				PDCD10	0.5817	1.78963
	MECR	-0.96464	2.12839				SUMO4	0.58096	1.48593
	HIST1H2AI	-0.96306	2.3378				MIEN1	0.5809	1.43586
	CSTF3	-0.9622	1.64604				TMEM204	0.58078	1.89904
	PANK3	-0.96134	2.03686				EFEMP1	0.57994	1.45138
	PIP5K1B	-0.95959	1.84294				FHAD1	0.57984	1.41466
	JUNB	-0.9587	1.91073				DOC2A	0.57979	2.32606
	JTB	-0.95813	2.22178				ERVFRD-1	0.57965	1.09735
	CDC23	-0.95501	2.66671				CHRFAM7A	0.57956	1.63052
	BBC3	-0.95381	1.96229				IDO1	0.57876	1.35393
	LRRC34	-0.95355	2.12891				OR4Q3	0.57873	1.12467
	ATP6V1C1	-0.95341	1.84366				ESAM	0.5781	1.62264
	SSB	-0.95263	2.17572				CACNG3	0.57792	1.37655
	OCLM	-0.95151	1.78529				RNF126	0.57752	1.28648
	UXT	-0.94986	2.1905				TSC22D3	0.57716	1.27585
	SURF1	-0.94823	1.86318				TK2	0.57696	1.70062
	RPL23	-0.94549	1.83171				TMEM191B	0.57689	1.24955
	TMED2	-0.94436	2.30626				CCDC85C	0.57687	1.05615
	UBA52	-0.94259	2.70983				CEACAM3	0.57653	1.89946
	SPHAR	-0.93996	1.12174				OR51B4	0.57563	1.81853
	PBX1	-0.93964	1.89242				WIPI2	0.575	1.11523
	DDOST	-0.93883	1.86347				BEX5	0.57429	1.04368
	C2orf80	-0.93639	2.19463				CD200R1	0.57382	1.90267
	GRB2	-0.93631	2.00611				TRIM23	0.57358	1.33555
	NR2C2AP	-0.93626	2.78275				MINK1	0.57312	1.28107
	VPS13D	-0.93617	1.8877				SLC10A1	0.57306	1.55608
	KDM5C	-0.93514	1.97638				GATAD1	0.57212	1.49325
	TLK2	-0.93476	1.67087				KRTAP10-6	0.57195	2.00479
	ERAP2	-0.92943	1.67295				MBD3L2	0.57094	1.41849
	CPSF7	-0.92925	1.59881				OTOP1	0.57045	1.60908
	MRPS35	-0.92892	2.21674				RAB17	0.57019	1.39771
	BEST1	-0.92845	1.83003				ZNF148	0.56979	1.46
	SUZ12	-0.92766	1.64931				ABCB8	0.56946	1.68696
	CYP1A1	-0.92557	1.8269				P2RY13	0.56897	1.44787
	RPS11	-0.9251	4.38528				RABAC1	0.56897	1.16932
	CT47A5	-0.92451	2.22264				TPST1	0.56876	1.66162
	NFRKB	-0.92378	1.73601				USP17L4	0.56832	1.73196
	RPL10	-0.92269	2.71354				CNIH3	0.56805	2.94889
	TFIP11	-0.92239	2.08539				R3HCC1L	0.5677	1.35254
	CSNK2B	-0.92133	1.80535				YPEL3	0.56767	1.21
	LRTOMT	-0.91757	3.65371				AIG1	0.56722	1.01657
	FRRS1	-0.91673	1.66031				ODF1	0.56709	2.10608
	HPN	-0.91607	1.82956				PVRL3	0.56671	1.93263
	SAMM50	-0.91553	3.18683				GFRAL	0.5665	1.69575
	SARS2	-0.91472	2.98364				ADRB3	0.56648	1.66029
	MYO7A	-0.91416	1.89157				TRIM39-RPP21	0.5664	1.47108
	FADS3	-0.91291	1.88134				FN3K	0.56637	1.49486
	PEX16	-0.91269	1.8578				AEN	0.56635	2.08206
	CCDC93	-0.91259	2.24428				CPA5	0.56602	1.34978
	POLD2	-0.91147	3.91183				IFT46	0.56575	1.25327
	DDX28	-0.91049	1.97687				DCAF12L1	0.56537	1.215
	NUP43	-0.91033	1.82469				ZNF385D	0.56533	1.26756
	ARPC3	-0.91006	2.03466				TEX15	0.56472	1.45321
	PGK1	-0.9098	2.03027				TMEM119	0.56452	1.17849
	RAB11A	-0.90913	1.72398				WNT7A	0.56442	1.27773
	INCENP	-0.90912	1.73936				MDGA1	0.56435	2.13374
	MTMR8	-0.90852	2.92856				PYDC2	0.56413	1.42142
	SNRPB	-0.90707	3.44648				COL8A1	0.56373	1.12631
	MGEA5	-0.90702	1.81622				AGPAT1	0.56362	1.16217
	XYLT1	-0.90635	1.5675				DNMT3A	0.56335	1.20126
	MTIF2	-0.90573	2.597				MYNN	0.56326	1.52868
	ARHGEF39	-0.90552	2.05264				VWC2L	0.56274	1.36274
	EIF2B4	-0.90526	2.62606				TMEM170A	0.56156	1.38436
	C20orf62	-0.90507	1.74153				PSAT1	0.56143	1.08331
	ZNF580	-0.90496	1.5675				AGPAT6	0.56135	1.00692
	DHX33	-0.90492	2.30191				NPFFR1	0.56117	1.30177
	TP53RK	-0.90481	2.32721				SCN4B	0.56068	1.46159
	TRA2B	-0.90477	1.71963				RSPO3	0.55992	1.68171
	POLR2D	-0.90325	2.30119				C9orf57	0.55869	1.05266
	C11orf85	-0.90281	1.70338				SLC13A2	0.55868	1.54531
	CCDC51	-0.90276	1.5675				HYAL1	0.55859	1.48327
	NMT1	-0.9017	2.97827				LCE4A	0.55847	1.24677
	C9orf50	-0.89899	1.82301				HRNR	0.55834	3.17489
	RBL1	-0.898	1.83191				LCE1C	0.55819	1.96541
	NUCB1	-0.89757	1.63573				TFF3	0.55816	1.20885
	CACTIN	-0.8974	1.76215				RAB11B	0.55796	1.06153
	HIST2H3A	-0.89717	1.88931				METTL5	0.55789	1.50904
	CIAO1	-0.89683	2.93821				NOL4L	0.5575	1.53489
	CFC1	-0.8962	2.24074				MX1	0.5574	1.58493
	KIF20A	-0.89573	1.80011				PDX1	0.55699	1.2575
	GNRH2	-0.89535	2.0403				MKI67	0.55649	1.64532
	PRPF3	-0.89393	1.76341				ZNF670	0.55579	1.21876
	YAP1	-0.89369	2.28097				RBM12B	0.55559	1.04606
	RPS19	-0.89302	2.59638				PLEKHM1	0.55501	1.57277
	PPIAL4C	-0.89252	1.78505				DGCR6	0.555	1.13738
	TMEM131	-0.89139	2.66985				PLP1	0.55494	2.01308
	NCAPH2	-0.89055	1.91368				NTRK3	0.55474	1.372
	SLC35D1	-0.89044	1.75825				CNTFR	0.55455	1.15754
	POLR1B	-0.89018	1.40577				ZNF708	0.55435	1.62889
	ABCF1	-0.88967	2.6726				ANXA10	0.55413	1.44771
	NOP10	-0.88959	1.97856				DCX	0.55384	1.38463
	PSMC3	-0.88863	2.41969				SRP19	0.55351	1.36474
	GABRA1	-0.88703	1.65502				C1orf68	0.55336	1.20541
	MED1	-0.88633	3.15773				ALPK1	0.55329	1.98242
	PNPT1	-0.8856	2.72723				SLC26A9	0.5532	1.5867
	UPF3A	-0.88504	1.69418				GOLGA8B	0.55286	1.30861
	CWC22	-0.88495	1.37265				CCHCR1	0.55284	1.52853
	NAA15	-0.88471	2.07787				ADGRB2	0.55284	1.37176
	OGT	-0.88459	1.76356				EPS8L1	0.55277	1.40293
	UHRF1	-0.88377	1.70741				NXF2	0.55263	1.03765
	TMEM134	-0.8821	1.86066				EFNA1	0.55222	1.20558
	EXOC2	-0.88207	1.80671				CYTH3	0.55214	1.63731
	TMCO6	-0.88173	1.87952				COMMD3-BMI1	0.55182	1.30029
	ANAPC5	-0.88077	2.75436				MYL9	0.5518	1.17362
	SOD1	-0.87928	2.50028				ACRV1	0.55165	1.26186
	BIRC2	-0.87905	1.98018				NEUROD4	0.55135	1.48232
	TBR1	-0.87785	1.91718				PRDM15	0.55108	1.89966
	RNPS1	-0.87719	2.89568				SIAH2	0.55089	1.24496
	NUDCD3	-0.87637	2.1157				STX10	0.55004	1.3012
	UBE2H	-0.87537	1.92889				ATP2B3	0.54964	1.28462
	RPL28	-0.87488	1.67158				NAGA	0.54964	1.31899
	GFPT1	-0.87468	2.86761				DND1	0.54947	1.26065
	NAA25	-0.87334	1.57702				RERGL	0.54888	1.16681
	TEAD1	-0.87132	1.71992				SLC39A3	0.54874	1.55307
	GNB2L1	-0.87067	3.02642				DEFB135	0.54873	1.19787
	CCT5	-0.87021	1.83574				SLC24A2	0.54847	0.910837
	CCDC177	-0.86973	1.70202				WIPF1	0.54847	1.41317
	HIST1H2AK	-0.86958	1.84716				GPR146	0.54833	1.09065
	DDX3X	-0.86952	1.41728				ZNF275	0.54823	1.31047
	MRPL1	-0.86923	1.78505				ZBED6CL	0.54818	1.20376
	SFPQ	-0.86911	3.5363				GGA3	0.5481	1.07958
	HOXA7	-0.86889	1.72506				SERPINB1	0.54771	0.877325
	SRF	-0.86818	1.47025				OR13C2	0.54729	1.38616
	PITPNB	-0.86797	3.27218				GPRC5B	0.54717	1.51371
	TOP1	-0.86768	3.76125				LRGUK	0.5469	1.25586
	ELL	-0.86691	2.35168				HGF	0.5467	0.863026
	DOLK	-0.8668	3.18788				PPY	0.54617	1.39567
	DYNC1I2	-0.86605	1.57976				CDC34	0.54614	1.35101
	MED6	-0.86514	2.11085				PTGS1	0.54605	1.28074
	NCKIPSD	-0.86443	2.10259				TNMD	0.5459	1.39919
	ISCA2	-0.86386	2.66912				ACTG2	0.54585	2.37112
	PRDM11	-0.863	1.74846				GATS	0.54578	1.36857
	SEC63	-0.86197	1.5912				ABCA7	0.54554	1.33352
	RFC1	-0.86098	1.43385				EYA2	0.54543	0.811268
	FOXI3	-0.86002	1.66264				SEC31B	0.54486	1.1298
	HIST1H4E	-0.85938	1.79972				CHRNA2	0.54483	1.23023
	MEAF6	-0.85927	1.72271				BRINP3	0.54481	1.18766
	LTBP3	-0.8587	1.69103				PRSS42	0.54477	1.1063
	DNA2	-0.85863	2.55653				SLAMF6	0.54426	1.08526
	DIS3	-0.85741	2.17944				UGT1A4	0.54412	1.92042
	MATR3	-0.8573	1.77958				FYTTD1	0.54395	1.48804
	DPH7	-0.85701	1.54941				COTL1	0.54388	1.46525
	ATP5I	-0.85542	2.24642				MMP12	0.54369	1.2835
	PYURF	-0.85509	2.46169				MATN4	0.54352	1.34884
	RARS	-0.85487	2.64631				KRT37	0.5434	1.29338
	FIGNL2	-0.85291	1.67289				PNOC	0.54315	1.98159
	LSM2	-0.85275	2.39069				SLC6A16	0.54302	1.13688
	CCDC94	-0.85263	1.71081				PAQR9	0.54268	2.05287
	ITPK1	-0.85241	2.09123				RAD51AP2	0.54197	1.27308
	CCDC8	-0.85072	1.7181				PHACTR4	0.5418	1.917
	POU5F1	-0.85068	2.00743				SESTD1	0.54172	0.728344
	MRPL3	-0.85057	1.68727				SGTA	0.54159	3.3278
	PSMA5	-0.85038	1.99783				CHURC1	0.54119	0.815195
	KISS1	-0.84968	1.83556				TNFRSF10B	0.54088	1.51492
	HAUS8	-0.84955	1.69035				CD74	0.5406	2.38183
	NPM1	-0.84879	1.51831				CAPN14	0.54051	1.14898
	H2AFJ	-0.84848	1.81096				NT5C1A	0.54043	1.44115
	ERCC3	-0.84759	2.18897				OR51D1	0.54028	1.59171
	EIF3I	-0.84747	2.20616				LRRC16B	0.53953	1.03109
	UBE2N	-0.84745	1.75053				CPSF3L	0.53944	1.1577
	WDR17	-0.84614	1.68133				AFP	0.53821	1.59263
	HSPA8	-0.84566	1.55635				RP1	0.53808	1.35022
	GBF1	-0.84533	1.77929				NPTXR	0.53754	1.23534
	ADSS	-0.8444	2.12209				GBAS	0.53652	1.83773
	PRMT5	-0.84293	3.55771				AK7	0.5364	1.21974
	C17orf96	-0.84233	3.05584				45261	0.53617	2.28467
	CINP	-0.84224	1.80897				B4GALNT2	0.53609	0.949118
	RPL23A	-0.84166	1.90644				CSTF2	0.53606	1.14635
	RRS1	-0.84076	2.67207				FABP3	0.53567	1.37474
	CCT7	-0.84058	2.0282				DEGS2	0.53562	0.842151
	C17orf89	-0.84057	1.91307				ZNF436	0.53558	1.06994
	CBWD1	-0.84043	1.42413				TMEM123	0.53545	1.58374
	JMJD6	-0.8401	2.30426				GPRIN3	0.53536	1.25391
	ECHDC1	-0.83996	1.63884				PIP5K1C	0.53519	1.3533
	GPX8	-0.83996	1.49681				SERPINI1	0.53515	1.78701
	CRTC2	-0.83934	1.62071				GYLTL1B	0.53512	1.25181
	ANOS1	-0.83922	1.77565				TTC9B	0.53474	1.07479
	LCN1	-0.83885	1.57127				T	0.53466	1.43743
	NUS1	-0.83828	1.84427				KIF27	0.53361	1.04941
	SLC20A1	-0.83807	2.09916				C1GALT1	0.53355	1.23798
	SRP9	-0.83601	1.67364				WNT9A	0.53255	1.38478
	SLC15A5	-0.83502	1.66692				PLOD3	0.5324	1.19449
	ANKRD30A	-0.83498	1.77065				KCNH4	0.53196	1.31384
	PTCD3	-0.8346	2.33751				PODN	0.53186	1.00312
	EMX2	-0.83459	2.00037				TBC1D20	0.53175	1.35103
	RFC5	-0.83449	1.8093				SAMD4A	0.53156	1.18554
	LOC101060389	-0.83417	2.81223				XRCC1	0.53152	1.36305
	UBL5	-0.83404	2.66744				HNF1A	0.53136	2.1068
	RAD17	-0.83372	1.6203				PARP14	0.53113	1.15086
	MRPS25	-0.83322	1.62368				LYSMD4	0.53104	1.86832
	SUPV3L1	-0.83292	1.66192				B3GALNT2	0.53082	1.19884
	FOXD4L3	-0.83201	1.54952				DEFB103A	0.53072	1.29275
	NEDD1	-0.83183	1.68202				TPPP3	0.53067	1.11481
	CIRH1A	-0.83179	3.24962				EPHX2	0.5301	1.27894
	EIF3E	-0.82985	2.32501				PIK3R5	0.53009	1.61674
	RILP	-0.82976	1.64942				EGLN3	0.53006	1.71751
	SRSF11	-0.8285	1.95078				FAM57B	0.52969	1.0497
	POLR2B	-0.82807	1.73351				GRAMD1B	0.52967	1.26174
	GPR75-ASB3	-0.82798	1.627				GSS	0.5296	1.03177
	SCEL	-0.82798	1.32978				PRSS36	0.52942	1.00128
	SLC22A8	-0.82614	1.41572				ZBTB4	0.52932	1.15748
	MTG2	-0.82463	2.21081				P2RX7	0.52921	1.10014
	VIT	-0.82461	1.80875				GNG12	0.52897	1.20033
	PRKAB1	-0.82442	1.94138				KDELC2	0.52877	1.36086
	LIN54	-0.82432	1.81287				FOXO4	0.52867	1.15409
	GLMN	-0.82424	1.93338				PIGY	0.5286	1.17384
	UBA5	-0.82395	1.91786				TPGS2	0.52838	1.26689
	RPS17	-0.82301	1.99153				RNASE3	0.52819	1.29931
	CAP1	-0.82233	2.25241				CTNNAL1	0.528	0.770907
	ISCA1	-0.82212	3.54569				PCED1A	0.52756	1.27567
	FOXO3	-0.82085	2.24828				C5orf30	0.52754	1.15062
	TLN1	-0.81934	2.55426				LRRC14	0.52743	1.32054
	RPL7	-0.81928	3.05177				AJUBA	0.52728	1.20717
	ADAM23	-0.8192	1.49429				OPRL1	0.52714	1.35003
	SMG7	-0.81868	1.68194				A4GALT	0.52646	1.525
	OSGIN1	-0.81736	1.85627				HTR1A	0.52646	1.26903
	PPP1R14C	-0.81655	1.92515				ETV1	0.52623	2.10894
	ARMC4	-0.81631	2.32711				LAT	0.52604	1.4588
	CHAF1B	-0.81631	1.60248				RASSF3	0.52584	1.29438
	EEFSEC	-0.81608	1.55252				DERL1	0.52582	1.1088
	LUC7L3	-0.81598	2.6322				C18orf42	0.52526	1.24199
	NDOR1	-0.81514	1.69508				CHD3	0.52516	1.35072
	CFAP20	-0.81432	1.888				MATN2	0.52476	1.14743
	RAD50	-0.81432	1.66847				SIPA1L2	0.52469	1.11409
	GFM1	-0.81394	1.95499				HIST1H4L	0.52461	1.28924
	FAM127C	-0.81318	2.38569				HPSE	0.5246	1.25563
	IPMK	-0.81198	1.88672				SPIDR	0.52387	1.23074
	SLC25A3	-0.81181	1.53136				NANOGNB	0.52358	1.97918
	E2F3	-0.81139	1.60581				NEK3	0.52355	1.08659
	HAGHL	-0.81127	1.62919				MYH15	0.52338	1.22032
	SMG1	-0.81083	2.04347				G6PC2	0.52333	1.3357
	COA7	-0.81058	2.47666				DRD5	0.52333	1.3191
	B3GNT2	-0.81023	1.78278				ZNF114	0.5231	1.12045
	KARS	-0.80934	2.31857				CMC4	0.52309	0.96138
	C19orf43	-0.8091	1.40607				PRKCB	0.52304	1.0636
	TRMT112	-0.80819	3.54647				PAX4	0.52272	1.24824
	AKIRIN2	-0.80723	1.34306				ZCCHC17	0.52263	2.63038
	FUT7	-0.80722	1.79059				TRIM46	0.52259	0.823041
	CTSF	-0.80677	1.86547				SUPT5H	0.52253	0.92216
	TRAPPC11	-0.8059	2.42666				RIMKLB	0.52243	1.19315
	FAM89B	-0.80553	1.41939				PAWR	0.52235	1.97708
	LRRN3	-0.8044	2.10305				DEFA6	0.52235	1.88911
	NDUFB8	-0.80382	1.58603				MITF	0.52234	1.01122
	PRIM2	-0.80333	1.88117				PHGDH	0.52225	1.35007
	PSMD6	-0.80312	1.94661				HMGN4	0.5221	1.95005
	ZNF207	-0.80255	2.25337				WDR35	0.52203	1.15165
	POLR2I	-0.80252	3.18788				MC2R	0.522	1.28083
	MDN1	-0.80199	1.64214				TEX264	0.52197	1.21904
	HOXC11	-0.80175	1.62749				ADGRA3	0.52167	0.951092
	GGPS1	-0.80156	1.98826				HGSNAT	0.52164	0.874974
	MCMBP	-0.79793	2.42631				KCNE1	0.52159	1.91948
	NLE1	-0.79767	3.12055				PRM2	0.52158	2.36274
	GTPBP4	-0.79639	3.07707				TP53TG3B	0.52099	1.15661
	APPL2	-0.7963	3.45346				SMAD9	0.52087	1.42136
	EDEM2	-0.79618	1.82272				RAB6B	0.5208	1.19342
	TMEM41A	-0.79599	1.85596				MARK1	0.52062	1.65608
	CTAGE1	-0.79591	1.57994				OR8H3	0.52056	0.673972
	COG7	-0.79584	2.61066				JAZF1	0.52038	0.810117
	FARSA	-0.79558	1.61002				IFFO1	0.52025	1.1097
	NAA10	-0.79549	1.86318				CPXCR1	0.51992	1.15744
	MAK16	-0.79531	2.31269				NOSIP	0.51989	1.24447
	PAIP1	-0.7941	1.55675				PTPRR	0.51983	1.40008
	COQ2	-0.79329	2.04138				SLC25A29	0.51968	2.17182
	DPH1	-0.79298	2.03781				ADPGK	0.51956	1.38095
	SLMAP	-0.79265	2.55766				CAB39	0.51937	1.67557
	HARBI1	-0.79132	1.68006				LILRB2	0.5193	1.88766
	MAP3K9	-0.79099	2.14016				ADRA1A	0.51927	1.34491
	ZNF224	-0.79066	1.45245				TBC1D22A	0.51908	1.13352
	WNK1	-0.79043	1.61098				CT47A9	0.51906	0.794769
	AKTIP	-0.7904	1.62928				LGALS3	0.51906	1.22409
	LARS	-0.79013	2.79648				MALRD1	0.51901	1.16271
	KLF1	-0.7898	1.72881				OR13C9	0.51901	1.1569
	DAXX	-0.7889	1.4841				CDHR1	0.51899	1.15139
	TUBGCP4	-0.78855	1.49029				DNAH10	0.51874	1.13286
	TAF2	-0.78756	1.82553				CLEC4D	0.51864	1.05164
	YTHDC1	-0.78691	1.42694				ZNF433	0.51817	1.3937
	CT83	-0.78628	1.46256				PARD6A	0.51785	1.2241
	THOC5	-0.78589	2.47666				THUMPD3	0.5175	1.32101
	ZNF624	-0.78536	1.43657				PRSS50	0.51737	1.19667
	PIGW	-0.78435	1.4496				RGS9BP	0.51727	1.2279
	KCNA10	-0.78404	1.2338				SDC3	0.51714	1.34055
	CCNA2	-0.78344	1.59327				DNAAF5	0.51691	1.33366
	CDC40	-0.78256	1.61995				SPANXN4	0.51632	1.19442
	PRR34	-0.78254	1.54083				ERICH6B	0.51608	1.15216
	RRP12	-0.78153	1.71595				GJC1	0.51593	1.16776
	RANBP9	-0.78077	1.75805				MEA1	0.51593	0.800217
	MCTP1	-0.78024	1.68653				MGAT3	0.51585	0.512805
	SRSF7	-0.77972	2.42564				TMPO	0.51557	1.17362
	URB2	-0.77839	2.46904				FAM19A1	0.51551	1.31252
	LGR4	-0.77791	1.48368				PABPC1L2B	0.51538	0.806069
	GTF2H4	-0.77677	1.46415				RILPL1	0.51535	1.70298
	HDDC2	-0.77642	1.47681				MGST3	0.51527	1.44139
	CCDC137	-0.77618	1.57733				CCDC103	0.51509	0.94962
	DLD	-0.77597	1.64226				SSUH2	0.51498	1.09937
	NDUFAF1	-0.77577	1.38429				KRTAP5-1	0.51491	1.16006
	RPS27	-0.77573	3.52863				FEM1A	0.51475	0.95413
	FYB	-0.77389	1.57185				GPR26	0.51467	1.18328
	RAB21	-0.77362	1.71566				KIF17	0.51455	1.34609
	YPEL5	-0.77261	1.49268				GIMAP4	0.51432	1.27118
	UBE2C	-0.77257	2.43387				PHACTR1	0.51431	0.942981
	GPN2	-0.77209	1.54366				DERL2	0.51428	1.38068
	OR4F17	-0.77135	1.85833				ZNF793	0.51422	0.929556
	LGALS9C	-0.77114	1.55393				KIR3DL3	0.514	1.12268
	HES7	-0.77086	1.33532				SLC7A13	0.51379	1.63912
	ANAPC4	-0.76928	2.17589				OR7E24	0.51329	1.44147
	PRRX1	-0.76887	1.36728				CEACAM8	0.51319	1.03503
	MPP6	-0.76878	1.51336				ACOXL	0.51313	1.18921
	CERS4	-0.76827	1.64186				CYP2F1	0.51303	1.02741
	SLC5A5	-0.76772	1.77322				KRTAP13-3	0.51302	1.19733
	CCL7	-0.76767	2.34164				KCTD1	0.51283	1.22941
	SUMF1	-0.76738	1.38409				ZYG11A	0.51269	1.47579
	SNRPD2	-0.76672	2.17169				MMEL1	0.51265	0.733768
	FUBP1	-0.76671	2.28759				E2F8	0.51212	1.12528
	PPA2	-0.76657	1.75483				KIF16B	0.51204	1.19429
	CDR2	-0.76587	1.7018				OR8B3	0.51176	1.51475
	RAN	-0.76524	1.80713				FAM110B	0.51172	0.931963
	RRP1	-0.76399	1.54596				ABLIM1	0.51123	1.65135
	SETD1A	-0.7638	2.03444				TMEM81	0.51091	1.15705
	CWF19L2	-0.76335	1.3624				ECSCR	0.51084	1.18081
	TDP2	-0.76238	1.36405				DHCR24	0.51068	1.38672
	PHAX	-0.76194	2.28079				SLC38A4	0.51036	1.27688
	EXOSC2	-0.76127	3.32068				PKD1	0.51016	0.779735
	PSMB9	-0.76122	2.02405				GRAMD3	0.51011	1.09636
	NFKBIE	-0.76081	1.3559				NLRP6	0.51001	0.917574
	UBIAD1	-0.76053	2.6137				CPOX	0.50954	1.24065
	TP53	-0.76015	1.39004				PHKG1	0.50947	1.17688
	ARAF	-0.75938	1.61791				ABL2	0.50938	1.15807
	FNBP1L	-0.7591	1.27081				MYO1E	0.50936	0.933376
	SLU7	-0.75884	1.63652				MND1	0.50932	1.63886
	CXorf49B	-0.75883	1.55295				CEACAM6	0.50895	1.23178
	HPS5	-0.75881	1.46538				ALKBH7	0.5089	1.72333
	AADACL2	-0.75689	1.63861				BTBD9	0.50889	1.17645
	ITSN2	-0.75568	1.50547				ANKFY1	0.50888	1.78031
	HJURP	-0.75521	2.01906				SLC5A6	0.50862	1.35326
	RAB38	-0.75515	1.74584				MMP2	0.50857	0.919446
	FCRL6	-0.75493	1.51203				METTL22	0.50849	1.24337
	PDIA3	-0.75428	1.43315				NTAN1	0.50848	1.15209
	FOXE1	-0.75421	1.39943				ERMP1	0.50823	1.34845
	APOA1	-0.7541	1.26246				DKK4	0.50819	1.03812
	WDR70	-0.75361	2.05178				SOST	0.50818	1.20224
	ACMSD	-0.75238	1.43734				PHYKPL	0.50809	1.31259
	AQR	-0.75224	1.59922				SAFB2	0.50804	1.63171
	MAT2A	-0.75163	2.49197				INSR	0.50789	1.25604
	RPL18	-0.75162	1.60861				MYO6	0.50786	1.19566
	PSMC1	-0.75141	1.30052				ZNF442	0.50774	0.791666
	RPL18A	-0.75095	1.44222				TRAPPC12	0.50772	1.14945
	MGAT4A	-0.75066	1.58811				L1CAM	0.50758	1.18605
	TTK	-0.75006	1.62626				DSCAM	0.50719	0.860027
	DLGAP5	-0.74923	1.39435				ITGA7	0.50719	0.97261
	UBE3D	-0.74918	1.53942				CCDC50	0.5071	0.907209
	CCDC115	-0.7486	1.42301				POTEI	0.50669	1.25098
	TSFM	-0.74847	2.15627				ECE1	0.5065	1.16973
	TTC29	-0.74822	1.28663				MR1	0.5065	1.06228
	ZNF768	-0.74756	1.52965				MBOAT4	0.50638	1.1593
	PSMB2	-0.74728	1.91883				CHSY3	0.5062	0.823214
	SCNM1	-0.74706	1.67046				ZNF680	0.50561	1.42869
	TNPO1	-0.74623	2.39336				SIK3	0.50546	1.02045
	PPP1R15B	-0.74546	2.1429				SPAG11B	0.50491	1.21857
	TSPYL2	-0.74512	2.5545				ST6GALNAC4	0.50477	0.99792
	NSMCE2	-0.74428	1.28154				TMEM175	0.50434	0.850812
	NUDT21	-0.74425	2.21209				WDHD1	0.50433	1.4269
	C2CD4B	-0.74404	1.32987				RALA	0.5043	0.886558
	ICE2	-0.74344	2.43454				PDGFRB	0.50397	0.841487
	TRMT5	-0.74331	1.45223				ZNF10	0.50379	0.954599
	DDX52	-0.741	1.653				ACKR1	0.50359	0.67975
	TRAPPC5	-0.74091	1.98737				CNTD1	0.50337	1.75612
	DARS	-0.74074	2.0372				CYP27B1	0.50336	1.14149
	CRIP2	-0.74014	1.53423				ZNF518B	0.50331	1.05062
	MDFI	-0.73961	1.36535				BAK1	0.50324	0.926098
	NTMT1	-0.73949	3.56097				PRAM1	0.50322	1.22331
	EIF3CL	-0.73919	1.5963				HOXA4	0.50311	1.19769
	MZT1	-0.73917	1.71981				AMY1B	0.5031	0.788426
	DSCC1	-0.73914	1.65078				LEMD1	0.50292	0.854058
	SYS1	-0.73905	2.46071				SRRM2	0.50286	0.977695
	FOLH1	-0.73896	1.85789				MYO5C	0.50284	1.20782
	SPIC	-0.73846	1.28802				SPZ1	0.50278	1.18027
	ANKRD49	-0.73828	2.31663				MOGAT3	0.50265	1.0895
	HSCB	-0.73751	2.33385				ABHD15	0.50243	1.22988
	DCPS	-0.73715	1.98615				OTOP2	0.50242	1.05955
	PHB2	-0.73632	1.89208				ZP3	0.50241	1.15483
	RRP8	-0.73618	1.39175				NAT8L	0.50226	1.04472
	RPS6	-0.73503	2.44999				MBOAT7	0.50217	1.20114
	USP38	-0.7346	1.66478				PRDX3	0.50189	1.28886
	HIST1H2BL	-0.7343	1.38582				ZNF556	0.50186	1.50969
	GOLGA6C	-0.73426	1.28606				POU4F3	0.50184	1.23074
	TANGO6	-0.73379	2.24074				C2orf83	0.50182	0.825504
	EIF1AD	-0.73368	3.21432				ULK3	0.50165	0.742946
	HNRNPK	-0.73341	1.96281				HTT	0.5015	2.10504
	RARS2	-0.73335	2.20063				ROR1	0.50149	0.731118
	WDR5B	-0.73308	1.4496				SPTY2D1	0.50127	1.39615
	ATP6V0D2	-0.73299	1.16745				S100A6	0.50117	1.07177
	APLNR	-0.73282	1.42125				ARF5	0.50088	1.20052
	CKAP5	-0.73231	1.39206				DNASE2B	0.5008	1.181
	OR4M2	-0.73143	1.65072				L1TD1	0.50022	1.80041
	SNRPC	-0.73108	1.30107				OR1S2	0.50017	1.15535
	THAP8	-0.73053	1.37502				PHLDA2	0.50001	0.962335
	C17orf82	-0.73021	1.50454				AP2A2	0.49906	0.956874
	FAM122A	-0.72998	1.54541				PKN3	0.4989	0.991954
	COG3	-0.72996	3.06177				HEPACAM2	0.49879	1.25193
	IARS2	-0.7297	2.23367				MAP3K12	0.4982	0.842211
	RPL27A	-0.72967	2.19781				MAST2	0.49801	1.31162
	PANK1	-0.72917	1.33355				CD38	0.49791	1.29735
	U2SURP	-0.72905	1.85183				GDF6	0.49789	1.31171
	USP17L26	-0.72883	1.61083				HSPB2	0.49781	1.30015
	DUSP11	-0.72883	1.33288				SFTPB	0.49736	1.19175
	TTLL6	-0.72847	1.78362				KLK7	0.49641	0.966415
	TPX2	-0.72822	1.57174				KLC1	0.49637	1.0204
	C2orf70	-0.72804	2.01164				HIST1H2BG	0.49616	1.39603
	PPIAL4E	-0.72801	2.09545				CSNK1G2	0.49599	1.19609
	EIF2S2	-0.72737	1.97269				EEF1D	0.49597	1.17968
	CPSF3	-0.72734	1.36885				GRM3	0.49574	1.25874
	PRDM13	-0.72707	1.4306				ZBTB20	0.49511	1.93349
	OR5T1	-0.7266	1.8531				DEFB114	0.49485	0.869023
	UBE2G1	-0.72627	1.51104				TBC1D25	0.49458	1.39699
	GK5	-0.72605	1.4485				RAB6C	0.49444	1.33401
	FETUB	-0.72535	1.49775				PAPSS1	0.49436	1.47697
	PFDN4	-0.72532	1.57892				CCSER1	0.49417	0.87992
	GGT6	-0.72511	1.5759				POR	0.49417	1.30774
	ATXN10	-0.72459	1.51767				SPATA9	0.49402	0.92071
	DAP	-0.72331	1.11171				MAS1	0.49399	1.27998
	INTS8	-0.72326	1.1709				OR8G2	0.49378	0.813552
	MRPL23	-0.72274	3.01625				KRTDAP	0.49376	0.896846
	PSMG2	-0.72254	1.24543				NEUROD1	0.49374	1.33865
	PMM2	-0.72234	1.88012				KLHDC7A	0.49339	1.13557
	SMCHD1	-0.72231	1.77812				TMEM202	0.49334	0.889511
	GADL1	-0.72213	1.53888				HOXA3	0.49325	1.21746
	ETAA1	-0.72183	1.20291				MVP	0.49293	2.95695
	MEN1	-0.7214	2.04257				S100A7A	0.49261	1.36673
	MRPL41	-0.72118	2.55856				TMC5	0.49243	0.782937
	TIMM13	-0.72118	1.5405				SCMH1	0.49242	1.20002
	ORC5	-0.7211	2.07257				JKAMP	0.49238	1.19272
	P4HA3	-0.72096	1.63835				ELF2	0.49222	0.91743
	MFN2	-0.72062	2.27903				AKR1A1	0.49189	1.21607
	CENPU	-0.72014	1.24849				SOSTDC1	0.49145	1.32383
	PPP1R10	-0.71995	1.86414				C2orf74	0.49128	1.1908
	CHUK	-0.71983	1.49078				HIVEP3	0.49121	1.00069
	ZBTB12	-0.71942	1.73252				TMEM221	0.49121	0.809921
	DNAJA1	-0.71922	1.11215				CARKD	0.49118	1.08157
	ATP1B3	-0.71876	1.41654				MARCHF9	0.49107	1.15586
	PNO1	-0.71834	2.22087				KRT6B	0.49104	1.26978
	MALSU1	-0.71827	2.64334				MPND	0.49101	0.987289
	ATP6V1B2	-0.71761	3.27535				OR1J1	0.49066	0.811296
	RABGAP1	-0.71753	1.2649				MED27	0.49046	0.939415
	ARMC7	-0.71735	3.78118				FHIT	0.4902	0.996195
	DNMT1	-0.71634	1.4496				KLHL6	0.49013	1.32386
	PEX19	-0.71563	1.65471				GLB1L3	0.49012	1.93742
	MYH9	-0.71435	1.77464				VAMP5	0.4897	0.827222
	EGR4	-0.71399	1.31111				B9D1	0.48946	1.32933
	SNF8	-0.71383	1.39427				NCAM1	0.48934	1.01057
	ROMO1	-0.71318	1.63997				SPRYD3	0.48913	0.879821
	DNAJC25	-0.71252	1.22103				ALAS1	0.48896	0.829944
	UQCRC1	-0.7117	1.73926				ZNF559-ZNF177	0.48886	0.981383
	TMED10	-0.71161	3.03829				CTRL	0.48849	1.08254
	LOC101060321	-0.71017	1.56557				AVPR1A	0.48834	1.12305
	CBR4	-0.70992	1.35556				ID3	0.4878	1.2592
	RPS14	-0.70969	2.17447				UBR7	0.48763	1.06021
	PPP2R2A	-0.70929	1.69912				ODF3L1	0.48748	0.6515
	ZER1	-0.70863	1.4388				IER3IP1	0.48738	1.36417
	SAP25	-0.70863	1.41548				TMX3	0.48723	1.7789
	DAZAP2	-0.70813	1.24262				UBR3	0.48706	0.828215
	RPA3	-0.70792	2.66807				LSR	0.48692	1.19279
	GTF2B	-0.70749	1.61588				HIST1H4K	0.48684	0.744462
	KIF1BP	-0.70742	1.35295				TAOK1	0.48666	3.87824
	EXOSC8	-0.70686	1.56631				JAGN1	0.48666	1.98923
	ASCC3	-0.706	1.22996				NBEAL2	0.48641	1.15671
	PRR5-ARHGAP8	-0.70517	1.23646				KIF3C	0.48635	1.18921
	RPL13A	-0.70411	1.52336				ZNF136	0.48631	1.39484
	GET4	-0.70404	1.39427				FAHD2B	0.48614	1.16536
	SUN3	-0.70364	1.5977				LDOC1	0.48609	1.23972
	TUBGCP3	-0.70349	1.56957				NLRP13	0.48606	0.717899
	CNTN4	-0.70303	1.14152				HPRT1	0.48585	0.885823
	FERMT2	-0.70295	1.50571				KRTAP19-2	0.4857	0.841185
	DAZL	-0.70282	1.4823				HEPHL1	0.48563	1.73042
	EIF2B2	-0.70266	1.45346				ZNF462	0.48544	1.46046
	EFHD1	-0.70254	1.34599				PCDHGB6	0.48538	1.01111
	SLC35B1	-0.70252	1.51824				JAG1	0.48526	1.0401
	KRR1	-0.70198	1.40709				TSSK3	0.4852	1.06517
	PTGFR	-0.70192	2.1303				MAGEA4	0.48501	0.905424
	GPBP1	-0.70186	1.24426				HTR2A	0.48468	0.744004
	MIPEP	-0.70147	1.80749				ARHGDIA	0.48467	0.60206
	TECTB	-0.70136	1.43347				LOC339862	0.48463	1.16426
	SNRPG	-0.70074	2.08789				PLXNC1	0.48462	1.26228
	CENPL	-0.70065	2.08789				ADPRM	0.48436	0.819501
	GTPBP6	-0.70049	1.6678				FMO4	0.48417	0.971185
	KIF5B	-0.69936	1.52669				DAB1	0.4838	0.934532
	KDELR1	-0.69906	1.18946				CHRNE	0.48378	1.32494
	PEX26	-0.69848	1.55119				UBE2W	0.48377	0.764118
	CCIN	-0.69828	1.27185				CAMSAP2	0.48345	0.923542
	ANXA11	-0.69802	1.34923				CPSF4L	0.48337	1.88602
	TRIM43	-0.69794	1.3765				TULP4	0.48299	1.32352
	NBPF9	-0.69771	2.42763				SLC9A7	0.48299	1.28006
	SCG2	-0.69733	1.28841				BTN2A2	0.48281	1.60262
	CHAMP1	-0.69718	1.35056				RNF222	0.48278	1.22777
	MS4A10	-0.69694	1.13264				EXOC3L4	0.48258	0.975555
	MRPS18C	-0.69679	1.55616				KRTAP4-9	0.48257	0.781937
	PPIL1	-0.69677	2.53999				IRX5	0.48252	1.24271
	HOXC5	-0.69642	1.12028				PRDM16	0.48209	1.49954
	HSD11B2	-0.69602	1.26923				MILR1	0.48201	1.11603
	KLC2	-0.69564	2.1833				ESYT1	0.48145	0.82965
	SHC4	-0.69412	1.31978				PRX	0.48144	0.780075
	LOC728392	-0.69367	1.12705				PRR23D2	0.4814	1.0969
	USP3	-0.69254	1.42297				SP110	0.48111	2.32108
	DPAGT1	-0.69237	4.28349				ZNF614	0.48105	0.833718
	HDGFRP3	-0.69203	1.38144				BMP8B	0.48104	1.23823
	ACTR3	-0.69186	1.79471				FSCN2	0.48099	0.789307
	GEMIN5	-0.69173	1.85739				NUDT16L1	0.48089	1.29797
	DRAP1	-0.69128	1.24659				NEU4	0.48087	1.15374
	PIK3AP1	-0.69092	0.604167				VEGFB	0.4808	1.19331
	DCTN4	-0.69035	1.57089				GAL3ST3	0.48058	0.790029
	CPT2	-0.69011	1.58638				NPHP1	0.48039	1.3129
	RECQL4	-0.68952	1.41347				CCL3L3	0.48002	0.671824
	MTOR	-0.68932	2.16641				SCAMP4	0.47992	1.02083
	RPS24	-0.68782	1.70529				ISM1	0.4796	1.41884
	FAM86C1	-0.68746	1.41538				NIN	0.47959	1.01172
	EFTUD2	-0.68723	1.91031				NAA11	0.47953	0.755055
	POLR3H	-0.68706	3.98138				SLC16A8	0.47938	0.817015
	TRIM49D1	-0.68668	1.39068				LCTL	0.47936	0.875528
	DR1	-0.68665	1.52596				REEP6	0.47906	0.748216
	NAA30	-0.68643	1.17113				DDI1	0.47885	0.980967
	CHEK2	-0.68625	1.22114				AREL1	0.4786	0.772165
	C2orf91	-0.68613	2.20631				EIF4EBP1	0.47839	0.844178
	FHDC1	-0.68605	1.41905				RSPH6A	0.47837	1.04313
	ARHGAP24	-0.68554	1.51438				C11orf84	0.47836	1.1471
	AAR2	-0.68551	1.16091				OR12D2	0.47827	0.761151
	WDR77	-0.68526	3.5294				DCAF7	0.47817	1.02391
	PMF1-BGLAP	-0.68482	2.05606				CLK3	0.47817	1.26059
	MTG1	-0.68464	1.35871				CYP51A1	0.47811	1.3159
	TMEM147	-0.68459	1.50045				ENPP6	0.47808	1.05326
	NEDD8	-0.68458	2.4791				NPSR1	0.47801	1.19349
	CSAG3	-0.68338	1.41939				IL17RE	0.4779	1.14097
	PRR20C	-0.68312	1.18119				ZC4H2	0.47763	1.01026
	HIST3H2A	-0.68304	2.20638				TK1	0.47761	1.18165
	ADCYAP1	-0.68282	1.14885				RBM5	0.47721	0.7536
	MPLKIP	-0.68277	1.15827				VEZT	0.47709	0.885389
	C1orf100	-0.68267	1.36139				BDKRB1	0.47708	1.2433
	SAE1	-0.68142	2.57838				UBC	0.47669	0.909848
	TPM2	-0.68137	1.32801				SNX25	0.47625	0.724873
	CLTA	-0.68114	1.1751				ETFA	0.47609	1.32207
	KREMEN2	-0.68071	1.17741				RHPN2	0.47607	1.70209
	CEP295	-0.68051	1.42634				C2orf88	0.47602	0.819989
	DDX50	-0.68019	1.52369				PHPT1	0.47567	0.880052
	CENPE	-0.68006	1.53853				CDRT15	0.47564	0.839052
	EFTUD1	-0.67987	1.56171				IYD	0.47561	0.95774
	DNAJC2	-0.67951	1.26546				GATSL3	0.47554	1.63855
	CACNA1G	-0.67868	1.41487				FAM193A	0.47552	0.975802
	SEPW1	-0.67807	1.3174				SLC23A1	0.47547	0.894251
	FOXD4L1	-0.67706	2.02714				TRAM1	0.47544	1.06461
	DSN1	-0.6767	1.21799				TMEM129	0.47534	1.07458
	LSMEM1	-0.6766	1.54918				LRRFIP2	0.47506	0.70852
	CENPA	-0.67633	2.06152				ICOSLG	0.47499	1.00063
	TRABD2A	-0.67601	1.56417				OR11H12	0.47487	0.831267
	ADH4	-0.67536	1.18113				CBR3	0.47479	1.49355
	FMNL1	-0.675	1.39666				TMEM178B	0.47477	0.697193
	ANKRD39	-0.67491	1.46547				AMELY	0.47472	1.52774
	CHML	-0.6748	1.31785				LRRIQ4	0.47471	0.815678
	TPSG1	-0.67477	1.45489				RGS3	0.47452	0.954521
	RPN2	-0.67476	1.77106				UPK1A	0.47426	1.18324
	HIST1H3E	-0.6743	1.37994				SOX5	0.47425	0.786376
	ANKRD46	-0.67399	1.28513				GPR6	0.4736	1.24165
	EIF3L	-0.67303	2.03121				WBP2NL	0.47349	0.705027
	LIN9	-0.67242	2.15889				INPPL1	0.47344	1.13327
	LCA5L	-0.67217	1.46775				COL15A1	0.47329	1.58601
	TNFSF12	-0.67169	1.02597				HIST1H4H	0.47319	1.32524
	TBC1D3B	-0.67159	1.35566				ENHO	0.47317	1.27499
	HMGA1	-0.67148	1.21768				KCNA3	0.47314	1.20235
	ELOVL1	-0.6714	1.27519				HRAS	0.47297	1.3384
	GOLGA8O	-0.67132	1.88639				C1orf168	0.47279	1.15224
	TM9SF4	-0.67132	1.45659				DIP2C	0.47271	1.17159
	SDE2	-0.67126	2.0671				SQSTM1	0.47267	1.20954
	CST1	-0.6703	1.59477				SPRED3	0.47263	1.51808
	TAF9	-0.66934	1.16657				HOXA5	0.47262	1.15894
	RTTN	-0.66865	2.06076				OR4C16	0.4726	1.50169
	NDUFC2-KCTD14	-0.66844	1.22177				ACSM2A	0.47244	1.62001
	TNFRSF6B	-0.6684	1.47575				LHPP	0.47231	0.908509
	MED17	-0.66827	1.23488				RMI1	0.47219	1.46519
	HECTD2	-0.66805	1.1352				GPSM2	0.47209	0.383766
	BRD1	-0.66801	1.50494				RSPO2	0.47207	1.07995
	GTF2A2	-0.66781	2.03271				AKR1B1	0.47203	0.836183
	UNC119	-0.66776	2.03121				POLR3D	0.47179	0.861476
	PTPDC1	-0.66689	1.47426				KDR	0.47148	1.10234
	OTOR	-0.66673	2.43552				COL5A2	0.47145	0.918761
	UBR2	-0.66648	1.48539				RNF17	0.47137	0.946269
	ATRX	-0.66589	1.43666				SKOR2	0.47132	1.23713
	PCDHGA4	-0.66584	1.05492				HECTD4	0.4713	0.857892
	MRPS34	-0.66545	1.46558				CHN1	0.47128	1.20146
	CALR	-0.66542	1.19478				MKL2	0.47109	1.21085
	OR4F21	-0.66483	1.19642				PTPRN2	0.47066	1.32479
	HERPUD1	-0.66467	1.31424				BCAM	0.47049	0.716586
	OR4F5	-0.66432	1.46363				PIANP	0.47034	0.945464
	CEP295NL	-0.66417	1.55616				TMEM187	0.47033	0.833481
	ZBTB11	-0.66382	0.9813				SGCE	0.47027	1.21014
	PRAME	-0.6629	1.46759				DENND4C	0.47025	0.887429
	COX6B1	-0.66123	1.55023				SLC6A12	0.47024	1.98439
	MRPL22	-0.6608	1.36541				SLX1A	0.47015	0.690072
	BAAT	-0.66061	1.28333				WNT10A	0.47013	1.88646
	NENF	-0.65956	2.09528				SCRN2	0.46985	0.762657
	TARP	-0.65929	1.15473				DMBT1	0.469	0.822175
	LEMD2	-0.65878	1.23556				C9orf64	0.46896	0.701191
	SERF1A	-0.65839	1.15054				GDA	0.46891	1.03204
	GID4	-0.65828	1.3913				ACSBG2	0.46885	1.36049
	ANGPTL5	-0.65739	1.41645				REG3G	0.46858	0.846612
	SH3GL2	-0.65657	1.27649				CETP	0.46839	1.07249
	PTPN22	-0.65654	1.28523				TMEM169	0.46838	0.722941
	AHCY	-0.65636	1.5613				AMACR	0.46824	1.01863
	GOSR2	-0.6553	1.69082				MPRIP	0.46824	1.48012
	LARP7	-0.65519	1.30052				PRSS54	0.46794	1.76624
	PCDHB15	-0.65426	1.35231				FBXL14	0.46791	0.706571
	CFL2	-0.65291	1.31297				ANXA13	0.46785	1.16235
	AP2S1	-0.65289	1.46887				ZNF772	0.46785	0.978811
	FOXD1	-0.6519	1.78344				ANKMY1	0.46779	1.07936
	A2ML1	-0.65189	1.23418				HEG1	0.46778	1.76536
	RTN2	-0.65094	1.4537				NPRL2	0.46757	0.842634
	DMAP1	-0.65043	1.5506				AZIN2	0.46751	1.1799
	DNAH17	-0.65017	1.35326				MAPK7	0.46739	1.22885
	NARFL	-0.65008	3.28284				IL34	0.46723	0.716835
	PSMC4	-0.65005	1.56015				SLC35F3	0.46721	0.757235
	SMR3A	-0.64994	2.39076				HOXA13	0.4671	1.22087
	REV3L	-0.64924	1.2545				RAP1GAP	0.46696	1.17328
	LGI2	-0.64866	1.16316				TMEM151A	0.46688	0.858519
	CDC5L	-0.64833	2.34481				OR8J3	0.46688	0.710188
	GTF2H3	-0.64798	1.43616				CLCN2	0.46675	1.25864
	NUPR1L	-0.64785	1.1712				OR9A2	0.46639	0.980178
	CMBL	-0.64763	1.49673				SPP1	0.46626	0.837734
	IRF9	-0.64747	0.98632				OR52A5	0.4661	1.83553
	NDUFS5	-0.64739	1.34943				PAN2	0.4651	1.66786
	MACROD1	-0.64702	1.49909				KCNMB4	0.46506	0.707921
	AURKAIP1	-0.64668	1.34989				EN1	0.46487	0.911014
	COPS5	-0.64667	1.34492				FARP2	0.46479	0.933004
	CHERP	-0.64654	1.8649				AGAP1	0.46473	1.10679
	CDCA3	-0.64641	1.02187				DNAAF2	0.46461	1.174
	C3orf62	-0.64631	0.836958				MSMP	0.46456	0.859241
	SLC18A1	-0.64619	1.34158				OR2B2	0.46442	1.16536
	RNMT	-0.64611	1.29769				MTMR3	0.46442	1.15189
	FAU	-0.64607	2.19057				IL1RN	0.46399	0.695186
	DROSHA	-0.64551	1.52414				COQ10B	0.4639	1.20071
	ZCCHC9	-0.64496	1.40992				NDUFA4	0.46378	1.73455
	HIST1H2BJ	-0.64485	1.53553				DSG2	0.46314	0.738428
	FAM216A	-0.64478	1.09593				MICB	0.46304	0.904343
	SF3B2	-0.64446	1.94397				MTMR9	0.46297	1.017
	CBX3	-0.64441	1.25845				PNLIPRP2	0.46297	0.932483
	C8orf48	-0.64392	1.0961				SPEM1	0.46291	1.25276
	TRAFD1	-0.6439	2.0384				CRIPAK	0.46287	0.892112
	UPK3BL	-0.6431	1.35417				POLB	0.46287	1.79132
	SCGB1D2	-0.64285	1.23325				NKAIN2	0.46274	0.750313
	RANBP2	-0.64211	0.869505				NRIP1	0.46257	1.17926
	PGM3	-0.64195	1.05854				TIMM22	0.4625	0.832269
	TAF1C	-0.64176	3.03804				WSCD2	0.4621	1.10337
	SLC30A5	-0.64152	0.923651				CCDC15	0.46209	0.927971
	TFAM	-0.64098	1.72711				HSD3B7	0.46183	0.974612
	FAM133B	-0.64098	1.27543				SCRT1	0.46171	0.636426
	ZNF2	-0.64045	1.27649				OSR1	0.46168	1.71037
	SLC30A4	-0.64012	1.29858				RITA1	0.46164	1.3719
	TMEM26	-0.64001	1.38748				GRIK4	0.46143	0.855146
	ICE1	-0.63992	1.13244				DCDC1	0.46131	0.822839
	ANKRD32	-0.63964	1.62249				FGF18	0.46061	0.900423
	USP1	-0.63952	0.975473				CAP2	0.46045	0.46377
	PHKA2	-0.63951	1.02111				SLC7A11	0.46036	1.63251
	PFDN6	-0.63927	1.89208				PCMT1	0.46017	1.10756
	CDH7	-0.63915	1.25418				TNNC1	0.4601	1.14247
	IL22RA1	-0.63885	1.04966				FBF1	0.46008	1.16224
	PNKP	-0.63805	1.31169				RBMY1E	0.46006	0.870826
	TMEM257	-0.63732	2.05552				KCNJ1	0.45996	0.476072
	MAP2K4	-0.63726	1.02006				OR8B2	0.45991	1.16978
	DDX6	-0.63711	1.33522				RAB40C	0.45973	1.37432
	BUB1	-0.63703	1.11251				SHMT1	0.45969	1.18962
	LOC102724862	-0.63684	1.00815				ITGB2	0.45965	0.809584
	SSBP1	-0.63662	1.13427				RAB25	0.45964	0.890624
	KIAA1524	-0.63654	1.61064				OR10K2	0.45955	1.00688
	ORAOV1	-0.63628	2.77209				SGTB	0.45942	0.816332
	ANKRD63	-0.63583	1.50785				JRK	0.4593	1.05497
	PLCE1	-0.63558	0.967099				OPCML	0.459	0.457237
	ERC2	-0.6355	1.28771				MGAM	0.45879	1.3162
	LDHA	-0.63535	1.34856				LGALS16	0.45849	1.32603
	CIR1	-0.63507	1.29701				CHRNA9	0.45845	0.770318
	LSM6	-0.63503	1.21658				SLCO3A1	0.45818	1.26346
	GFM2	-0.63498	1.89411				AEBP1	0.45801	1.12156
	RHBDL3	-0.63466	0.949852				MICU1	0.45797	1.42829
	ATG3	-0.63446	1.64493				PSCA	0.45771	0.433056
	TYW3	-0.63441	1.29362				GEM	0.45755	0.704235
	CPT1B	-0.63423	0.951558				EPHA6	0.45751	0.971022
	SBDS	-0.63369	3.37104				C1orf228	0.45751	1.55771
	ARL2	-0.63357	1.74398				CYB5A	0.45735	0.815621
	THAP1	-0.63297	1.79781				RNF125	0.45731	0.905215
	PRDX4	-0.63295	1.32092				SYT12	0.45711	0.994605
	FGF2	-0.63295	0.918509				CNTLN	0.4571	0.533429
	WDR46	-0.63285	1.2803				MAN2A2	0.45707	0.329235
	IPO7	-0.63247	1.61075				RELN	0.4568	1.19007
	GPR89B	-0.63244	2.4613				FHL3	0.45662	0.751389
	RRM2	-0.6323	0.983635				TRPC5	0.4566	0.776115
	ZNF576	-0.63229	1.03615				MEF2B	0.45645	0.736672
	COMMD3	-0.63218	1.35326				KRTAP10-10	0.45645	1.10032
	ONECUT1	-0.63185	1.47534				ARHGEF6	0.45613	0.746735
	ZC3H7A	-0.63174	0.939076				GNA15	0.45613	0.875072
	PAIP2	-0.6316	1.34986				ABHD16B	0.45606	1.20555
	MT3	-0.63155	1.13317				WHSC1L1	0.45572	1.07459
	LOC100131303	-0.6311	0.862804				IGFL1	0.45548	0.955343
	GNGT2	-0.63106	1.1091				TRIM13	0.4554	1.82327
	FBLIM1	-0.63046	0.982925				VN1R1	0.45539	0.89157
	CSNK1A1	-0.63044	2.68039				RORA	0.4551	0.627383
	MAD2L1BP	-0.62999	1.27919				USP20	0.45503	0.743788
	ANKRD35	-0.62972	1.07116				ZNF654	0.455	1.40631
	TEC	-0.62942	1.01957				EGLN1	0.45496	1.17491
	LARP1	-0.62933	1.38765				KIR2DL1	0.45495	0.915317
	PYGO2	-0.62924	1.41741				PIRT	0.45489	0.727161
	ARFIP2	-0.62871	1.09349				KPNA7	0.45454	1.19557
	APOBEC3D	-0.62849	1.0155				LOC100130357	0.45444	0.620731
	WBSCR22	-0.62843	1.1941				JAM2	0.45377	1.06259
	CITED4	-0.62825	1.23096				IL10	0.45364	0.549612
	ZBTB17	-0.62811	2.44419				DTX3L	0.45362	1.46961
	LENG8	-0.627	1.09781				TAAR1	0.45358	0.879459
	AUNIP	-0.62699	1.10421				SEMA6C	0.45352	1.08835
	MTHFD1	-0.62683	1.63363				DGKD	0.45345	1.09572
	TCEAL5	-0.62642	1.37845				CDK17	0.45338	1.14441
	AKNA	-0.62572	1.07597				CDKN1A	0.45318	0.748264
	FNTB	-0.62507	1.6379				HAGH	0.45312	0.487556
	GJA3	-0.62453	0.996496				NAGK	0.45302	1.39584
	VSX1	-0.62448	1.28407				KRTAP5-2	0.45243	0.863628
	EPB41L3	-0.62405	1.17567				CTRC	0.45239	0.861792
	OXER1	-0.62355	1.00705				KITLG	0.45235	0.723217
	PROX1	-0.62318	1.30631				YY1	0.45228	1.43948
	MLANA	-0.62302	1.32675				ACTC1	0.45219	1.32571
	C5orf49	-0.62296	1.06787				STAB2	0.45218	1.0483
	ARL16	-0.62288	1.35472				GNAQ	0.45213	0.719217
	APOL2	-0.62275	0.9336				KCTD19	0.452	0.808242
	PLA2G12B	-0.62264	1.02605				FIGNL1	0.45183	0.852046
	MFNG	-0.62188	1.1547				PDE5A	0.45178	0.849581
	TOPBP1	-0.62122	1.48451				ARMCX2	0.45153	1.03474
	OR5D13	-0.62095	0.950743				UCN3	0.45148	0.891909
	ZNF577	-0.62091	1.2783				NLRP4	0.45143	0.683003
	LENG1	-0.62088	0.938698				SLC26A7	0.45114	0.901599
	LRRC37A	-0.62063	1.23708				ZP2	0.45109	0.94146
	TTC27	-0.6205	1.54957				TBP	0.451	2.04619
	AMBRA1	-0.61994	1.07308				HRASLS2	0.4508	0.868895
	TMEM218	-0.61987	1.20861				SH2D7	0.45062	0.975884
	NAE1	-0.61952	0.915853				KIAA1210	0.45021	0.595149
	NFS1	-0.61947	1.86857				HEPACAM	0.45016	0.981757
	SRCIN1	-0.61895	1.19345				CCNJL	0.44986	0.682292
	CDC27	-0.6189	1.10453				PAK4	0.44963	1.02644
	GXYLT1	-0.61878	1.31428				DPYD	0.44958	1.92347
	THOC3	-0.61837	1.78805				LIMCH1	0.44957	0.908685
	DNAL4	-0.61817	1.04261				AKT1	0.44945	0.739738
	NDUFB1	-0.61775	0.893911				ZCCHC6	0.44943	0.976089
	COPS3	-0.61745	1.74218				FRMPD1	0.44935	1.00036
	FPGS	-0.61732	1.30306				RGS8	0.449	1.46944
	TPRN	-0.61624	0.946499				DLG4	0.44872	0.894081
	HNRNPUL2	-0.61607	0.911368				GNPDA2	0.44848	1.01457
	PTRH1	-0.61545	1.11396				IL20RA	0.44759	0.877195
	BBS5	-0.61495	0.879788				NFATC1	0.44751	1.66302
	SEC13	-0.61467	1.21075				PRSS57	0.44735	0.668128
	VIMP	-0.61448	1.30512				MAMDC2	0.44729	1.05671
	SIGLECL1	-0.61444	1.32203				SHISA4	0.4471	0.994691
	MIS18A	-0.61441	4.23449				SBK1	0.44709	1.22643
	ABLIM2	-0.61423	0.829885				GDAP1	0.44704	0.831179
	ZNF597	-0.61364	1.10471				CREB3L3	0.44696	0.821829
	NCOR1	-0.61314	1.2829				RAB13	0.44687	0.736175
	WDR38	-0.61314	1.06376				GPR157	0.44686	0.992679
	SRSF6	-0.61309	1.77428				FBP1	0.4468	1.21784
	ASPA	-0.61295	1.40094				MTNR1A	0.44678	0.713454
	TXNDC12	-0.61265	1.27063				WFDC5	0.44631	1.15941
	SFXN3	-0.61256	0.982549				APOOL	0.44629	0.375532
	TUSC2	-0.61223	0.863977				PTCHD1	0.44618	0.96389
	PGS1	-0.6122	2.55799				PARP4	0.44614	1.01633
	CWC27	-0.61198	0.908966				FBXO31	0.44611	1.78118
	CRYBB1	-0.6114	0.890995				SAMD11	0.44576	0.795365
	EFCAB14	-0.61086	1.28258				OR10G3	0.44574	0.99512
	HEATR6	-0.61053	0.811409				IL13	0.44548	1.18545
	STS	-0.61047	1.40959				JPH2	0.44544	1.25852
	RETSAT	-0.61041	0.942106				ARG1	0.44525	0.681749
	STAP1	-0.60993	1.46592				EGR3	0.44524	0.831385
	CARF	-0.60991	1.12498				MYO1F	0.44514	0.750606
	SLC2A13	-0.60964	0.802526				OTUD6B	0.44473	1.06895
	POTEF	-0.60956	1.3624				CD83	0.44449	1.15506
	CHRNA5	-0.60919	1.77441				PTPN13	0.44438	0.68202
	TLR8	-0.6091	1.02403				DDX60	0.44417	0.784177
	ACTR1B	-0.60903	1.59				RGS20	0.44407	1.11655
	C4orf47	-0.609	0.970048				ARSG	0.44403	0.825214
	ZNF98	-0.60855	1.10441				MYADM	0.44384	1.12506
	ZNHIT6	-0.60843	1.68856				UBQLN4	0.44371	1.4952
	EARS2	-0.6084	2.43247				OR6F1	0.4434	0.740621
	SLTM	-0.60795	1.31463				AP3M2	0.44339	0.991741
	METTL3	-0.60787	1.23841				DRD2	0.44323	0.687569
	MAGEE1	-0.60779	0.96011				PIGG	0.44322	0.933972
	CERS5	-0.60751	1.18896				STAG1	0.44316	0.926979
	STMN3	-0.60717	1.14048				MTRNR2L9	0.44298	1.63537
	TXNDC16	-0.60708	1.42459				GPR176	0.44276	1.27014
	TMEM232	-0.60701	1.06388				ZKSCAN4	0.44251	3.17658
	GOLGA1	-0.60618	0.851027				STAM	0.44221	2.35447
	NUFIP1	-0.60566	1.5784				VSIG2	0.44167	2.15028
	TGIF2	-0.60546	1.25589				FAM43A	0.44162	0.701081
	RAB29	-0.60537	1.00888				POTEM	0.44152	1.81401
	LINGO3	-0.60535	1.62679				ZBTB43	0.44152	0.703796
	COG8	-0.60488	1.4849				COL6A1	0.44137	0.774303
	FAM35A	-0.60386	1.33438				DEDD2	0.44135	0.752027
	MRPS5	-0.60224	0.999392				FGD4	0.44135	0.424039
	GLRX5	-0.60199	1.60265				SMIM19	0.44104	1.40087
	MAML1	-0.60195	1.27257				TRAF7	0.441	0.92974
	SLC4A7	-0.60185	1.56181				FLT3LG	0.44085	1.18197
	TLCD1	-0.60184	1.07419				OR4C3	0.44077	0.704015
	HINFP	-0.60183	1.5458				NUDCD1	0.44071	1.23508
	GMEB1	-0.60177	1.39895				OR5H6	0.44054	0.835855
	GDF7	-0.60156	1.12932				FIZ1	0.44013	0.730931
	ZNF492	-0.60143	1.28365				ALDH3A2	0.44007	0.816531
	CHMP4B	-0.60081	1.68				ABCA2	0.43986	0.545079
	KRT9	-0.60059	1.34706				PTPRD	0.43979	0.65226
	B4GALT4	-0.60054	1.04001				DENND4B	0.43971	0.704697
	FERMT3	-0.60044	0.698861				C17orf51	0.43965	0.874096
	HARS2	-0.60013	1.19107				CDY1	0.43925	1.38817
	SLC41A2	-0.59987	0.959991				FUNDC1	0.43919	0.988176
	NUP35	-0.5997	1.57779				HIGD1B	0.43907	0.730627
	CRLS1	-0.59949	1.273				IGSF11	0.43901	0.755105
	RBM28	-0.59933	1.66669				OR8G5	0.43896	1.60497
	ZNF281	-0.59904	1.08491				UGT1A7	0.43894	0.889107
	NDUFB5	-0.59846	1.28375				GPR50	0.43865	1.0443
	HABP4	-0.5983	1.12891				TMSB4Y	0.43865	1.10192
	PDCD2	-0.59827	3.50139				ILK	0.43858	0.657084
	LANCL3	-0.59824	1.08476				CD55	0.43856	0.866972
	FLCN	-0.59768	1.32826				GJA10	0.43852	1.0619
	CDKL4	-0.59747	0.871342				EHD4	0.43823	0.864708
	SMIM20	-0.59744	1.09129				FAM83B	0.43822	1.4341
	ERCC6-PGBD3	-0.59633	1.95082				VRTN	0.43812	0.694455
	LEF1	-0.59624	1.25654				TMEM102	0.43808	1.00956
	C5orf42	-0.59609	1.39187				ZNF776	0.43777	0.832801
	TMEM89	-0.59593	1.02732				CNOT2	0.43763	0.748873
	GTPBP10	-0.5958	1.57414				FAM173A	0.4376	0.491457
	TMEM61	-0.59575	1.44175				ST6GALNAC3	0.43735	0.773065
	C9orf72	-0.59569	1.3231				EBF2	0.43729	0.833599
	SYCE1L	-0.59534	1.37668				COQ10A	0.43698	1.47657
	KCNK7	-0.59525	1.61359				IFRD1	0.43679	0.34489
	CDK7	-0.59521	1.47206				PLSCR1	0.43635	0.356932
	IVD	-0.5951	0.959952				LACTB	0.43627	1.01402
	GTF2IRD1	-0.59499	1.23973				LSP1	0.43623	1.15935
	TBCC	-0.59483	1.76211				TMEM52	0.43622	0.687505
	SIGLEC14	-0.59472	1.25156				PSKH1	0.43587	0.95413
	UGT2A2	-0.59472	0.952025				GNPAT	0.43585	0.759002
	COG5	-0.59449	1.47206				ZC2HC1C	0.43579	0.653197
	PRKRIR	-0.59438	1.28446				YTHDC2	0.43565	0.350743
	NKIRAS1	-0.59421	0.931851				NTHL1	0.43563	0.827222
	PIM1	-0.59401	0.912609				SLC16A6	0.43557	0.67048
	ARHGEF5	-0.59369	1.27618				COL2A1	0.43536	0.747026
	RPAP1	-0.59336	1.45389				TET3	0.43527	0.666734
	DRAXIN	-0.59319	0.913213				GCG	0.43521	1.0912
	GARNL3	-0.59258	0.87283				ZNF883	0.43505	0.988853
	TRNAU1AP	-0.59235	1.40393				FAM213B	0.435	0.742201
	ACE	-0.59196	0.999566				SCAF8	0.43479	0.526571
	FANCL	-0.59166	0.879031				MS4A7	0.43471	1.04554
	FNTA	-0.5916	2.25681				HSPB9	0.43471	0.408068
	ZNF705A	-0.59115	0.935842				UTY	0.4347	0.961817
	USP17L28	-0.59083	1.2178				RUNX2	0.43467	0.678795
	POLR3F	-0.59067	1.05752				ALDH2	0.43465	0.827952
	C1QTNF9B-AS1	-0.59063	1.11478				TBATA	0.43453	0.716654
	CNOT7	-0.59058	1.021				ALS2CR11	0.43444	0.780285
	RDH11	-0.59047	1.10324				CPNE2	0.43431	0.72515
	E2F6	-0.59034	1.55931				KCNJ11	0.4343	0.795989
	ZNF341	-0.59014	0.926538				CST9	0.43421	1.06556
	STT3B	-0.59004	1.50696				PCDHAC2	0.43404	0.829416
	LHX1	-0.5893	1.31024				CCDC155	0.434	0.890118
	RNF121	-0.58884	1.02651				NLRP14	0.43394	1.03075
	SNRPE	-0.58866	2.13273				DPRX	0.43383	0.714465
	BHLHB9	-0.58857	0.886558				HRH1	0.43373	1.00099
	TRAIP	-0.58853	0.980884				PRPS2	0.43339	1.14956
	CEP85	-0.58849	0.856486				GABRA5	0.43336	1.1574
	PPIL2	-0.58808	3.24406				SLC16A5	0.43331	0.96843
	ITK	-0.58783	0.8218				FLNA	0.43309	0.814345
	SNCG	-0.58765	1.25818				ANKUB1	0.43286	0.945234
	LSM12	-0.58749	1.36753				GRM5	0.43284	0.335941
	CT45A5	-0.58678	0.744462				TRIM39	0.4328	0.266217
	UBA6	-0.58659	1.19258				CLK1	0.43256	0.935654
	GPR84	-0.58658	1.4188				ISLR	0.43247	1.00609
	PDGFC	-0.58641	0.86867				GIMAP8	0.4324	0.75813
	NAA35	-0.58639	1.11046				KRBA1	0.43232	1.11451
	VRK1	-0.58611	1.22961				SLC35A4	0.43229	1.40934
	B3GNT6	-0.58605	1.4646				IFNA5	0.43224	1.44497
	CTAGE9	-0.58599	1.14706				RPL36A	0.43216	0.701627
	YEATS2	-0.58594	0.990549				POTEJ	0.43213	0.786961
	PSTK	-0.58581	2.50913				CRLF1	0.43195	0.933711
	TNFAIP8	-0.5856	1.25438				SMIM18	0.43194	0.334663
	PIP5KL1	-0.58486	0.908966				FAM72B	0.43194	0.686175
	PIP4K2B	-0.58481	1.35582				PEMT	0.43189	1.56398
	C19orf53	-0.58466	2.15238				ABCD4	0.43187	0.88716
	PSMG1	-0.58463	1.39142				TAS2R3	0.43171	0.881438
	CYSRT1	-0.58458	1.01663				ATP6V0E1	0.43169	0.498051
	C5orf45	-0.58431	0.967865				SNN	0.43164	1.45269
	ZNF202	-0.58425	0.762934				HIST1H2BK	0.43142	0.255441
	PIGZ	-0.58392	1.26026				GRHL1	0.4313	1.43612
	AFG3L2	-0.58378	1.28802				RTP1	0.43119	1.03031
	KCP	-0.5835	0.9859				HNRNPLL	0.43105	1.06002
	LARP1B	-0.58342	0.977159				IMPDH1	0.43103	0.230268
	COL14A1	-0.58339	1.31588				NMI	0.43101	1.10725
	ZNF225	-0.58317	1.29337				DUSP16	0.43096	0.561379
	DGCR2	-0.58263	0.954521				VRK3	0.43085	0.89157
	PNISR	-0.58259	1.02576				SALL1	0.43067	0.764118
	LMO1	-0.5825	1.34716				OR6B2	0.43048	1.17413
	RBX1	-0.58205	1.88944				AGXT	0.43048	1.29389
	FAM13B	-0.58182	0.843511				NRP1	0.43046	0.704631
	FAM155A	-0.58178	0.872895				KBTBD6	0.43046	1.33136
	TBC1D3	-0.58172	1.68359				RBP2	0.43024	0.958489
	RAD54L	-0.58158	0.868061				PRG4	0.43024	0.905075
	LOC100132146	-0.58135	1.04604				RHOU	0.43011	1.41584
	BTBD8	-0.58133	1.93866				WDR89	0.4299	0.908931
	SLC25A31	-0.58096	0.987036				FRMD6	0.42978	0.988134
	FXN	-0.58093	1.25257				NDFIP2	0.42924	1.00435
	HS2ST1	-0.58072	0.843542				WDR34	0.42922	0.732218
	SF3A1	-0.58017	0.867804				CNFN	0.42918	0.878834
	FAM168B	-0.57991	1.03141				STX6	0.42914	1.74758
	KRT75	-0.57953	0.749409				NRSN2	0.42899	0.687315
	CHEK1	-0.57949	3.93442				RASGEF1B	0.42891	1.18535
	PCDH19	-0.57941	1.15438				IL1B	0.42876	0.379708
	DHX8	-0.5792	0.770011				ANKMY2	0.42869	0.668593
	IGSF3	-0.579	1.26744				GPX3	0.42868	0.983803
	EXTL3	-0.57899	1.11226				C10orf76	0.42862	0.655568
	SETD8	-0.57894	1.01598				UNC79	0.42854	0.906964
	TRUB2	-0.57889	1.20771				GPM6A	0.42851	0.825998
	OR8D1	-0.57877	1.30769				AVPR2	0.42845	0.949814
	TCERG1	-0.57847	1.35011				USP12	0.42842	1.41554
	ARFGAP2	-0.57847	0.890084				MROH2A	0.4284	0.780494
	TAMM41	-0.57845	3.74973				PCP4	0.42821	0.918185
	DIAPH1	-0.57839	0.902188				ANKRD27	0.4282	0.837645
	ZNF781	-0.57811	1.02006				HIST2H2BE	0.4281	1.03461
	CCNL1	-0.57783	1.28188				SPINK8	0.42795	0.803188
	SLC10A7	-0.57764	1.0759				TLR9	0.42794	0.697063
	NDUFA13	-0.57732	0.799286				DCBLD2	0.42778	1.17414
	TIGD5	-0.57698	0.963211				BEGAIN	0.42747	0.942144
	TPRKB	-0.57669	1.50979				OR5M1	0.42744	1.27835
	PILRB	-0.57658	1.08314				DMWD	0.42743	1.25121
	CDC26	-0.5764	1.16011				C16orf13	0.42726	1.35983
	NDST4	-0.57629	1.40224				FGF9	0.42686	0.331037
	PRCP	-0.57577	1.05897				SYT2	0.42673	0.706571
	GPR160	-0.57567	1.26067				KDM4E	0.42656	0.587136
	CHST1	-0.57561	1.26291				SLC25A30	0.42611	0.737193
	SSU72	-0.57535	1.52596				TRMT12	0.4257	1.51786
	DGKH	-0.57524	1.29084				RNF185	0.42555	0.719604
	PAOX	-0.57495	1.37522				SLC13A1	0.42533	0.801398
	FBXO22	-0.57469	1.75144				DRD3	0.42526	0.8522
	COMMD1	-0.57442	0.717627				TMEM176A	0.42509	1.25153
	USP9X	-0.57424	1.12938				FAM64A	0.42502	0.658387
	MRPL43	-0.57375	2.46653				PLAT	0.42489	1.12839
	FOXJ2	-0.57363	1.05854				PLA2G2C	0.42487	0.70872
	RBM42	-0.5735	1.11939				CATSPERG	0.42478	1.06506
	PRPS1	-0.57347	0.78357				SLC25A21	0.4247	0.68317
	CYB5D2	-0.57345	0.974326				ZNF22	0.42466	0.716337
	ZC3H11A	-0.57337	0.98464				MIDN	0.42419	0.78513
	GABRG3	-0.57333	0.230719				RIPK2	0.42418	0.927162
	CDIPT	-0.57327	1.87397				RHCG	0.42392	0.658051
	PCCA	-0.57288	0.747511				SEMA5B	0.42391	0.490851
	RPL6	-0.57271	1.77037				CADM4	0.42388	1.36355
	MREG	-0.57219	0.733181				KRTAP19-1	0.42371	0.917861
	TASP1	-0.57218	0.948423				MCPH1	0.42369	1.08455
	RBM27	-0.57204	1.09329				ARL4C	0.42364	0.772036
	C6orf58	-0.57201	0.423901				MROH5	0.42357	0.869313
	TM4SF18	-0.57177	1.06815				MPPED1	0.42354	0.629098
	FGF10	-0.57074	0.823012				MVB12B	0.42349	0.834103
	OIP5	-0.57042	1.94785				SHC3	0.42346	0.836928
	LIN7C	-0.57035	1.62744				MXD3	0.42341	0.759151
	ARHGAP25	-0.57034	1.28826				KRTAP2-3	0.42326	0.799505
	FAM72C	-0.57018	1.34728				TMEM198	0.42314	1.04873
	AGGF1	-0.57007	1.09389				TBX20	0.42289	0.96726
	SPDYE6	-0.56932	2.19966				ANGEL1	0.42287	1.0302
	LRCH2	-0.5689	1.31169				ZNF835	0.42281	0.884656
	DDX54	-0.56882	1.685				LYZL6	0.42273	0.407612
	TNNI2	-0.56866	1.08373				CKLF-CMTM1	0.42264	0.566951
	IFNGR1	-0.56835	0.73189				TNNI1	0.42241	1.13256
	GGT5	-0.56779	0.967099				FZD9	0.42215	0.740502
	TAF13	-0.56772	0.744125				CAMKK2	0.42213	0.709631
	TOR1A	-0.5675	1.22671				RASL10B	0.42203	0.90389
	IFIT1B	-0.56742	0.864359				TM7SF3	0.42201	0.573456
	RPL10L	-0.56672	1.23311				MYOCD	0.42177	0.671111
	RNF182	-0.56668	0.954208				ZDHHC22	0.42171	0.910413
	UPF1	-0.56653	1.04345				PCDHA2	0.42156	0.543968
	ARIH1	-0.5663	1.00028				ARSA	0.421	1.23934
	FURIN	-0.56596	0.951558				AHR	0.42098	1.06292
	CBWD5	-0.56547	1.712				ABCF2	0.42089	1.20109
	NDUFC2	-0.5654	1.38431				PRKCI	0.42088	0.745815
	BRD4	-0.56536	1.38474				MTMR14	0.42082	0.884157
	SMIM8	-0.56525	0.990847				OBSL1	0.42082	0.829269
	RAB43	-0.56517	0.882894				MED19	0.4205	0.963172
	L2HGDH	-0.56516	0.944622				KLHL18	0.42041	0.854524
	CENPC	-0.56513	0.923287				KIAA0556	0.42028	0.650975
	SERTAD3	-0.56506	1.08675				PDPN	0.42023	1.00345
	DGKG	-0.56475	1.00294				NUAK2	0.42022	0.667481
	CDC42	-0.56474	0.996712				FAM184A	0.42013	0.884157
	CIAPIN1	-0.56457	0.865982				E2F4	0.42001	0.788372
	RPL35	-0.56434	1.36359				SCGB2A2	0.41999	1.26527
	ENO1	-0.56416	1.17009				OR10H5	0.41992	2.59798
	RBM17	-0.56296	1.82397				TOX2	0.41991	1.10665
	RBM14-RBM4	-0.56265	0.959595				FDXR	0.41963	2.77397
	PRSS58	-0.56255	0.821656				KRTAP1-3	0.41963	2.81254
	POMC	-0.56254	1.13182				TACC1	0.41956	1.21323
	ZNF526	-0.56253	0.6066				QSOX1	0.41954	0.834785
	BZW1	-0.56228	1.07677				PPEF2	0.41951	0.965211
	HAPLN2	-0.56221	1.0072				PRSS37	0.41951	0.766192
	FAM229A	-0.56186	0.764043				GREM2	0.41925	1.41389
	MAGEA10-MAGEA5	-0.56176	0.802168				TMEM53	0.41924	0.509073
	CERS2	-0.56172	0.904134				PLA2G4C	0.41919	1.15796
	SYN2	-0.5617	0.807377				VAC14	0.41917	0.672784
	SUPT20H	-0.56168	1.25731				POMK	0.41908	1.4278
	C1orf95	-0.56123	0.52799				APOBEC3H	0.41908	1.0868
	MRPS26	-0.56113	1.7455				C10orf12	0.41904	1.35219
	MAPKAPK5	-0.56108	0.732781				ATOX1	0.41901	0.745234
	FREM3	-0.56101	0.910837				CHST14	0.41882	0.673623
	HSPA14	-0.56089	1.07367				TMEM132D	0.41877	1.12652
	KIAA0391	-0.5608	3.2081				CCAR2	0.41858	0.561505
	KAT5	-0.56037	1.21868				KIRREL2	0.41834	1.65172
	PSMD12	-0.56031	1.19129				TCEAL4	0.41828	0.781202
	TMEM179B	-0.56014	1.19673				FPR1	0.41794	1.56601
	C6orf106	-0.56008	0.752886				CRBN	0.41793	1.24473
	IKZF3	-0.55967	0.705071				PHF1	0.41781	0.689179
	PREB	-0.55943	2.56487				CCDC28A	0.41774	0.420056
	ARHGEF19	-0.5594	1.06483				TATDN3	0.4175	0.732664
	CXCL8	-0.55935	1.26456				MGAT4B	0.41729	0.673849
	HGC6.3	-0.55918	0.913854				NUDT9	0.41728	0.426293
	TCTN3	-0.55902	0.975884				CALHM1	0.41726	0.677925
	RBMX	-0.55874	1.72381				PHF11	0.41714	0.396336
	TTC4	-0.55854	1.31423				LAMB1	0.41703	1.17754
	ZNRD1	-0.5585	1.13071				CLDN11	0.41689	0.835261
	PIAS3	-0.5585	0.827397				SLC9A3R1	0.41669	0.914924
	ZMYM5	-0.55848	1.20834				ENG	0.41667	0.411392
	RAB40B	-0.55842	0.900699				ZNF560	0.41666	1.02957
	MOCS3	-0.55831	1.69137				CST6	0.41665	1.34056
	NDUFAF5	-0.55824	1.09329				TAF12	0.41628	0.882497
	VBP1	-0.55781	1.5291				HFE	0.41624	0.908052
	COX18	-0.55755	0.483081				AXIN1	0.416	0.713499
	SEMA6A	-0.55726	0.750117				SPINK2	0.41591	0.451623
	ADAP1	-0.55719	0.867132				OR4K13	0.41589	0.762783
	NDNL2	-0.55713	1.56487				PCDHGA5	0.41579	0.807488
	RIIAD1	-0.55699	0.973548				ROBO1	0.41575	0.234734
	ATOH1	-0.5569	0.943972				PTF1A	0.41509	0.856298
	MZT2B	-0.55682	0.450065				KHDC1	0.41505	0.921652
	VPS41	-0.55662	1.21277				SLC12A9	0.41497	0.896812
	ERH	-0.55644	2.7595				C1orf101	0.41489	1.85437
	EVI2B	-0.55642	1.32182				IFITM10	0.41484	0.903333
	BOP1	-0.55632	2.24788				MTF1	0.41484	1.10527
	BEX4	-0.5562	1.08953				CKM	0.41477	0.493346
	CDH6	-0.55609	0.892281				CREBBP	0.41462	0.691948
	GFI1B	-0.55606	1.23325				PSMD10	0.41459	0.796777
	DHX9	-0.55602	2.15015				C8orf34	0.41456	0.882795
	RPL32	-0.55559	2.23075				FADD	0.41437	4.13798
	KIAA0355	-0.55514	0.822262				DEFB131	0.41415	1.02899
	ARL6IP1	-0.55512	0.756119				KIF1B	0.41411	0.456255
	EIF6	-0.55506	2.9261				RPS2	0.41409	0.843663
	RGP1	-0.55401	0.847681				TBX22	0.41398	0.809528
	TMEM87B	-0.55391	1.24498				WFIKKN1	0.41391	2.24844
	DDX27	-0.55383	2.41236				TBC1D7	0.41384	0.693747
	AES	-0.55375	0.785739				DBH	0.41382	0.777778
	SAXO1	-0.553	0.799067				ZDHHC15	0.41374	1.00075
	NCAPG2	-0.55275	1.40236				CCR8	0.41373	0.681478
	PPP1CA	-0.55274	1.30825				SLC8A3	0.41338	0.254043
	C19orf40	-0.55255	0.739952				IL17RC	0.41314	1.28965
	CCDC96	-0.55254	0.533548				ACTL7A	0.41303	0.77783
	NPAT	-0.55211	0.878243				TMEM51	0.41278	0.6726
	OR5R1	-0.55183	0.530605				GP1BB	0.41276	1.5467
	NUP205	-0.55164	1.89891				RORB	0.41262	1.20224
	KRTAP12-4	-0.55157	1.1308				LGMN	0.41246	1.05425
	CYP2C8	-0.55143	0.790592				SV2C	0.41245	0.375728
	ELAC1	-0.55131	0.36729				SPRR2B	0.4124	0.981841
	RNF113A	-0.55104	1.77573				ADAM29	0.41228	0.409916
	ZFP69	-0.55086	1.18776				FABP5	0.41212	1.63861
	DNAI2	-0.55052	0.736672				ALOX12B	0.41208	1.00006
	FBXO33	-0.55008	2.39397				WNT3A	0.41206	0.533666
	CHADL	-0.54971	0.402305				FAM101A	0.41193	0.78566
	ATP6V0B	-0.54968	1.85599				PTPN21	0.41182	0.920096
	AGAP9	-0.54955	1.79757				EDA	0.4118	0.402305
	NOTO	-0.54943	0.857642				ZNF48	0.41176	1.90149
	TSR3	-0.54906	0.758752				CIC	0.41175	0.654117
	HS6ST1	-0.54894	1.21436				RYR2	0.41156	0.328549
	FAM58A	-0.54886	1.07257				C2orf48	0.41155	0.653354
	MRPL48	-0.54857	1.04167				ASB1	0.41146	0.937794
	POTEB	-0.54855	0.49022				LOC100129924	0.41124	0.744318
	SIGLEC5	-0.54821	0.836213				CCDC132	0.4112	0.941005
	TTC5	-0.54791	0.908263				USP44	0.41079	0.957621
	CARD17	-0.54688	0.835707				ZNF746	0.41066	0.384987
	FAM189A2	-0.54687	0.847681				OASL	0.41064	0.902222
	PPP1R11	-0.54672	1.60201				SNRNP25	0.41056	2.45356
	UBTF	-0.54662	1.42219				TM4SF1	0.41053	0.211492
	KCNIP1	-0.54655	0.771035				MANSC1	0.41047	1.18003
	TULP1	-0.54613	0.671865				TMOD1	0.41042	1.50714
	KDM2A	-0.54608	0.746081				KIAA1033	0.41035	0.521246
	TCEB2	-0.54594	2.70421				YBX3	0.41026	0.513272
	UCP2	-0.54582	0.7846				ADRB2	0.41002	0.904517
	SDAD1	-0.5456	1.27399				DNAJC10	0.40999	0.596416
	PEX12	-0.54558	1.09385				ITGAE	0.40995	0.96847
	ITGB3BP	-0.54554	0.773452				PDE1A	0.40976	1.0201
	CDCA5	-0.54548	1.78294				MPP3	0.40961	0.965532
	KCNT2	-0.54519	0.96429				GADD45B	0.4096	0.458246
	GTF3C3	-0.545	1.24585				KCNA6	0.40954	0.388064
	ANXA3	-0.54495	1.35178				TOR3A	0.40947	1.20637
	CRK	-0.54476	1.04137				HIBCH	0.40939	0.563011
	SMAD5	-0.54466	0.807321				GALNS	0.40914	0.741914
	AKT2	-0.54443	1.33505				IL15RA	0.40912	0.712086
	ZNF233	-0.5438	0.536406				OR10G4	0.40895	1.06949
	SPIN3	-0.54378	1.00411				SLC16A14	0.40891	0.997488
	ZNHIT1	-0.54354	0.58496				PRMT6	0.40879	1.52286
	ABI3BP	-0.54336	0.926172				CCNB2	0.40865	0.410173
	CEP97	-0.54313	1.16646				TCF19	0.40858	0.683589
	SEC61G	-0.54307	0.958765				MPZL1	0.40856	0.918689
	SUCLA2	-0.54275	1.51716				CORIN	0.40847	0.473609
	CDC42EP3	-0.5424	1.09766				ZBTB5	0.40827	0.70178
	ART1	-0.54217	1.04449				MAPK12	0.40821	0.605496
	POLR3GL	-0.54203	0.733957				ZNF696	0.4081	0.669221
	ANKRD13D	-0.54203	0.468764				ABHD5	0.4079	0.65187
	OR2B6	-0.54183	1.25139				MYH7	0.40778	1.13891
	HACD2	-0.54183	0.65604				ADAD2	0.40774	1.32689
	COPS2	-0.54181	1.40694				PPP3CB	0.4076	0.720447
	MOB4	-0.54158	1.05118				NGLY1	0.40754	0.980178
	SHF	-0.5413	1.0048				PLCG2	0.40749	0.802389
	COL4A5	-0.54122	1.03236				UPK1B	0.40747	0.942981
	C1orf52	-0.54107	1.14327				RCN2	0.40746	0.631063
	ULK1	-0.54107	0.756045				KRTAP20-2	0.40743	0.751561
	MS4A4A	-0.54074	0.723814				OR52A1	0.40738	0.177793
	CWF19L1	-0.54051	1.52727				RPN1	0.40728	2.54517
	TM9SF2	-0.5404	0.939491				STAP2	0.40715	1.35128
	GCSAML	-0.5404	0.863248				ZZZ3	0.40709	1.21158
	TUBE1	-0.54033	1.27903				XDH	0.40701	0.749409
	FMNL3	-0.54006	1.01448				RFPL4A	0.407	0.371979
	MCAT	-0.53987	1.70485				TMEM68	0.40696	0.692461
	SPATA31A6	-0.53978	1.95652				PSME1	0.40691	0.467666
	RAB12	-0.53945	1.23089				TMEM14A	0.40687	1.33026
	FILIP1	-0.5392	1.01631				NSMCE1	0.40678	0.337412
	RPUSD4	-0.53915	3.03098				CCDC124	0.40674	0.826785
	RABL2A	-0.5389	1.23107				MAPK4	0.40652	1.16196
	LOC730183	-0.53887	0.245606				TGFBR3L	0.4065	0.792096
	KATNBL1	-0.53846	0.771215				CLINT1	0.40645	0.902882
	LCMT1	-0.53827	1.23412				ANKRD42	0.40642	1.02437
	ANGPTL1	-0.5382	0.913605				ZNF143	0.40637	0.411202
	NCKAP1L	-0.53751	0.987669				GLUD1	0.40619	0.53663
	IL1F10	-0.53746	1.16722				SPIN4	0.40603	1.18872
	HOXD8	-0.53738	1.06268				DPY19L3	0.40582	0.656099
	HEXB	-0.53735	0.462571				CCL18	0.40562	0.613376
	ZNF837	-0.53724	0.205498				CT47A1	0.40558	0.724297
	EIF2AK3	-0.53695	0.978935				GYPB	0.40556	0.165687
	AFF3	-0.53687	0.733839				JARID2	0.40556	1.355
	ASIP	-0.53685	1.60906				PRR35	0.40551	0.952453
	L3MBTL1	-0.53684	0.990167				HIST1H4F	0.40548	0.697453
	IFNAR1	-0.53674	0.991017				CLDN14	0.40544	0.705424
	CRACR2B	-0.53654	0.892824				CHIC1	0.4054	0.369989
	GC	-0.53634	1.13438				KIAA1024L	0.40537	0.753871
	ZFHX2	-0.5363	0.762758				N4BP2	0.40528	0.515302
	SHOC2	-0.53626	0.614287				PLCZ1	0.40523	0.856018
	TTF1	-0.53611	0.946998				SPATA16	0.40496	1.59678
	MCM10	-0.53574	0.850381				SCN10A	0.40493	1.19816
	ACADVL	-0.53563	1.16496				SAR1A	0.40483	0.353155
	CYP2W1	-0.53548	0.935692				GAGE12J	0.40481	0.510238
	ABCG1	-0.53533	0.779683				KRTAP10-9	0.40476	0.854338
	MYRF	-0.53508	0.857204				DHRS11	0.40459	0.69182
	RPS3	-0.53504	1.83224				CAPN2	0.4045	1.38348
	PTPRG	-0.53499	1.18823				SEC22C	0.4045	0.924891
	TSC22D4	-0.53498	1.13878				TMEM179	0.40405	1.12826
	RGAG4	-0.53484	1.09646				ARHGAP17	0.40403	0.495094
	CASP10	-0.5348	1.25668				CDCP2	0.40403	0.984598
	DNAJC8	-0.53453	0.931517				MAP1S	0.4039	0.646622
	TARS2	-0.53419	1.53264				PAPPA2	0.40387	1.06551
	WDR74	-0.53414	2.0671				ADCY9	0.4038	0.781097
	SPEF1	-0.53405	1.22168				CCR3	0.4036	0.905005
	TBC1D2	-0.53389	1.07395				OR11L1	0.40359	0.923105
	CCDC64	-0.53376	0.90198				SPACA5B	0.40351	0.803824
	PVALB	-0.53344	0.763765				RNF44	0.40347	0.821512
	CMPK1	-0.53311	1.75372				RRH	0.40337	1.42415
	CHRM4	-0.53306	0.722872				RNASE8	0.40322	0.731984
	PHOX2A	-0.53295	0.612931				SIPA1L3	0.40319	0.945847
	LSG1	-0.53279	1.2538				HMGCLL1	0.40315	0.480592
	PIGM	-0.53258	1.42953				ZNF787	0.40305	0.736695
	MAP1LC3B	-0.53246	0.464769				PRSS55	0.40295	0.688819
	PET117	-0.53234	2.07527				MYOZ3	0.40289	0.502683
	FOXQ1	-0.53216	1.26792				ST20	0.40286	0.812028
	HHLA2	-0.53216	0.787919				MC5R	0.40284	0.396812
	FDX1L	-0.53152	4.16017				PRMT2	0.40267	0.562995
	NAA16	-0.53145	1.10136				PLET1	0.40259	1.26048
	NOL8	-0.53142	1.11656				KRTAP2-1	0.40254	0.447928
	NDST2	-0.53095	0.77679				CACNA2D3	0.40248	0.657755
	ASNS	-0.53094	0.880579				ARHGAP23	0.40246	0.698818
	IARS	-0.53088	1.92989				NUSAP1	0.40245	0.802444
	FAM8A1	-0.53072	0.536241				KLRC4	0.40245	1.45301
	KIAA2013	-0.53061	0.388617				YJEFN3	0.40244	0.626849
	SPEF2	-0.53056	1.03567				OR7G2	0.40242	0.675512
	FAM227B	-0.53054	0.493441				PCMTD2	0.40237	1.07316
	TMEM167A	-0.53049	0.860562				THAP9	0.40227	0.35084
	CDAN1	-0.53048	1.48785				PGLYRP2	0.40223	0.481078
	WAPAL	-0.53043	1.22954				TRIM16	0.40219	1.47437
	C1QTNF4	-0.53009	1.13161				USP29	0.40219	0.352686
	CENPW	-0.52973	2.1126				PSG4	0.40215	0.690796
	EPRS	-0.52939	1.22925				LY6H	0.40211	0.718762
	PRKX	-0.52866	0.722001				WWP2	0.40193	0.853965
	MCF2L2	-0.52865	0.450629				P2RY14	0.40171	0.496809
	PRPF40A	-0.52815	1.31542				PSG9	0.40138	0.404261
	PPFIBP2	-0.52766	0.469288				NDRG1	0.40138	0.539869
	SIRT5	-0.52739	1.03462				ZBTB32	0.40122	0.522011
	YIF1A	-0.52731	0.747973				HOXD13	0.40094	0.70972
	RARB	-0.527	0.408813				ZNF420	0.40094	0.799998
	ALDH1B1	-0.52681	0.875724				ACTL6A	0.40076	1.40173
	LCN8	-0.5268	1.16099				ZC3H7B	0.40055	1.0216
	DCTN5	-0.52667	0.66286				CCDC159	0.40027	0.877817
	EBNA1BP2	-0.52653	1.08011				TSPAN1	0.40024	0.87283
	PALM2-AKAP2	-0.52619	0.607514				SNPH	0.40023	0.72047
	TSSC4	-0.52582	0.39844				FAM184B	0.40017	1.08538
	STAG3	-0.52579	1.01165				ARFGEF3	0.40014	1.00297
	HNRNPR	-0.52576	1.06918				LCP1	0.40004	0.499023
	OR5K4	-0.52573	0.952764				LONRF1	0.40003	0.659655
	HSD17B3	-0.52573	0.404537				ZNF605	0.39985	1.33805
	SPTLC2	-0.52567	1.14322				CAPN8	0.39985	0.970616
	PARG	-0.52546	0.978604				STOML3	0.39982	0.855115
	WDR59	-0.52539	1.00983				ZNF709	0.39964	0.834103
	HNRNPH1	-0.52534	1.1214				TUBB6	0.39956	0.463038
	FAM132A	-0.52532	0.750655				TBCEL	0.39952	0.734027
	IP6K1	-0.52531	0.907701				APOBEC3F	0.39951	0.627217
	GTF2H1	-0.52515	1.5177				PHKG2	0.39933	0.718308
	FOXO6	-0.52499	1.34001				STRN3	0.39898	0.726837
	UCN	-0.52447	0.855862				DHRS13	0.39878	0.886591
	PRAMEF11	-0.52444	1.03591				SPANXD	0.39865	0.524678
	MFGE8	-0.52435	0.744945				CARD14	0.39859	0.116481
	INTS5	-0.5241	1.28276				MACROD2	0.39858	0.491955
	AGL	-0.52399	1.05147				MRPL37	0.39843	1.17451
	PIGX	-0.52393	1.10165				PHF21B	0.39843	0.288978
	CABP4	-0.52391	2.01671				PPP2R1B	0.3981	1.30688
	RPEL1	-0.52382	2.01906				IZUMO1	0.39809	1.05382
	TBX10	-0.52379	0.817557				CLDN4	0.39795	0.708121
	GFRA1	-0.52355	0.7706				CAV1	0.3978	0.882563
	KRTAP10-4	-0.52339	0.463985				CNR1	0.39776	0.175016
	EXT2	-0.52317	0.883625				CERKL	0.39773	0.581003
	POP5	-0.52314	0.751242				PLAU	0.39761	0.434896
	NLRP3	-0.52279	0.952219				LRRC4C	0.3974	0.75808
	GOLGA8H	-0.52264	1.14258				ZFP62	0.39739	1.08235
	TIMM9	-0.52253	0.802637				DYNAP	0.39699	0.890658
	GON4L	-0.52233	0.598496				NMUR1	0.3969	0.956363
	APOA5	-0.52215	0.950549				PRAMEF17	0.39689	1.43313
	KHDC3L	-0.52196	0.793471				PLCD3	0.39669	0.948809
	INPP5F	-0.52189	1.42106				WRNIP1	0.39665	0.659774
	KNSTRN	-0.52166	1.62138				HMBOX1	0.3966	0.414325
	LAMTOR4	-0.52107	0.833274				MCHR2	0.39658	0.45494
	SNRPD1	-0.5208	1.60033				CNPY3	0.39653	0.431446
	FZD2	-0.52067	0.894865				KRTAP20-1	0.39642	0.556894
	AOX1	-0.52064	0.401067				ALPPL2	0.39641	0.69424
	TDO2	-0.5205	0.800903				BEST2	0.39637	0.424951
	MRS2	-0.52037	0.785395				PLD3	0.39636	0.986699
	RAC1	-0.52031	1.29895				ARL2BP	0.39625	0.786801
	RPS6KA4	-0.52012	0.91446				ZNF658	0.39624	0.578429
	CATSPER1	-0.51974	1.26286				TXK	0.39611	0.815536
	PPP1R8	-0.51972	1.80457				PGAM5	0.39603	0.654078
	RAX2	-0.51897	1.03415				TGOLN2	0.396	0.426293
	CT47A3	-0.51894	1.29809				GLI1	0.39594	0.613234
	HIST1H3B	-0.51885	0.833688				FBXO30	0.39592	0.398886
	SSX4	-0.51803	0.440716				SKP1	0.39585	1.72287
	INO80	-0.51794	0.937681				C5AR1	0.39567	0.75429
	KLHDC10	-0.51768	0.788346				NXPH4	0.39556	0.46061
	CNDP2	-0.5176	0.723998				CMTM8	0.39546	1.29125
	CXXC5	-0.51755	0.766978				CITED2	0.39535	0.487676
	TRIM28	-0.51745	1.02569				SIRT6	0.39526	0.982466
	FAM169A	-0.51745	0.389255				ITPRIP	0.39521	0.392106
	GULP1	-0.51731	1.21533				PDE4A	0.39511	0.671457
	PRPF19	-0.51721	1.64791				STK16	0.3948	0.434058
	SPATA31A3	-0.51717	1.28476				TPO	0.39476	0.567335
	KCTD10	-0.51715	0.874877				ARHGEF9	0.39473	0.646026
	SMARCA5	-0.51693	0.738832				BSG	0.39469	0.954599
	COPB1	-0.51669	0.979266				TYRO3	0.39468	0.747438
	NCCRP1	-0.51659	0.725588				PNPLA4	0.39467	0.98351
	ATL3	-0.51658	1.01288				EPN3	0.39465	0.674382
	KMT2A	-0.51653	0.865695				LZTS1	0.3946	1.14023
	RCC2	-0.51652	1.0099				RGS10	0.39453	0.698514
	MRPS31	-0.51639	1.77052				PCDHA11	0.3945	0.557771
	C5	-0.51635	0.784521				SYT8	0.3945	0.102461
	CLDN6	-0.51605	1.10156				FBXO43	0.3945	0.94746
	COMMD10	-0.51599	0.414404				TAS2R43	0.39443	0.946691
	PLCB4	-0.51572	0.369918				DEFA1B	0.39436	0.397116
	GALNT16	-0.51571	0.73189				LDHC	0.3943	0.856985
	PSMA7	-0.515	2.22888				UBALD2	0.39421	1.1639
	ADGRE5	-0.51485	1.02272				TSPAN11	0.39396	0.445365
	FMNL2	-0.51468	0.177963				SERPINB13	0.39358	0.894796
	BET1	-0.51431	1.27226				SLC7A14	0.39355	1.00474
	CCDC113	-0.51426	0.473002				SULT2B1	0.39329	0.479831
	CCDC84	-0.51413	4.72335				FZD10	0.39318	0.596176
	ARSE	-0.5141	0.774277				HMG20B	0.39301	0.822464
	MAD2L1	-0.51404	0.9709				FOXL2NB	0.39291	0.436756
	DAGLA	-0.51378	0.813241				FBXO28	0.3929	0.424454
	FAM153B	-0.51372	0.487689				LRRC46	0.39275	1.32374
	NMD3	-0.51368	1.29045				PSMD7	0.39274	0.703862
	XAB2	-0.51342	2.63287				XPOT	0.3926	0.747657
	VWA1	-0.51327	0.381847				KCNJ18	0.39253	0.654293
	ANK3	-0.5131	0.74386				PLCH2	0.39244	1.51913
	INIP	-0.51308	1.09766				TMEM63C	0.39244	0.847406
	MAGEH1	-0.51298	0.641247				HADH	0.39243	0.77916
	HMGN1	-0.51286	0.977242				C1orf233	0.39242	0.882298
	VGLL3	-0.51282	1.65267				USP48	0.39229	0.832181
	SF3B4	-0.51279	2.05297				AFMID	0.39224	0.882364
	ITGA2	-0.51268	0.8173				OTOGL	0.39216	0.198089
	NPEPPS	-0.51247	0.747924				TMSB4X	0.39213	0.919734
	FBXO25	-0.51203	0.989955				PFKFB4	0.39186	0.550985
	MPI	-0.51158	1.24099				LVRN	0.39173	0.782069
	CCL5	-0.51132	1.17751				FAM132B	0.39172	0.415194
	AP5M1	-0.51125	0.431376				PGA3	0.3917	1.17358
	FAM162B	-0.51122	0.959239				NAPRT	0.39127	0.791317
	KDELC1	-0.51112	1.12705				PRKCE	0.39118	0.798221
	CCDC173	-0.51106	0.862266				GAMT	0.39081	0.94935
	CCDC12	-0.51103	0.882961				PLEKHB2	0.39066	0.348994
	RMDN1	-0.51082	0.266041				ZNF791	0.39058	0.556143
	FSIP2	-0.51011	0.859272				BOK	0.3905	0.762557
	SEMA3C	-0.51006	1.05417				MOGAT1	0.39049	0.343021
	LCE3D	-0.50981	0.903959				KIF4B	0.39049	1.05556
	CENPP	-0.50974	0.296356				PIK3R6	0.39048	1.03547
	SPC25	-0.50965	1.37373				TMEM132E	0.39047	0.646199
	DPH5	-0.50946	1.55432				DYRK1A	0.39007	1.0491
	SLC25A26	-0.50926	2.21637				C1QL4	0.39002	0.939869
	RIC1	-0.50909	0.691542				UQCC3	0.38993	1.75056
	HSPA1A	-0.50908	0.986404				PTPN14	0.38978	0.816958
	UVSSA	-0.50868	0.938171				GNRH1	0.38956	1.02426
	SLC44A3	-0.50856	0.618993				ZNF83	0.38955	0.707456
	C4orf46	-0.50853	0.916928				KCTD20	0.38942	0.874259
	OBFC1	-0.50852	1.08268				TYK2	0.38939	1.24866
	PDHA1	-0.50846	1.28965				GTF3A	0.38931	1.40365
	ILF3	-0.50835	0.967502				SLC38A5	0.38925	0.394792
	C19orf44	-0.50798	0.840914				OR7C1	0.38919	0.474761
	RB1CC1	-0.50793	0.6327				ADAM22	0.38915	0.407512
	EYS	-0.50758	0.908579				ABCC5	0.38909	0.794282
	TPR	-0.50751	1.06342				KCNQ5	0.38892	0.232073
	HCLS1	-0.50723	0.745186				ACER3	0.38887	0.710946
	DNAJB13	-0.50722	1.22847				FMO1	0.38869	0.729275
	PUM1	-0.50699	0.749409				NIPA1	0.38854	0.513938
	ZNF182	-0.50684	0.845029				LRRC72	0.38853	0.375336
	IFI16	-0.50676	0.98569				DECR1	0.38846	2.22058
	KDM6A	-0.50673	0.708764				LRRC61	0.38845	1.63101
	C6orf226	-0.50661	1.2658				ARHGEF25	0.38844	1.73781
	NPB	-0.50659	0.983886				PCBP4	0.38826	0.65547
	MRPS9	-0.50646	0.570555				CD7	0.38799	0.508414
	IDI1	-0.50644	0.772242				FUT9	0.38781	0.605531
	ARHGEF11	-0.50632	0.77679				FAM53C	0.38776	0.384702
	B4GALNT1	-0.5063	0.823967				OR2T8	0.38758	0.751316
	LBP	-0.50626	0.424177				COCH	0.3875	0.735206
	RPS7	-0.50606	1.97437				PTX3	0.38734	0.853128
	PBRM1	-0.50598	1.01598				CLTB	0.38733	0.689052
	MARCHF11	-0.50568	1.13046				STX1B	0.38713	0.539929
	DNAJC5	-0.50534	0.762934				ASB5	0.38702	1.10491
	C16orf62	-0.50516	0.883259				MTHFD1L	0.38669	0.265528
	RASEF	-0.50483	0.779029				LHFPL4	0.38656	1.04395
	FUT5	-0.50464	0.391934				GRP	0.38652	0.400423
	MRPS11	-0.50435	0.98051				CDY2A	0.38651	1.26391
	MARCHF5	-0.50424	1.35788				LNP1	0.3865	0.688776
	ISY1-RAB43	-0.50391	1.04559				PPP1R12C	0.38646	0.358694
	ALKBH1	-0.50369	0.915495				ZIM3	0.38626	0.740549
	FLYWCH1	-0.50367	0.399136				SLC5A7	0.38625	0.919301
	MAP1B	-0.50359	0.726559				PRDX6	0.3861	0.618614
	EXOC8	-0.50335	0.837047				EQTN	0.38605	1.28222
	PCDHGB5	-0.50319	0.36943				MAPK13	0.38597	1.00962
	USP50	-0.5031	1.13182				PPRC1	0.38588	0.425344
	LBHD1	-0.50309	0.560857				ZNF551	0.38561	0.966456
	SYT7	-0.50279	1.37078				THYN1	0.38558	0.810987
	RBM19	-0.50265	0.945808				PLAC8	0.38552	1.0574
	ALG8	-0.50245	1.00678				FBXO27	0.38548	0.743427
	NAF1	-0.50206	0.409158				MFSD12	0.38537	1.35193
	ARHGDIG	-0.50205	0.805763				FAM20C	0.38524	0.891536
	RPS3A	-0.50167	2.97001				EIF3B	0.38523	1.90588
	NAA50	-0.50149	1.71171				PDK1	0.38517	0.469787
	LRRK2	-0.50141	0.896915				ASMT	0.38504	0.67714
	SKP2	-0.5013	1.44413				H3F3B	0.38499	0.566022
	CLDN15	-0.50103	1.02845				C3orf20	0.38496	1.0895
	PLEKHG4	-0.50081	0.871342				OR8K3	0.38483	0.72409
	MTERF4	-0.50062	1.11024				IGSF22	0.38474	1.00863
	BRD7	-0.50062	1.0053				ZBTB49	0.38472	0.625655
	G6PD	-0.50059	2.88329				ERBB2	0.38472	0.796722
	POSTN	-0.50056	0.66378				TACC2	0.38468	0.721864
	PSMD8	-0.50051	0.878736				FGF21	0.38452	0.907876
	TUBD1	-0.5005	0.779447				DDX3Y	0.38448	1.01898
	TXLNG	-0.5002	0.996712				EMB	0.38425	0.993448
	ZBTB18	-0.49999	0.466419				C2CD4A	0.38424	1.452
	PTHLH	-0.49975	0.801096				IVNS1ABP	0.38418	0.848538
	GABPA	-0.49957	0.575805				CHRM1	0.38416	0.714128
	TLR7	-0.49943	0.778064				TNFSF14	0.38409	0.744535
	LAS1L	-0.49933	1.02977				ESPNL	0.38397	0.699231
	ZNF566	-0.49923	0.479333				NLGN2	0.38387	0.433739
	CT45A2	-0.4989	0.636764				OVOL3	0.3837	1.17518
	ATP6AP2	-0.49857	0.770779				EFCAB5	0.38362	0.318279
	SAAL1	-0.49839	0.481986				OR2M3	0.3831	1.20268
	VCL	-0.49836	1.36182				LOC100506422	0.38306	0.794254
	RMND5A	-0.49835	0.533622				MPO	0.38303	0.453235
	RAD21	-0.49807	1.54366				CACNA1H	0.38297	0.35011
	CSH2	-0.49792	1.12542				CYP4B1	0.38276	0.361621
	NXNL2	-0.49789	0.917251				RAB27A	0.38274	0.482989
	RFPL3	-0.49745	0.718717				TGIF2LX	0.38269	0.81327
	BTBD17	-0.4971	0.839802				RNASE4	0.38265	0.661942
	SMC5	-0.49676	2.82094				TTLL9	0.3826	0.786509
	FLVCR1	-0.49668	0.435263				DAAM2	0.38251	1.86851
	SLC39A1	-0.49648	1.11217				TCF15	0.38251	0.799861
	SUDS3	-0.49644	1.1944				KIAA1522	0.38248	0.703401
	BDP1	-0.49633	0.721292				ROBO4	0.38233	1.40565
	HIST1H2AB	-0.49632	1.10118				TIMP3	0.38208	1.09287
	KRTAP9-4	-0.49632	0.759601				LYRM2	0.38207	0.333024
	ATP13A1	-0.49625	1.41446				FBXO16	0.382	0.877096
	ALK	-0.49597	0.525871				EVA1C	0.38189	0.286333
	CHD8	-0.49596	0.329263				SFTA3	0.38188	0.640772
	GCLC	-0.4959	0.738928				RNF166	0.38179	0.998526
	UBQLN1	-0.4957	0.733181				SH3RF3	0.38158	0.659417
	CYB5RL	-0.49557	0.41516				PPP2R2D	0.38144	0.491241
	C21orf91	-0.49556	0.558761				SARDH	0.38138	0.434944
	SNAPC2	-0.49535	1.44813				FAM26E	0.38128	0.40403
	ZNF19	-0.49501	0.834429				SUSD3	0.38125	0.720835
	FGL2	-0.49449	0.817928				ACOT7	0.38113	1.07646
	AKAP4	-0.49448	1.22562				GPR68	0.3811	1.11246
	GMPPB	-0.49436	1.73879				RGS22	0.38093	0.95546
	SMARCA4	-0.49433	2.78426				DTD1	0.38078	0.864867
	MED21	-0.49432	1.02728				DLL4	0.38076	0.568331
	OSBPL7	-0.49374	0.426954				NLRP10	0.38071	0.403986
	AVEN	-0.49361	0.502504				ZNF273	0.38065	0.660588
	NLRX1	-0.49338	0.643114				CYYR1	0.38052	1.00863
	CHST10	-0.49323	0.978026				OR10T2	0.3805	0.676892
	RIMS4	-0.49306	0.877915				C16orf74	0.38041	1.11437
	MICALCL	-0.49299	0.772988				GLDC	0.3803	0.446335
	MT1H	-0.49296	1.12166				COLCA1	0.38018	1.37708
	C8orf82	-0.49268	0.695466				SSR2	0.38001	0.808214
	ZNF451	-0.49234	1.11931				NUDT10	0.37996	0.520094
	STRN	-0.49214	1.03337				LHB	0.37982	1.11196
	CXorf65	-0.49196	0.83654				STX16	0.3798	0.774898
	VPS37C	-0.49163	1.00328				LDOC1L	0.37975	0.578511
	CACNA1A	-0.49152	1.11075				GNA13	0.37971	1.9528
	NADK	-0.49151	0.488678				SETD4	0.3797	0.744004
	PEX6	-0.49147	0.371877				C21orf140	0.37965	0.996367
	OR2AT4	-0.49143	0.535555				ASB12	0.37951	0.455858
	HNRNPH3	-0.49114	0.830855				IGIP	0.37951	0.556518
	STEAP4	-0.49109	0.537962				CXCR6	0.37945	0.354273
	C18orf21	-0.49108	0.917753				BTN1A1	0.37944	0.455411
	GSC2	-0.49081	0.997618				MAGEF1	0.37935	0.496577
	TVP23B	-0.49018	0.80283				GPRC5C	0.37935	0.343624
	AMPD2	-0.48993	1.05941				RND3	0.37915	0.481526
	LOC101928841	-0.4899	0.935992				CTSC	0.37913	0.257495
	RAD51C	-0.48984	1.05352				TFAP2A	0.37909	0.769091
	GINS4	-0.48969	1.23473				ZNF121	0.37902	0.823967
	ASXL2	-0.48927	1.0048				RABEP2	0.37894	0.477973
	BLZF1	-0.48842	1.12212				STX18	0.37881	0.72363
	MUC16	-0.48837	0.473234				KRTAP23-1	0.37879	0.79713
	LOXL3	-0.48809	0.652358				ZNF799	0.37875	0.615432
	TSPAN2	-0.48789	0.780573				SIX1	0.37837	1.16271
	C10orf82	-0.48775	0.448806				WASF3	0.37833	0.726004
	BMX	-0.48756	0.804239				C8orf87	0.37831	0.71001
	TEX261	-0.48756	0.741866				KLK13	0.37826	0.341245
	FIBP	-0.48743	1.40246				TYW1B	0.37823	0.974121
	CAPZA2	-0.48738	0.668148				ILVBL	0.37807	0.794119
	AURKA	-0.48706	1.63404				PHLPP1	0.37786	0.928486
	DIRC2	-0.48706	0.584593				HSPB8	0.37783	0.548567
	HPX	-0.48698	0.965011				CD28	0.37781	0.770369
	KCNC1	-0.48691	1.20873				SLC12A5	0.37772	0.713072
	TSC22D1	-0.48685	0.957306				TBCD	0.37762	1.8148
	LOC100652758	-0.48655	1.16766				ZFAND2B	0.3776	1.54254
	ZNF785	-0.48643	0.836898				DAZ2	0.3776	0.561838
	YEATS4	-0.48628	1.18081				SYT16	0.37743	0.581069
	CASC3	-0.48551	0.633092				ARMC1	0.3774	0.994005
	GPBAR1	-0.4855	0.578626				BAALC	0.37735	0.828478
	DARS2	-0.48549	1.2463				PARP8	0.37725	0.758827
	AGPS	-0.48508	0.571849				LDLR	0.37713	0.632458
	PLEKHF2	-0.48503	1.34745				LRRC69	0.37677	0.52539
	TUBA3C	-0.48503	0.436863				CD48	0.37659	0.724159
	CCDC102A	-0.48465	0.777882				PAQR3	0.37645	0.863184
	PHF3	-0.48444	0.396845				GNB5	0.37643	0.700275
	ELP4	-0.48423	1.08831				KAT6B	0.37625	0.973835
	RERE	-0.48418	1.22357				EEF2K	0.37625	1.04986
	FBXO47	-0.48409	0.895547				NARF	0.37582	0.433292
	OR51M1	-0.48391	0.921688				ZFP82	0.37577	0.419406
	TOMM20L	-0.48377	0.877686				AIPL1	0.37566	0.507771
	PSMB6	-0.48372	0.820592				E2F1	0.37563	0.946691
	RMDN2	-0.48365	0.740645				DEFB118	0.37537	0.4219
	CPN1	-0.48363	0.559926				POU4F1	0.37519	0.831296
	OR10P1	-0.48324	0.755748				ZNF132	0.37514	0.586482
	LGI1	-0.48317	0.391838				TSSC1	0.37491	1.07531
	ZNF737	-0.48313	0.650353				MAP2K2	0.37427	0.701496
	GNRHR	-0.48307	0.38001				KLF10	0.37424	0.754487
	PGLYRP4	-0.48284	0.598996				SLC1A1	0.37418	0.838902
	SAMD5	-0.48284	0.410263				RETN	0.37413	0.421739
	GINS3	-0.48282	1.19894				SMAD3	0.37412	0.921434
	SULT1B1	-0.48254	0.915602				PDE9A	0.37398	1.56018
	HHAT	-0.48245	1.03591				ABCB10	0.37391	0.669181
	PCIF1	-0.48243	1.22083				MTDH	0.3738	0.994176
	CD9	-0.48235	0.420983				CA2	0.3737	0.658565
	IGFBP3	-0.48234	0.918833				TPPP2	0.37368	0.607989
	HMGCS2	-0.48227	0.854773				FXYD7	0.37366	0.64157
	MRPL46	-0.48217	0.780782				DPYS	0.37363	1.25
	UFSP2	-0.48196	1.01161				FAM212B	0.3736	0.943438
	NT5C1B	-0.48183	0.468061				MMP25	0.37355	0.222907
	TDGF1	-0.48158	0.415058				PRAMEF9	0.3735	0.937155
	WDSUB1	-0.48154	0.84649				CCR7	0.37348	0.760901
	CPD	-0.48117	0.776193				HSD17B6	0.37344	1.21994
	SPON1	-0.48117	0.500327				OR10G8	0.37326	0.761101
	GCN1L1	-0.48114	1.23301				SLCO1B7	0.37315	1.82209
	STX17	-0.48111	0.439603				POLR2J2	0.37312	1.78173
	COPA	-0.48104	1.24352				ENPP1	0.37308	0.715028
	HIST1H2BM	-0.48088	0.94796				SBSN	0.37279	0.374821
	OSR2	-0.48088	0.457972				BRE	0.37263	0.708032
	GPHA2	-0.48083	1.05347				ENTPD7	0.37263	0.762607
	EPB41L1	-0.4808	1.30364				LZIC	0.37262	0.479674
	GPBP1L1	-0.4808	0.646892				DECR2	0.3726	1.44993
	ZDHHC9	-0.48059	1.08138				FFAR2	0.37238	0.538832
	TCN2	-0.4805	0.191911				ZNF354A	0.37226	1.40594
	KRTAP4-7	-0.48034	0.765989				TP53BP1	0.37219	1.09094
	KRT80	-0.47968	0.555144				LRFN3	0.37185	1.19586
	BTF3L4	-0.47944	0.848691				SULT4A1	0.37168	0.714758
	ZNF570	-0.47938	0.837884				KCNJ12	0.37161	0.365795
	SETDB1	-0.47927	1.09563				MAN2C1	0.37132	0.77124
	GLIPR1L2	-0.47912	0.428117				SCN4A	0.37125	0.355217
	RALB	-0.47911	0.76675				ABCB6	0.37123	0.461565
	SYF2	-0.47895	0.833067				BST1	0.37123	0.85254
	ZNHIT3	-0.47831	2.67293				PNPLA6	0.37123	1.02074
	ARHGAP11B	-0.47811	1.15949				DDX26B	0.37119	0.395256
	TXNL4B	-0.47767	1.10027				OR1L8	0.37114	1.19202
	SEC11C	-0.47765	0.624007				GNPTG	0.37114	0.842302
	HIST1H2AH	-0.47747	0.945617				TANC2	0.37101	0.664642
	TOMM20	-0.47725	2.31911				PLAC8L1	0.37092	1.58046
	CTDNEP1	-0.47704	1.53346				ACY1	0.37074	0.929334
	TCEA2	-0.47699	0.587556				TRANK1	0.37074	0.909707
	NUP62	-0.47691	1.04485				RAET1E	0.37072	0.978149
	OR10H1	-0.4768	1.34048				TAPBP	0.37062	0.95499
	C19orf67	-0.47669	1.02987				TRIM60	0.3706	0.17096
	C14orf180	-0.47644	0.864613				XAGE5	0.37042	1.50169
	HIGD1A	-0.47615	0.972406				FAM43B	0.37041	0.679023
	SMC2	-0.47589	1.8611				SLC25A23	0.37029	1.14537
	GIPC2	-0.47586	0.178827				GATA3	0.37029	0.747074
	PRPF38A	-0.47583	2.73182				CAAP1	0.37019	0.683862
	INTS1	-0.47545	1.2348				ATP7B	0.37018	0.441279
	KIAA1549L	-0.47537	0.814175				OR4C45	0.37016	0.975802
	NCKAP5L	-0.47534	0.842392				HEXA	0.37003	1.10307
	C5orf15	-0.47532	0.901945				SOCS1	0.36996	2.43077
	UCHL3	-0.4752	0.780573				PLVAP	0.3699	0.451942
	CCDC171	-0.47511	0.475994				STYK1	0.36955	0.549951
	SMIM12	-0.475	0.883558				UQCRH	0.36952	2.70132
	R3HDM2	-0.47499	0.992423				PHF19	0.36946	1.13464
	MRPL21	-0.47494	0.83059				TCAIM	0.36926	1.53524
	SAA2	-0.47478	1.18376				SLC50A1	0.3692	0.881603
	ATP6AP1	-0.47469	1.20824				OR5AU1	0.36917	0.375254
	RXRB	-0.4743	0.925586				RBFOX2	0.36899	1.06408
	PRKG1	-0.47405	0.796287				CCDC40	0.36894	0.536525
	OR1F1	-0.47401	0.394566				SNX11	0.36893	0.955264
	FAM13A	-0.47385	0.513527				LEO1	0.36885	0.41679
	VASP	-0.47373	0.233862				TMEM98	0.36879	0.185054
	SSX2IP	-0.47363	0.63229				CRIP1	0.36878	0.921036
	LEFTY2	-0.47347	1.04583				TMEM265	0.36874	1.11744
	TSGA10	-0.47345	0.798084				COL10A1	0.36874	0.652982
	CMC1	-0.4734	0.771292				KIF21B	0.36871	0.440992
	NDUFA2	-0.47335	1.92249				SEC24A	0.3687	0.76523
	CLGN	-0.4733	1.02788				ADIPOQ	0.36867	0.44916
	FUT11	-0.47311	0.729601				CLDN19	0.36857	1.44046
	MRPS22	-0.47298	0.76218				ADCK5	0.36845	0.998916
	OR51V1	-0.47297	0.43563				VPS4B	0.36833	1.83292
	SLC25A5	-0.47295	1.44688				ZBTB47	0.3682	0.767283
	AKAP12	-0.47294	1.15787				METTL25	0.36815	0.360384
	KLF13	-0.47291	0.532925				GNG2	0.36815	1.39525
	NME5	-0.47258	0.497218				KRTAP1-5	0.36804	0.533281
	SNRPA	-0.47254	0.758777				ADGRA1	0.36797	0.280685
	CAMK2G	-0.47231	0.724781				KDM7A	0.36786	1.33148
	CCNT1	-0.47229	0.938962				UBAP1L	0.36772	0.921906
	RPL26	-0.4722	1.1548				MOS	0.36756	1.41032
	MED4	-0.47205	1.48451				LUZP4	0.36746	0.42927
	CFDP1	-0.472	0.800601				MTRNR2L6	0.36742	0.797975
	NDUFV2	-0.47199	0.925366				IL2RB	0.36739	0.715885
	TBL1Y	-0.47179	0.695747				FOXO1	0.36722	0.693361
	NSUN2	-0.47179	0.342256				TRPM5	0.36721	0.701737
	STIL	-0.47165	0.691927				CEP44	0.36713	0.15854
	NASP	-0.47156	0.890658				SLC38A7	0.36708	0.807795
	FBXL18	-0.47145	0.750215				MYOZ2	0.3668	0.529398
	ROM1	-0.47143	0.167121				HBP1	0.36671	0.909813
	PAEP	-0.47138	2.45183				PPP4R1	0.36661	0.995335
	ARID4A	-0.47134	0.865154				UNC5D	0.36659	0.721041
	TPTE2	-0.47116	0.554022				ADRA1D	0.3664	0.534023
	EMC7	-0.47087	1.01777				NDUFA1	0.36627	1.46765
	PRPF6	-0.4708	0.979266				SHMT2	0.36616	0.385514
	CWC15	-0.47071	1.31825				P2RY11	0.36611	0.361231
	SF1	-0.47036	1.73084				C5orf46	0.36597	0.798521
	DDX59	-0.47036	1.63528				NT5C2	0.36583	1.35126
	RCVRN	-0.47015	0.582196				WDR27	0.36582	0.747535
	SUPT20HL1	-0.47009	0.597154				PRKD1	0.36582	0.613983
	VPS36	-0.47006	0.938284				DNAH5	0.36579	0.596897
	ATAD2	-0.46988	0.461766				RGL2	0.36553	0.442421
	SRD5A2	-0.46966	0.488491				HLA-DMB	0.36547	0.962972
	CUZD1	-0.46964	0.387481				CCDC60	0.36546	0.546865
	ZNF251	-0.46956	0.520511				GZMH	0.36546	0.367745
	SRRD	-0.46955	1.11408				MAGED4	0.36542	1.85861
	GHITM	-0.46954	1.06602				OR2T29	0.36539	0.805541
	CDKN2A	-0.46945	0.756193				CNTNAP3	0.36539	0.779134
	RPAP2	-0.46929	1.84342				RAB11FIP3	0.36534	1.28494
	TNNT3	-0.46927	0.851151				ABCC1	0.36533	0.21938
	GH1	-0.46911	0.457548				CCNJ	0.3652	0.962613
	CNOT1	-0.46906	2.74929				PPP3R2	0.36509	0.755921
	CNNM2	-0.46883	0.457349				PA2G4	0.36504	0.388372
	RARRES2	-0.4688	0.741147				C18orf8	0.36501	0.876116
	IQCH	-0.46831	0.340321				GFPT2	0.36495	0.253125
	AP4E1	-0.46809	0.758354				POPDC2	0.36493	0.742585
	COX7B	-0.46787	1.5011				FUT1	0.36475	0.706416
	PCDHGA6	-0.46782	0.554225				SFTA2	0.36474	0.812846
	AKR1C1	-0.46769	0.91743				ADCY8	0.3647	0.798494
	CERS3	-0.46701	0.635036				ELOF1	0.36461	1.08501
	C20orf173	-0.46698	0.777206				CA11	0.36458	0.672621
	NPEPL1	-0.46686	0.976748				RALGAPA1	0.36443	0.494646
	SDCBP	-0.46674	0.478548				NUCB2	0.36435	0.28076
	TAB3	-0.46624	1.0307				C8orf58	0.36423	0.814798
	ATP6V1E1	-0.4662	1.59702				LARP6	0.36422	1.62348
	FAM187B	-0.4662	0.562963				MAP3K7	0.36419	0.833422
	ANKRD20A2	-0.46606	0.699687				KRTAP17-1	0.36414	0.745138
	NSRP1	-0.46564	1.11799				RHOV	0.36408	0.685648
	FAF2	-0.46558	0.998916				TMUB1	0.36407	0.51637
	SMC6	-0.46554	1.17118				FLG	0.36396	0.543771
	YKT6	-0.46532	1.57872				KRTAP12-2	0.36385	0.71193
	CLEC5A	-0.46525	0.661245				ZNF441	0.36372	0.747948
	TMEM194B	-0.46512	0.73819				DIRAS3	0.36367	0.504386
	ATP9A	-0.46509	1.319				LRP6	0.36338	0.541483
	HIST2H2AC	-0.46497	1.00961				NUTM2G	0.36328	0.387057
	HYLS1	-0.46485	0.419976				RSPH3	0.36305	0.706063
	RBM44	-0.46468	0.455622				MAP2K7	0.36294	0.669363
	C19orf25	-0.46466	1.04969				CABP5	0.36285	0.83224
	GPR12	-0.46445	0.754167				FCGR3B	0.36284	1.314
	FAM159B	-0.46442	0.646065				MCEE	0.36254	0.537333
	CCDC63	-0.46442	0.643381				C19orf26	0.36253	0.691478
	MAPK8IP1	-0.4644	0.441171				CRLF3	0.36242	0.291248
	TMEM2	-0.46427	1.15247				C17orf104	0.36227	0.393447
	FAM180B	-0.46419	0.43835				OSBPL3	0.36223	0.533533
	RFK	-0.46398	1.83612				TMEM168	0.3622	0.66324
	CELSR3	-0.46383	0.798521				OMD	0.36218	0.228707
	NKX2-4	-0.46369	0.28536				LRRC75B	0.36216	0.489522
	TNFAIP8L2-SCNM1	-0.46357	0.634643				KRTAP9-9	0.36201	0.919843
	CHMP4C	-0.46353	1.23937				ARV1	0.36174	0.624263
	LSM1	-0.4635	0.485598				CLU	0.36162	1.14922
	TRMT2A	-0.46332	0.742082				MIOS	0.36149	0.692568
	CEP170	-0.46319	1.36926				DNAJB14	0.36143	0.89623
	PIGF	-0.46309	0.740072				PPIF	0.36141	0.66027
	HSPBAP1	-0.46291	0.509606				KRTAP16-1	0.36139	0.714533
	BRINP2	-0.46276	1.09799				GALNT11	0.36135	0.938095
	FAM171A1	-0.46276	1.07043				GPR65	0.36134	0.707943
	LYPLA2	-0.4622	0.564156				SLC26A8	0.36118	1.17195
	CD58	-0.46213	0.846887				FZD4	0.36115	1.04215
	ZNF589	-0.462	0.783122				C15orf61	0.36114	0.859932
	SLC10A2	-0.46198	0.606232				GRIK3	0.36112	0.550151
	MRPL38	-0.46173	1.01627				LRRC15	0.3611	0.358318
	DLK1	-0.46166	0.738642				PLEKHG3	0.36107	1.26009
	TPP2	-0.46164	0.453667				OCLN	0.36105	1.1154
	MOCS1	-0.46163	1.00711				KCNJ14	0.36078	0.431411
	MUL1	-0.4616	0.969846				DACT2	0.3607	0.782806
	HADHA	-0.46155	0.845424				SELK	0.36068	0.341273
	ATL2	-0.46152	0.346267				ALX4	0.36052	0.904796
	ASXL3	-0.46144	0.382696				CLDN9	0.36041	0.485705
	NUTM2A	-0.46125	1.25533				CFHR5	0.36033	0.342552
	TRMT10C	-0.46118	0.883492				AZU1	0.3603	0.811493
	KCNK16	-0.46078	0.759426				TACSTD2	0.36029	0.441423
	C11orf42	-0.46075	0.335885				UBE2E3	0.3601	0.881041
	AZI2	-0.46074	0.377796				PSMC3IP	0.35993	0.501152
	WDR45B	-0.46061	1.02264				TNFRSF9	0.35986	0.97408
	NPIPB3	-0.4604	1.44498				TTLL7	0.35981	0.569554
	RFWD3	-0.46032	0.736553				IFITM2	0.3598	1.27272
[truncated: 7,710 more rows]

## Sheet: Figure 2D
293T WT siControl	293T WT siCHK1	293T WT siFEN1	293T WT siDNA2	293T WT siRPA3	293T WT siRAD1	293T WT siRPA2	293T CAF1KO siControl	293T CAF1KO siCHK1	293T CAF1KO siFEN1	293T CAF1KO siDNA2	293T CAF1KO siRPA3	293T CAF1KO siRAD1	293T CAF1KO siRPA2
100	21.3235	112.5	73.5294	99.2647	105.147	87.5	100	10	140	12.2222	136.667	58.8889	35.5556			Column I	293t CAF1KO siCHK1
100	33.8926	117.45	100	79.5302	119.463	103.691	100	27.2727	79.5455	13.6364	61.3636	22.7273	9.09091			vs.	vs.
100	24.5614	107.368	95.0877	94.386	54.386	64.2105	100	6.59341	163.736	3.2967	106.593	32.967	18.6813			Column B	293t WT siCHK1
																Unpaired t test
																P value	0.1824
																P value summary	ns
																Significantly different (P < 0.05)?	No
																One- or two-tailed P value?	Two-tailed
																t, df	t=1.612, df=4
																How big is the difference?
																Mean of column B	26.59
																Mean of column I	14.62
																Difference between means (I - B) ± SEM	-11.97 ± 7.428
																95% confidence interval	-32.59 to 8.653
																R squared (eta squared)	0.3937
																F test to compare variances
																F, DFn, Dfd	2.886, 2, 2
																P value	0.5146
																P value summary	ns
																Significantly different (P < 0.05)?	No
																Data analyzed
																Sample size, column B	3
																Sample size, column I	3
																Column J	293t CAF1KO siFEN1
																vs.	vs.
																Column C	293t WT siFEN1
																Unpaired t test
																P value	0.5765
																P value summary	ns
																Significantly different (P < 0.05)?	No
																One- or two-tailed P value?	Two-tailed
																t, df	t=0.6072, df=4
																How big is the difference?
																Mean of column C	112.4
																Mean of column J	127.8
																Difference between means (J - C) ± SEM	15.32 ± 25.23
																95% confidence interval	-54.73 to 85.37
																R squared (eta squared)	0.0844
																F test to compare variances
																F, DFn, Dfd	74.16, 2, 2
																P value	0.0266
																P value summary	*
																Significantly different (P < 0.05)?	Yes
																Data analyzed
																Sample size, column C	3
																Sample size, column J	3
																Column K	293t CAF1KO siDNA2
																vs.	vs.
																Column D	293t WT siDNA2
																Unpaired t test
																P value	0.0008
																P value summary	***
																Significantly different (P < 0.05)?	Yes
																One- or two-tailed P value?	Two-tailed
																t, df	t=9.122, df=4
																How big is the difference?
																Mean of column D	89.54
																Mean of column K	9.718
																Difference between means (K - D) ± SEM	-79.82 ± 8.750
																95% confidence interval	-104.1 to -55.53
																R squared (eta squared)	0.9541
																F test to compare variances
																F, DFn, Dfd	6.308, 2, 2
																P value	0.2737
																P value summary	ns
																Significantly different (P < 0.05)?	No
																Data analyzed
																Sample size, column D	3
																Sample size, column K	3
																Column L	293t CAF1KO siRPA3
																vs.	vs.
																Column E	293t WT siRPA3
																Unpaired t test
																P value	0.6679
																P value summary	ns
																Significantly different (P < 0.05)?	No
																One- or two-tailed P value?	Two-tailed
																t, df	t=0.4622, df=4
																How big is the difference?
																Mean of column E	91.06
																Mean of column L	101.5
																Difference between means (L - E) ± SEM	10.48 ± 22.67
																95% confidence interval	-52.47 to 73.44
																R squared (eta squared)	0.05071
																F test to compare variances
																F, DFn, Dfd	13.60, 2, 2
																P value	0.137
																P value summary	ns
																Significantly different (P < 0.05)?	No
																Data analyzed
																Sample size, column E	3
																Sample size, column L	3
																Column M	293t CAF1KO siRAD1
																vs.	vs.
																Column F	293t WT siRAD1
																Unpaired t test
																P value	0.0714
																P value summary	ns
																Significantly different (P < 0.05)?	No
																One- or two-tailed P value?	Two-tailed
																t, df	t=2.437, df=4
																How big is the difference?
																Mean of column F	93
																Mean of column M	38.19
																Difference between means (M - F) ± SEM	-54.80 ± 22.49
																95% confidence interval	-117.2 to 7.627
																R squared (eta squared)	0.5976
																F test to compare variances
																F, DFn, Dfd	3.366, 2, 2
																P value	0.4581
																P value summary	ns
																Significantly different (P < 0.05)?	No
																Data analyzed
																Sample size, column F	3
																Sample size, column M	3
																Column N	293t CAF1KO siRPA2
																vs.	vs.
																Column G	293t WT siRPA2
																Unpaired t test
																P value	0.0098
																P value summary	**
																Significantly different (P < 0.05)?	Yes
																One- or two-tailed P value?	Two-tailed
																t, df	t=4.631, df=4
																How big is the difference?
																Mean of column G	85.13
																Mean of column N	21.11
																Difference between means (N - G) ± SEM	-64.02 ± 13.83
																95% confidence interval	-102.4 to -25.64
																R squared (eta squared)	0.8428
																F test to compare variances
																F, DFn, Dfd	2.194, 2, 2
																P value	0.6261
																P value summary	ns
																Significantly different (P < 0.05)?	No
																Data analyzed
																Sample size, column G	3
																Sample size, column N	3

## Sheet: Figure 2E
293t WT siControl	293t WT siCHK1	293t WT siFEN1	293t WT siDNA2	293t WT siRPA3	293t WT siRAD1	293t WT siRPA2	293t CAF1KO siControl	293t CAF1KO siCHK1	293t CAF1KO siFEN1	293t CAF1KO siDNA2	293t CAF1KO siRPA3	293t CAF1KO siRAD1	293t CAF1KO siRPA2
100	31.9858	162.376	200.687	203.612	112.004	93.531	100	9.92397	94.0763	62.5057	115.4	38.7426	61.9156			Column I	293t CAF1KO siCHK1
100	25.1204	80.4788	88.3307	111.727	90.5808	85.8189	100	9.64132	69.1949	52.9252	82.6299	56.4424	75.5467			vs.	vs.
100	21.9835	84.0267	84.9394	148.376	91.7149	95.0149	100	3.49541	78.9214	38.0438	99.5007	38.7679	44.4229			Column B	293t WT siCHK1
																Unpaired t test
																P value	0.0067
																P value summary	**
																Significantly different (P < 0.05)?	Yes
																One- or two-tailed P value?	Two-tailed
																t, df	t=5.156, df=4
																How big is the difference?
																Mean of column B	26.36
																Mean of column I	7.687
																Difference between means (I - B) ± SEM	-18.68 ± 3.622
																95% confidence interval	-28.73 to -8.619
																R squared (eta squared)	0.8692
																F test to compare variances
																F, DFn, Dfd	1.983, 2, 2
																P value	0.6704
																P value summary	ns
																Significantly different (P < 0.05)?	No
																Data analyzed
																Sample size, column B	3
																Sample size, column I	3
																Column J	293t CAF1KO siFEN1
																vs.	vs.
																Column C	293t WT siFEN1
																Unpaired t test
																P value	0.3656
																P value summary	ns
																Significantly different (P < 0.05)?	No
																One- or two-tailed P value?	Two-tailed
																t, df	t=1.019, df=4
																How big is the difference?
																Mean of column C	109
																Mean of column J	80.73
																Difference between means (J - C) ± SEM	-28.23 ± 27.69
																95% confidence interval	-105.1 to 48.65
																R squared (eta squared)	0.2062
																F test to compare variances
																F, DFn, Dfd	13.63, 2, 2
																P value	0.1367
																P value summary	ns
																Significantly different (P < 0.05)?	No
																Data analyzed
																Sample size, column C	3
																Sample size, column J	3
																Column K	293t CAF1KO siDNA2
																vs.	vs.
																Column D	293t WT siDNA2
																Unpaired t test
																P value	0.1303
																P value summary	ns
																Significantly different (P < 0.05)?	No
																One- or two-tailed P value?	Two-tailed
																t, df	t=1.900, df=4
																How big is the difference?
																Mean of column D	124.7
																Mean of column K	51.16
																Difference between means (K - D) ± SEM	-73.49 ± 38.69
																95% confidence interval	-180.9 to 33.93
																R squared (eta squared)	0.4743
																F test to compare variances
																F, DFn, Dfd	28.56, 2, 2
																P value	0.0677
																P value summary	ns
																Significantly different (P < 0.05)?	No
																Data analyzed
																Sample size, column D	3
																Sample size, column K	3
																Column L	293t CAF1KO siRPA3
																vs.	vs.
																Column E	293t WT siRPA3
																Unpaired t test
																P value	0.1222
																P value summary	ns
																Significantly different (P < 0.05)?	No
																One- or two-tailed P value?	Two-tailed
																t, df	t=1.955, df=4
																How big is the difference?
																Mean of column E	154.6
																Mean of column L	99.18
																Difference between means (L - E) ± SEM	-55.39 ± 28.33
																95% confidence interval	-134.1 to 23.27
																R squared (eta squared)	0.4887
																F test to compare variances
																F, DFn, Dfd	7.967, 2, 2
																P value	0.223
																P value summary	ns
																Significantly different (P < 0.05)?	No
																Data analyzed
																Sample size, column E	3
																Sample size, column L	3
																Column M	293t CAF1KO siRAD1
																vs.	vs.
																Column F	293t WT siRAD1
																Unpaired t test
																P value	0.0042
																P value summary	**
																Significantly different (P < 0.05)?	Yes
																One- or two-tailed P value?	Two-tailed
																t, df	t=5.860, df=4
																How big is the difference?
																Mean of column F	98.1
																Mean of column M	44.65
																Difference between means (M - F) ± SEM	-53.45 ± 9.121
																95% confidence interval	-78.77 to -28.12
																R squared (eta squared)	0.8957
																F test to compare variances
																F, DFn, Dfd	1.394, 2, 2
																P value	0.8356
																P value summary	ns
																Significantly different (P < 0.05)?	No
																Data analyzed
																Sample size, column F	3
																Sample size, column M	3
																Column N	293t CAF1KO siRPA2
																vs.	vs.
																Column G	293t WT siRPA2
																Unpaired t test
																P value	0.031
																P value summary	*
																Significantly different (P < 0.05)?	Yes
																One- or two-tailed P value?	Two-tailed
																t, df	t=3.263, df=4
																How big is the difference?
																Mean of column G	91.45
																Mean of column N	60.63
																Difference between means (N - G) ± SEM	-30.83 ± 9.448
																95% confidence interval	-57.06 to -4.595
																R squared (eta squared)	0.7269
																F test to compare variances
																F, DFn, Dfd	9.987, 2, 2
																P value	0.182
																P value summary	ns
																Significantly different (P < 0.05)?	No
																Data analyzed
																Sample size, column G	3
																Sample size, column N	3

## Sheet: Figure 2F
293t WT siQ	293t WT siCHK1	293t WT siFEN1	293t WT siDNA2	293t WT siRPA3	293t WT siRAD1	293t WT siRPA2	293t CAF1KO siQ	293t CAF1KO siCHK1	293t CAF1KO siFEN1	293t CAF1KO siDNA2	293t CAF1KO siRPA3	293t CAF1KO siRAD1	293t CAF1KO siRPA2
100	26.3558	141.314	163.073	181.695	167.367	104.291	100	10.5511	118.417	68.5233	125.812	43.017	93.7566			Column I	293t CAF1KO siCHK1
100	25.9513	86.1476	106.865	104.859	104.372	125.166	100	10.3509	71.5736	44.8255	72.2569	50.398	69.9947			vs.	vs.
100	28.876	96.6529	79.9587	137.438	93.4917	102.686	100	5.31196	86.0579	41.8613	103.242	45.6884	43.4507			Column B	293t WT siCHK1
																Unpaired t test
																P value	0.0007
																P value summary	***
																Significantly different (P < 0.05)?	Yes
																One- or two-tailed P value?	Two-tailed
																t, df	t=9.431, df=4
																How big is the difference?
																Mean of column B	27.06
																Mean of column I	8.738
																Difference between means (I - B) ± SEM	-18.32 ± 1.943
																95% confidence interval	-23.72 to -12.93
																R squared (eta squared)	0.957
																F test to compare variances
																F, DFn, Dfd	3.509, 2, 2
																P value	0.4435
																P value summary	ns
																Significantly different (P < 0.05)?	No
																Data analyzed
																Sample size, column B	3
																Sample size, column I	3
																Column J	293t CAF1KO siFEN1
																vs.	vs.
																Column C	293t WT siFEN1
																Unpaired t test
																P value	0.5042
																P value summary	ns
																Significantly different (P < 0.05)?	No
																One- or two-tailed P value?	Two-tailed
																t, df	t=0.7330, df=4
																How big is the difference?
																Mean of column C	108
																Mean of column J	92.02
																Difference between means (J - C) ± SEM	-16.02 ± 21.86
																95% confidence interval	-76.71 to 44.66
																R squared (eta squared)	0.1184
																F test to compare variances
																F, DFn, Dfd	1.492, 2, 2
																P value	0.8027
																P value summary	ns
																Significantly different (P < 0.05)?	No
																Data analyzed
																Sample size, column C	3
																Sample size, column J	3
																Column K	293t CAF1KO siDNA2
																vs.	vs.
																Column D	293t WT siDNA2
																Unpaired t test
																P value	0.0664
																P value summary	ns
																Significantly different (P < 0.05)?	No
																One- or two-tailed P value?	Two-tailed
																t, df	t=2.506, df=4
																How big is the difference?
																Mean of column D	116.6
																Mean of column K	51.74
																Difference between means (K - D) ± SEM	-64.90 ± 25.90
																95% confidence interval	-136.8 to 7.008
																R squared (eta squared)	0.6109
																F test to compare variances
																F, DFn, Dfd	8.423, 2, 2
																P value	0.2123
																P value summary	ns
																Significantly different (P < 0.05)?	No
																Data analyzed
																Sample size, column D	3
																Sample size, column K	3
																Column L	293t CAF1KO siRPA3
																vs.	vs.
																Column E	293t WT siRPA3
																Unpaired t test
																P value	0.2064
																P value summary	ns
																Significantly different (P < 0.05)?	No
																One- or two-tailed P value?	Two-tailed
																t, df	t=1.507, df=4
																How big is the difference?
																Mean of column E	141.3
																Mean of column L	100.4
																Difference between means (L - E ± SEM	-40.89 ± 27.14
																95% confidence interval	-116.3 to 34.47
																R squared (eta squared)	0.362
																F test to compare variances
																F, DFn, Dfd	2.057, 2, 2
																P value	0.6542
																P value summary	ns
																Significantly different (P < 0.05)?	No
																Data analyzed
																Sample size, column E	3
																Sample size, column L	3
																Column M	293t CAF1KO siRAD1
																vs.	vs.
																Column F	293t WT siRAD1
																Unpaired t test
																P value	0.0311
																P value summary	*
																Significantly different (P < 0.05)?	Yes
																One- or two-tailed P value?	Two-tailed
																t, df	t=3.259, df=4
																How big is the difference?
																Mean of column F	121.7
																Mean of column M	46.37
																Difference between means (M - F) ± SEM	-75.38 ± 23.13
																95% confidence interval	-139.6 to -11.16
																R squared (eta squared)	0.7264
																F test to compare variances
																F, DFn, Dfd	113.9, 2, 2
																P value	0.0174
																P value summary	*
																Significantly different (P < 0.05)?	Yes
																Data analyzed
																Sample size, column F	3
																Sample size, column M	3
																Column N	293t CAF1KO siRPA2
																vs.	vs.
																Column G	293t WT siRPA2
																Unpaired t test
																P value	0.0623
																P value summary	ns
																Significantly different (P < 0.05)?	No
																One- or two-tailed P value?	Two-tailed
																t, df	t=2.565, df=4
																How big is the difference?
																Mean of column G	110.7
																Mean of column N	69.07
																Difference between means (N - G) ± SEM	-41.65 ± 16.23
																95% confidence interval	-86.72 to 3.425
																R squared (eta squared)	0.622
																F test to compare variances
																F, DFn, Dfd	4.027, 2, 2
																P value	0.3979
																P value summary	ns
																Significantly different (P < 0.05)?	No
																Data analyzed
																Sample size, column G	3
																Sample size, column N	3

## Sheet: Figure 3A
HeLa WT siControl	HeLa WT siCHK1	HeLa WT siFEN1	HeLa WT siDNA2	HeLa WT siRPA2	HeLa WT siRPA3	HeLa WT siRAD1	HeLa CAF1KO siControl	HeLa CAF1KO siCHK1	HeLa CAF1KO siFEN1	HeLa CAF1KO siDNA2	HeLa CAF1KO siRPA2	HeLa CAF1KO siRPA3	HeLa CAF1KO siRAD1
9	6	19	7	4	28	6	12	29	8	29	13	35	29		Column H	HeLa CAF1KO siControl
15	8	7	3	9	21	15	14	27	10	22	15	14	14		vs.	vs.
12	1	8	12	2	29	16	9	22	2	143	9	21	41		Column A	HeLa WT siControl
2	1	12	2	1	10	8	19	13	1	44	50	29	0
8	1	1	14	3	22	11	9	7	17	20	40	33	82		Unpaired t test
6	7	1	30	10	6	6	11	28	18	6	21	10	18		P value	<0.0001
9	1	7	4	11	4	13	3	7	15	4	22	21	22		P value summary	****
17	3	12	8	4	26	8	7	8	11	49	15	35	11		Significantly different (P < 0.05)?	Yes
8	1	6	2	2	31	17	11	5	13	26	29	12	18		One- or two-tailed P value?	Two-tailed
5	14	5	10	3	20	12	62	16	26	50	34	12	34		t, df	t=6.529, df=366
8	39	4	6	4	22	40	13	24	17	34	15	18	28
23	12	6	2	1	10	11	16	17	21	18	57	10	15		How big is the difference?
6	0	11	12	6	38	9	12	17	25	12	16	13	13		Mean of column A	9.525
12	10	1	2	4	4	4	10	15	9	13	12	16	14		Mean of column H	15.91
3	8	0	2	1	11	11	7	48	19	21	20	18	36		Difference between means (H - A) ± SEM	6.386 ± 0.9781
10	16	1	17	3	17	8	1	55	10	40	26	13	18		95% confidence interval	4.462 to 8.309
16	2	8	3	1	5	13	2	25	22	21	30	18	14		R squared (eta squared)	0.1043
7	11	1	2	14	14	10	2	37	13	11	21	9	54
6	16	10	10	12	12	9	4	22	12	8	42	6	41		F test to compare variances
15	21	8	5	16	9	14	5	26	9	38	12	27	49		F, DFn, Dfd	3.100, 167, 199
7	37	3	11	14	16	12	2	23	18	22	15	12	46		P value	<0.0001
25	11	4	0	8	13	14	7	93	11	11	43	16	31		P value summary	****
1	12	20	11	15	2	5	25	1	9	65	12	13	39		Significantly different (P < 0.05)?	Yes
1	5	5	5	13	18	6	60	17	15	5	0	16	17
23	6	1	6	5	8	12	55	17	11	17	10	19	20		Data analyzed
9	7	2	9	3	2	11	21	44	17	7	30	11	17		Sample size, column A	200
9	3	1	15	2	9	2	9	13	17	19	25	15	8		Sample size, column H	168
1	4	2	9	6	24	23	9	11	14	29	19	22	8
2	4	13	4	5	6	6	34	11	23	32	22	15	17
10	11	3	27	3	4	13	11	12	9	8	22	15	24		Column B	HeLa WT siCHK1		Column I	HeLa CAF1KO siCHK1		Column I	HeLa CAF1KO siCHK1
7	3	21	7	8	5	13	15	15	9	19	19	14	13		vs.	vs.		vs.	vs.		vs.	vs.
6	7	15	5	2	17	14	5	21	16	40	14	12	32		Column A	HeLa WT siControl		Column H	HeLa CAF1KO siControl		Column B	HeLa WT siCHK1
3	8	1	2	1	18	8	8	14	7	40	23	17	19
19	7	4	10	0	26	11	9	8	14	7	15	14	11		Unpaired t test			Unpaired t test			Unpaired t test
7	8	1	8	6	25	1	11	3	26	11	12	26	19		P value	0.0815		P value	0.0092		P value	<0.0001
6	25	5	3	2	0	12	10	2	29	26	14	40	13		P value summary	ns		P value summary	**		P value summary	****
7	1	2	6	5	1	9	23	2	17	71	23	15	18		Significantly different (P < 0.05)?	No		Significantly different (P < 0.05)?	Yes		Significantly different (P < 0.05)?	Yes
3	1	13	9	8	2	8	7	28	19	47	11	2	27		One- or two-tailed P value?	Two-tailed		One- or two-tailed P value?	Two-tailed		One- or two-tailed P value?	Two-tailed
8	3	2	2	5	19	9	8	56	42	155	28	4	5		t, df	t=1.747, df=398		t, df	t=2.621, df=320		t, df	t=6.888, df=352
1	8	2	5	18	2	6	16	11	20	19	15	12	29
1	4	11	18	2	0	6	10	23	10	15	26	22	16		How big is the difference?			How big is the difference?			How big is the difference?
4	13	8	6	6	68	22	13	8	13	68	24	8	13		Mean of column A	9.525		Mean of column H	15.91		Mean of column B	10.79
12	30	1	4	17	18	15	12	12	9	36	20	11	25		Mean of column B	10.79		Mean of column I	20.18		Mean of column I	20.18
11	22	3	3	6	7	10	9	6	17	28	59	18	23		Difference between means (B - A) ± SEM	1.260 ± 0.7213		Difference between means (I - H) ± SEM	4.271 ± 1.629		Difference between means (I - B) ± SEM	9.397 ± 1.364
6	16	2	1	3	10	7	6	6	25	23	25	9	21		95% confidence interval	-0.1581 to 2.678		95% confidence interval	1.065 to 7.477		95% confidence interval	6.714 to 12.08
6	10	17	1	17	7	10	11	17	14	16	3	18	40		R squared (eta squared)	0.007608		R squared (eta squared)	0.02102		R squared (eta squared)	0.1188
4	7	5	5	5	19	14	12	3	11	25	6	17	6
3	20	6	10	20	32	13	0	6	9	36	18	19	10		F test to compare variances			F test to compare variances			F test to compare variances
5	7	21	3	1	3	19	0	5	4	30	18	71	13		F, DFn, Dfd	1.333, 199, 199		F, DFn, Dfd	2.135, 153, 167		F, DFn, Dfd	4.964, 153, 199
2	5	1	6	5	8	10	5	8	6	54	18	14	21		P value	0.0431		P value	<0.0001		P value	<0.0001
9	1	4	3	9	3	21	15	33	18	40	23	10	37		P value summary	*		P value summary	****		P value summary	****
2	20	16	4	4	1	8	23	21	14	18	12	15	16		Significantly different (P < 0.05)?	Yes		Significantly different (P < 0.05)?	Yes		Significantly different (P < 0.05)?	Yes
6	16	1	14	25	2	12	5	16	8	27	23	14	18
3	17	2	14	5	3	3	9	4	18	12	24	22	84		Data analyzed			Data analyzed			Data analyzed
4	10	1	17	12	20	13	12	2	23	15	17	24	23		Sample size, column A	200		Sample size, column H	168		Sample size, column B	200
2	20	1	13	2	12	6	7	15	15	17	14	17	16		Sample size, column B	200		Sample size, column I	154		Sample size, column I	154
10	10	9	12	8	8	15	1	13	6	11	12	17	22
14	4	16	9	2	4	27	0	3	9	12	6	21	102
6	12	2	3	13	29	0	8	14	18	14	33	27	19		Column C	HeLa WT siFEN1		Column J	HeLa CAF1KO siFEN1		Column J	HeLa CAF1KO siFEN1
6	5	5	21	1	25	6	21	12	20	29	27	15	28		vs.	vs.		vs.	vs.		vs.	vs.
5	8	2	1	4	10	3	18	19	8	22	17	10	14		Column A	HeLa WT siControl		Column H	HeLa CAF1KO siControl		Column C	HeLa WT siFEN1
4	7	5	5	3	3	5	11	7	7	30	18	8	22
6	21	2	7	1	20	6	31	4	8	24	8	42	10		Unpaired t test			Unpaired t test			Unpaired t test
18	15	4	6	2	1	6	12	9	18	8	20	34	27		P value	0.0023		P value	0.0025		P value	<0.0001
2	19	0	16	1	17	13	9	4	12	5	45	5	19		P value summary	**		P value summary	**		P value summary	****
27	12	3	3	1	21	4	8	23	16	25	82	22	34		Significantly different (P < 0.05)?	Yes		Significantly different (P < 0.05)?	Yes		Significantly different (P < 0.05)?	Yes
8	1	8	1	8	9	7	32	43	20	30	9	61	24		One- or two-tailed P value?	Two-tailed		One- or two-tailed P value?	Two-tailed		One- or two-tailed P value?	Two-tailed
8	12	14	1	3	21	4	6	9	19	14	47	15	26		t, df	t=3.073, df=398		t, df	t=3.048, df=342		t, df	t=12.07, df=374
10	12	9	9	2	26	4	4	26	20	20	11	11	27
16	4	14	7	17	18	21	18	7	14	15	27	20	31		How big is the difference?			How big is the difference?			How big is the difference?
2	8	6	3	7	14	15	9	1	11	22	9	16	22		Mean of column A	9.525		Mean of column H	15.91		Mean of column C	7.595
3	8	3	5	9	26	11	26	26	0	70	12	5	17		Mean of column C	7.595		Mean of column J	20.02		Mean of column J	20.02
2	13	7	4	8	22	3	34	12	13	38	10	20	67		Difference between means (C - A) ± SEM	-1.930 ± 0.6282		Difference between means (J - H) ± SEM	4.106 ± 1.347		Difference between means (J - C) ± SEM	12.42 ± 1.029
22	7	8	2	1	7	13	33	11	7	10	14	15	16		95% confidence interval	-3.165 to -0.6951		95% confidence interval	1.456 to 6.756		95% confidence interval	10.40 to 14.45
3	5	5	8	6	6	11	26	13	18	68	50	17	16		R squared (eta squared)	0.02317		R squared (eta squared)	0.02644		R squared (eta squared)	0.2803
4	4	7	7	5	29	12	10	14	22	54	21	17	14
5	2	2	17	8	9	8	14	34	14	20	6	27	22		F test to compare variances			F test to compare variances			F test to compare variances
3	28	16	5	3	15	18	11	11	7	35	14	33	28		F, DFn, Dfd	1.300, 199, 199		F, DFn, Dfd	1.251, 175, 167		F, DFn, Dfd	5.041, 175, 199
2	16	4	8	9	11	8	8	14	19	12	13	10	43		P value	0.065		P value	0.1453		P value	<0.0001
5	21	11	4	4	5	10	22	60	15	29	21	7	43		P value summary	ns		P value summary	ns		P value summary	****
4	11	8	4	13	8	3	53	18	23	22	14	34	18		Significantly different (P < 0.05)?	No		Significantly different (P < 0.05)?	No		Significantly different (P < 0.05)?	Yes
2	7	1	7	11	26	11	15	4	12	34	8	83	40
12	2	8	3	6	9	10	7	66	22	35	11	76	19		Data analyzed			Data analyzed			Data analyzed
1	19	7	6	1	20	10	14	24	30	39	3	15	9		Sample size, column A	200		Sample size, column H	168		Sample size, column C	200
14	21	12	6	4	7	16	17	6	43	16	5	22	13		Sample size, column C	200		Sample size, column J	176		Sample size, column J	176
19	20	10	4	15	20	11	10	15	35	115	12	30	7
4	12	3	4	4	3	9	17	20	23	29	19	36	19
17	2	3	11	4	2	7	14	33	27	39	15	15	8		Column D	HeLa WT siDNA2		Column K	HeLa CAF1KO siDNA2		Column K	HeLa CAF1KO siDNA2
5	8	5	3	4	1	9	14	37	16	28	17	16	23		vs.	vs.		vs.	vs.		vs.	vs.
1	2	3	5	1	9	12	15	8	39	23	19	21	33		Column A	HeLa WT siControl		Column H	HeLa CAF1KO siControl		Column D	HeLa WT siDNA2
14	9	5	5	4	4	11	6	11	96	13	28	59	51
4	13	5	14	6	40	7	0	13	20	47	44	18	12		Unpaired t test			Unpaired t test			Unpaired t test
3	5	8	5	4	21	20	20	41	30	27	18	60	60		P value	0.8984		P value	<0.0001		P value	<0.0001
10	1	6	10	12	22	9	10	21	11	57	38	13	19		P value summary	ns		P value summary	****		P value summary	****
8	25	4	9	10	2	15	10	14	15	23	58	16	28		Significantly different (P < 0.05)?	No		Significantly different (P < 0.05)?	Yes		Significantly different (P < 0.05)?	Yes
1	22	3	6	3	4	9	13	55	16	28	20	15	80		One- or two-tailed P value?	Two-tailed		One- or two-tailed P value?	Two-tailed		One- or two-tailed P value?	Two-tailed
9	5	3	11	6	33	8	11	30	23	33	3	15	8		t, df	t=0.1278, df=398		t, df	t=7.112, df=298		t, df	t=11.99, df=330
14	13	11	3	4	20	5	18	25	3	27	39	10	29
2	7	3	7	6	2	6	14	22	5	81	22	17	35		How big is the difference?			How big is the difference?			How big is the difference?
23	1	7	3	11	4	11	5	6	5	33	46	21	10		Mean of column A	9.525		Mean of column H	15.91		Mean of column D	9.615
12	6	17	44	3	10	14	10	8	19	16	40	20	11		Mean of column D	9.615		Mean of column K	30.34		Mean of column K	30.34
16	6	16	23	1	4	17	17	24	18	34	18	10	15		Difference between means (D - A) ± SEM	0.09000 ± 0.7043		Difference between means (K - H) ± SEM	14.43 ± 2.029		Difference between means (K - D) ± SEM	20.73 ± 1.729
19	1	26	6	6	4	4	17	15	23	20	20	41	21		95% confidence interval	-1.295 to 1.475		95% confidence interval	10.44 to 18.42		95% confidence interval	17.32 to 24.13
16	17	0	6	13	22	15	24	16	14	39	15	72	23		R squared (eta squared)	4.103e-05		R squared (eta squared)	0.1451		R squared (eta squared)	0.3033
19	9	11	2	7	4	1	13	15	16	16	5	39	39
12	8	15	6	5	7	15	8	15	15	25	23	20	36		F test to compare variances			F test to compare variances			F test to compare variances
16	21	13	14	2	2	5	10	20	30	25	17	41	11		F, DFn, Dfd	1.224, 199, 199		F, DFn, Dfd	3.731, 131, 167		F, DFn, Dfd	9.448, 131, 199
5	15	12	18	5	2	2	13	6	11	44	21	18	23		P value	0.1542		P value	<0.0001		P value	<0.0001
3	3	6	15	12	9	6	37	14	27	48	8	11	50		P value summary	ns		P value summary	****		P value summary	****
4	7	13	10	15	10	11	13	36	38	12	15	11	50		Significantly different (P < 0.05)?	No		Significantly different (P < 0.05)?	Yes		Significantly different (P < 0.05)?	Yes
13	17	6	13	12	2	3	9	35	51	23	13	13	69
9	6	14	4	9	23	0	10	34	13	13	4	11	23		Data analyzed			Data analyzed			Data analyzed
11	8	5	19	15	11	6	8	83	49	13	16	32	23		Sample size, column A	200		Sample size, column H	168		Sample size, column D	200
2	26	6	12	12	11	5	8	26	40	17	15	12	19		Sample size, column D	200		Sample size, column K	132		Sample size, column K	132
1	10	4	12	20	7	12	9	46	27	35	13	10	35
29	4	1	5	23	6	7	16	17	17	29	25	19	20
26	1	9	9	4	15	8	19	9	12	35	17	19	16		Column E	HeLa WT siRPA2		Column L	HeLa CAF1KO siRPA2		Column L	HeLa CAF1KO siRPA2
19	15	9	4	5	8	3	13	17	16	54	15	39	9		vs.	vs.		vs.	vs.		vs.	vs.
4	9	5	23	6	10	9	55	28	10	49	17	17	10		Column A	HeLa WT siControl		Column H	HeLa CAF1KO siControl		Column E	HeLa WT siRPA2
0	2	2	14	6	16	3	33	22	21	35	12	16	5
5	9	15	31	24	12	4	18	19	18	26	42	1	65		Unpaired t test			Unpaired t test			Unpaired t test
10	9	18	5	14	8	5	15	28	4	57	19	34	22		P value	0.0955		P value	0.0002		P value	<0.0001
3	9	7	14	5	7	8	21	22	11	34	21	18	34		P value summary	ns		P value summary	***		P value summary	****
2	2	2	15	9	13	6	24	7	17	17	5	0	13		Significantly different (P < 0.05)?	No		Significantly different (P < 0.05)?	Yes		Significantly different (P < 0.05)?	Yes
5	3	4	2	17	10	1	17	9	17	11	13	23	50		One- or two-tailed P value?	Two-tailed		One- or two-tailed P value?	Two-tailed		One- or two-tailed P value?	Two-tailed
14	8	4	4	16	14	10	18	13	61	23	55	18	29		t, df	t=1.671, df=398		t, df	t=3.765, df=322		t, df	t=11.96, df=354
14	11	13	24	6	13	5	34	14	17	32	19	9	13
5	16	3	5	6	8	4	31	23	20	13	9	13	13		How big is the difference?			How big is the difference?			How big is the difference?
12	17	5	21	15	11	8	17	33	19	20	19	42	21		Mean of column A	9.525		Mean of column H	15.91		Mean of column E	8.475
6	17	2	19	22	21	5	18	13	48	30	3	0			Mean of column E	8.475		Mean of column L	21.2		Mean of column L	21.2
18	6	17	14	9	8	5	19	8	17	47	7	17			Difference between means (E - A) ± SEM	-1.050 ± 0.6283		Difference between means (L - H) ± SEM	5.288 ± 1.405		Difference between means (L - E) ± SEM	12.72 ± 1.064
26	28	1	15	10	12	4	17	14	13	28	46	115			95% confidence interval	-2.285 to 0.1851		95% confidence interval	2.525 to 8.051		95% confidence interval	10.63 to 14.82
3	13	1	37	13	7	3	9	4	20		19	11			R squared (eta squared)	0.006969		R squared (eta squared)	0.04216		R squared (eta squared)	0.2877
12	21	2	26	7	8	10	25	10	34		26	4
18	14	9	6	7	7	6	16	9	42		24	25			F test to compare variances			F test to compare variances			F test to compare variances
16	16	5	17	13	1	6	65	23	40		23	22			F, DFn, Dfd	1.299, 199, 199		F, DFn, Dfd	1.320, 155, 167		F, DFn, Dfd	5.316, 155, 199
16	23	13	5	11	2	6	13	19	10		16	34			P value	0.0659		P value	0.0783		P value	<0.0001
27	8	3	14	10	24	4	16	30	19		18	39			P value summary	ns		P value summary	ns		P value summary	****
13	25	11	33	8	12	5	26	15	69		12	54			Significantly different (P < 0.05)?	No		Significantly different (P < 0.05)?	No		Significantly different (P < 0.05)?	Yes
5	20	3	33	7	21	11	14	7	21		25	24
6	10	3	6	5	3	4	14	71	20		16	20			Data analyzed			Data analyzed			Data analyzed
6	17	9	18	18	6	9	14	23	22		12	10			Sample size, column A	200		Sample size, column H	168		Sample size, column E	200
4	9	21	7	16	14	7	26	31	40		18	10			Sample size, column E	200		Sample size, column L	156		Sample size, column L	156
16	11	4	10	14	8	4	18	2	51		24	13
11	6	20	16	9	13	1	14	29	41		57	13
5	5	7	18	5	3	5	57	9	16		9	11			Column F	HeLa WT siRPA3		Column M	HeLa CAF1KO siRPA3		Column M	HeLa CAF1KO siRPA3
21	23	6	15	15	17	1	27	20	29		14	5			vs.	vs.		vs.	vs.		vs.	vs.
21	9	2	2	19	2	12	25	14	32		15	19			Column A	HeLa WT siControl		Column H	HeLa CAF1KO siControl		Column F	HeLa WT siRPA3
21	6	23	14	9	2	9	31	2	24		11	14
11	3	4	19	2	3	12	19	1	15		35	12			Unpaired t test			Unpaired t test			Unpaired t test
12	1	3	13	7	5	4	12	16	25		53	65			P value	0.0049		P value	0.0006		P value	<0.0001
23	19	4	23	7	6	4	24	54	58		24	18			P value summary	**		P value summary	***		P value summary	****
19	21	5	19	22	5	3	13	106	61		29	17			Significantly different (P < 0.05)?	Yes		Significantly different (P < 0.05)?	Yes		Significantly different (P < 0.05)?	Yes
23	9	5	13	12	5	4	1	31	29		11	101			One- or two-tailed P value?	Two-tailed		One- or two-tailed P value?	Two-tailed		One- or two-tailed P value?	Two-tailed
6	3	6	6	15	3	19	21		13		42	18			t, df	t=2.827, df=398		t, df	t=3.459, df=333		t, df	t=6.886, df=365
18	9	18	15	2	8	3	17		15		15	12
21	6	2	8	9	12	8	7		19			7			How big is the difference?			How big is the difference?			How big is the difference?
12	3	9	8	3	8	2	8		11			19			Mean of column A	9.525		Mean of column H	15.91		Mean of column F	11.79
19	10	13	10	11	14	2	20		41			31			Mean of column F	11.79		Mean of column M	21.47		Mean of column M	21.47
10	19	22	8	15	19	26	14		20			14			Difference between means (F - A) ± SEM	2.265 ± 0.8012		Difference between means (M - H) ± SEM	5.562 ± 1.608		Difference between means (M - F) ± SEM	9.683 ± 1.406
3	29	18	5	6	8	7	18		21			29			95% confidence interval	0.6899 to 3.840		95% confidence interval	2.399 to 8.725		95% confidence interval	6.918 to 12.45
8	3	2	13	4	14	7	25		25			10			R squared (eta squared)	0.01968		R squared (eta squared)	0.03469		R squared (eta squared)	0.115
12	5	1	8	2	9	7	17		23			20
15	4	3	0	11	7	11	11		12			19			F test to compare variances			F test to compare variances			F test to compare variances
10	9	3	6	13	6	14	16		17			14			F, DFn, Dfd	1.878, 199, 199		F, DFn, Dfd	2.135, 166, 167		F, DFn, Dfd	3.523, 166, 199
8	6	13	6	12	7	2	19		19			12			P value	<0.0001		P value	<0.0001		P value	<0.0001
19	8	3	3	11	6	10	12		19			23			P value summary	****		P value summary	****		P value summary	****
4	18	2	9	18	21	17	20		21						Significantly different (P < 0.05)?	Yes		Significantly different (P < 0.05)?	Yes		Significantly different (P < 0.05)?	Yes
7	10	4	14	11	7	3			20
5	32	8	11	16	10	4			27						Data analyzed			Data analyzed			Data analyzed
3	18	13	11	20	16	8			17						Sample size, column A	200		Sample size, column H	168		Sample size, column F	200
19	12	12	10	9	22	7			15						Sample size, column F	200		Sample size, column M	167		Sample size, column M	167
7	20	5	13	19	19	19			11
3	17	11	3	2	14	25			8
3	19	11	6	9	19	14			24						Column G	HeLa WT siRAD1		Column N	HeLa CAF1KO siRAD1		Column N	HeLa CAF1KO siRAD1
7	20	4	7	8	6	11			28						vs.	vs.		vs.	vs.		vs.	vs.
4	6	4	3	1	6	10									Column A	HeLa WT siControl		Column H	HeLa CAF1KO siControl		Column G	HeLa WT siRAD1
5	17	12	9	19	19	10
9	4	3	6	3	17	8									Unpaired t test			Unpaired t test			Unpaired t test
14	2	10	31	19	15	11									P value	0.6289		P value	<0.0001		P value	<0.0001
5	3	10	12	16	2	19									P value summary	ns		P value summary	****		P value summary	****
4	18	21	12	7	9	9									Significantly different (P < 0.05)?	No		Significantly different (P < 0.05)?	Yes		Significantly different (P < 0.05)?	Yes
20	12	15	7	4	2	18									One- or two-tailed P value?	Two-tailed		One- or two-tailed P value?	Two-tailed		One- or two-tailed P value?	Two-tailed
9	14	13	13	3	15	4									t, df	t=0.4836, df=398		t, df	t=5.826, df=295		t, df	t=12.40, df=327
13	5	13	4	17	16	7
11	2	8	23	3	6	1									How big is the difference?			How big is the difference?			How big is the difference?
23	9	2	4	11	7	4									Mean of column A	9.525		Mean of column H	15.91		Mean of column G	9.22
9	14	6	6	13	19	3									Mean of column G	9.22		Mean of column N	25.8		Mean of column N	25.8
8	5	9	8	3	19	5									Difference between means (G - A) ± SEM	-0.3050 ± 0.6307		Difference between means (N - H) ± SEM	9.888 ± 1.697		Difference between means (N - G) ± SEM	16.58 ± 1.337
16	16	22	11	14	11	13									95% confidence interval	-1.545 to 0.9349		95% confidence interval	6.547 to 13.23		95% confidence interval	13.95 to 19.21
9	2	21	9	13	2	8									R squared (eta squared)	0.0005873		R squared (eta squared)	0.1032		R squared (eta squared)	0.3197
7	29	14	15	12	16	29
4	9	7	2	4	6	5									F test to compare variances			F test to compare variances			F test to compare variances
8	6	16	2	15	7	1									F, DFn, Dfd	1.276, 199, 199		F, DFn, Dfd	2.199, 128, 167		F, DFn, Dfd	8.701, 128, 199
10	6	7	5	21	7	23									P value	0.0861		P value	<0.0001		P value	<0.0001
6	7	18	8	13	10	9									P value summary	ns		P value summary	****		P value summary	****
4	10	1	6	12	5	8									Significantly different (P < 0.05)?	No		Significantly different (P < 0.05)?	Yes		Significantly different (P < 0.05)?	Yes
7	11	12	13	7	1	4
10	22	11	9	12	3	5									Data analyzed			Data analyzed			Data analyzed
16	7	12	14	23	7	9									Sample size, column A	200		Sample size, column H	168		Sample size, column G	200
															Sample size, column G	200		Sample size, column N	129		Sample size, column N	129

## Sheet: Figure 3B
293T WT siControl	293T WT siCHK1	293T WT siFEN1	293T WT siDNA2	293T WT siRPA3	293T WT siRAD1	293T WT siRPA2	293T CHAF1AKO siControl	293T CHAF1AKO siCHK1	293T CHAF1AKO siFEN1	293T CHAF1AKO siDNA2	293T CHAF1AKO siRPA3	293T CHAF1AKO siRAD1	293T CHAF1AKO siRPA2
0.412953	1.26582	1.41525	1.22108	0.658768	0.446618	0.623435	1.23757	0.361702	0.835115	0.980822	3.11409	0.317496	0.755128			Column H	293T CHAF1AKO siControl
1.34597	0.865922	0.89638	1.16825	0.842975	0.959302	0.694275	0.553191	2.01095	0.83045	0.610251	0.451268	0.414538	0.588989			vs.	vs.
1.35445	0.937685	0.40404	1.04675	1.3675	0.948127	1.32	0.451673	0.432377	1.02012	0.459801	0.719373	0.560835	1.38868			Column A	293T WT siControl
1.00077	1.35392	1.20531	1.1992	2.30769	1.41803	0.540436	1.45902	0.640678	1.28932	1.94459	0.269653	0.860806	0.433364
0.5	0.442136	0.333644	1.16623	1.0877	1.72733	0.690164	1.20463	0.260753	0.721058	0.563794	0.527881	0.645022	1.66456			Mann Whitney test
1.38797	1.35196	1.36302	0.852376	1.07427	1.1107	1.11732	1.22013	0.208609	0.935252	0.524537	1.29298	1.10583	1.66491			P value	<0.0001
1.0525	0.775439	1.24442	0.838145	1.15583	0.88587	0.976244	0.568035	0.770492	2.44855	0.831363	0.588149	0.563918	0.547619			Exact or approximate P value?	Approximate
0.775862	1.15156	0.524537	4.70755	0.876938	0.515638	1.45572	1	0.735593	1.19349	0.820513	0.650522	0.61849	0.829396			P value summary	****
1.36578	1.14789	1.85908	1.03778	1.31814	1.44092	0.604563	1.09503	0.398734	0.410976	1.29905	0.633264	0.819393	0.171569			Significantly different (P < 0.05)?	Yes
1.46945	1	0.477376	0.90367	1.06111	0.795961	0.401141	0.561667	0.534591	0.914432	1.11582	0.769653	0.590513	0.219165			One- or two-tailed P value?	Two-tailed
1.84604	0.950119	1.65727	0.756007	0.804325	0.842767	0.612557	1.99762	0.706161	0.3074	2.91322	0.877759	0.42871	0.438462			Sum of ranks in column A,H	12512 , 8398
3.46835	0.09962	0.363147	0.83371	1.42872	1.18019	0.808044	0.332374	0.345902	1.01903	0.837051	0.690574	2.40713	0.425463			Mann-Whitney U	3145
1.27482	0.679724	0.958254	0.884234	0.99794	0.860158	0.30315	0.31479	0.706055	0.70663	0.896721	0.93865	4.48014	0.6825
0.706798	1.30876	1.88707	0.155949	1.83665	0.800317	1.04515	0.72467	0.37092	1.64306	1.36578	0.814974	0.579114	0.475113			Difference between medians
0.5525	0.783476	1.15909	1.08407	1.59664	1.13327	0.835522	1.01814	0.915344	0.517544	1.166	0.459509	0.553645	0.522459			Median of column A	1.123, n=102
1.09584	1.15915	1.33451	0.84434	1.14898	0.742331	0.344262	0.343413	1.38828	1.93987	0.946223	0.455621	0.425409	0.378691			Median of column H	0.7715, n=102
1.21356	0.786653	1.35593	1.10806	1.16711	0.405045	1.04339	1.06008	0.273256	1.77344	1.18129	0.685353	1.02079	0.664694			Difference: Actual	-0.3512
1.78561	0.876238	0.830131	1.10226	1.32056	0.88587	1.8284	1.05634	1.32632	1.3036	1.32597	1.2082	0.739211	0.565087			Difference: Hodges-Lehmann	-0.3002
1.23932	0.984375	1.79415	0.316796	1.42062	0.147757	1.40278	0.617318	0.442136	0.890609	0.442105	0.61991	0.545376	0.626984
0.877698	0.529412	2.1825	1.01091	2.30785	0.69453	0.79	0.784062	1	0.438657	0.797788	1.0525	1.27563	2.33
1.35113	1.75668	1.20057	4.16927	0.856658	0.454153	2.39927	0.667327	1.46753	1.16535	1.12828	0.400791	2.65231	1.11262			Column B	293T WT siCHK1		Column I	293T CHAF1AKO siCHK1		Column I	293T CHAF1AKO siCHK1
0.944801	1.50476	0.829664	1.62315	2.24262	0.898469	0.738281	0.759011	0.706055	0.622978	1.8585	1.26237	0.487211	0.548201			vs.	vs.		vs.	vs.		vs.	vs.
1.08087	0.256489	1.01386	1.53699	3.94413	0.933474	0.808081	0.799277	3.73593	1.18523	0.859284	1.81221	1.11977	0.645706			Column A	293T WT siControl		Column H	293T CHAF1AKO siControl		Column B	293T WT siCHK1
0.742092	0.567925	1.10626	1.23208	1.33281	0.68069	1.54274	0.468843	0.313525	0.637795	2.57014	1.32215	0.469447	0.433898
1.09781	0.527778	0.744186	0.317907	1.0381	0.204211	0.477304	0.54908	0.408333	3.76285	1.32597	1.03654	0.949124	1.40839			Mann Whitney test			Mann Whitney test			Mann Whitney test
1.32787	0.89375	1.2533	1.79214	1.05059	0.5625	0.692398	0.634521	0.643118	1.5168	2.27548	0.75	0.531546	0.947805			P value	0.018		P value	<0.0001		P value	<0.0001
0.767956	1.59367	1.3	0.592209	1.4306	0.413115	0.333573	0.551302	0.496454	0.558125	1.12945	0.801352	0.696403	0.967352			Exact or approximate P value?	Approximate		Exact or approximate P value?	Approximate		Exact or approximate P value?	Approximate
0.422913	1.22137	0.118067	1.06041	0.952643	1.32415	0.583113	2.03059	1.99605	1.04993	0.963359	1.12355	0.797232	0.351955			P value summary	*		P value summary	****		P value summary	****
1.09982	1.0525	1.77984	1.45069	0.463497	0.61	0.738144	2.24941	0.754821	1.07054	0.960076	0.804183	0.628319	0.221831			Significantly different (P < 0.05)?	Yes		Significantly different (P < 0.05)?	Yes		Significantly different (P < 0.05)?	Yes
0.899225	0.551069	0.972826	1.23455	1.17861	0.948007	0.865121	1.14144	1.74254	2.20444	0.163354	0.652374	0.729107	0.613456			One- or two-tailed P value?	Two-tailed		One- or two-tailed P value?	Two-tailed		One- or two-tailed P value?	Two-tailed
1.41223	0.36129	1.18042	1.13806	1.95048	0.675114	0.636089	0.547044	0.941341	0.5275	0.291089	0.671196	0.510549	1.93115			Sum of ranks in column A,B	11453 , 9457		Sum of ranks in column H,I	12108 , 8802		Sum of ranks in column B,I	12472 , 8439
1.06815	0.349171	0.673456	1.49868	1.09642	0.71097	0.976268	1.03565	0.678326	1.4593	0.719766	2.04301	0.852689	1.38069			Mann-Whitney U	4204		Mann-Whitney U	3549		Mann-Whitney U	3186
1.33873	0.286296	1.16886	1.14477	1.21767	0.690513	0.36933	0.297379	0.50838	0.541699	1.0474	1.70693	0.599309	2.1736
1.50099	0.91716	1.07384	1.39282	1.12874	1.21392	0.538391	0.666047	0.448549	0.997041	1.0758	1.06722	0.472919	0.499407			Difference between medians			Difference between medians			Difference between medians
1.91793	0.809955	1.26904	1.12619	0.765405	0.636444	0.885083	0.667043	0.580579	0.795313	0.975669	0.457995	1	0.894737			Median of column A	1.123, n=102		Median of column H	0.7715, n=102		Median of column B	0.9439, n=102
1.06231	1.33651	0.687908	1.17961	1.91125	0.791667	0.265761	0.944134	0.302222	0.520693	0.958106	4.01058	0.808044	0.867089			Median of column B	0.9439, n=102		Median of column I	0.5420, n=102		Median of column I	0.5420, n=102
1.27283	1.12536	1.80987	1.17932	1.74475	0.799186	0.55409	1.72222	0.379747	1.47981	0.563758	0.126482	0.907914	0.747885			Difference: Actual	-0.1789		Difference: Actual	-0.2296		Difference: Actual	-0.402
0.477848	1.42024	1.60072	1.02694	2.26761	0.576923	0.950119	3.07664	0.746988	2.27214	1.45572	0.733897	0.280374	1.12579			Difference: Hodges-Lehmann	-0.1737		Difference: Hodges-Lehmann	-0.2106		Difference: Hodges-Lehmann	-0.3079
0.280335	0.768606	1.52639	1.37238	1.4475	0.351092	0.688488	1.07985	0.27409	0.900119	0.608599	1.19623	0.350449	0.541131
1.05518	0.524887	0.581837	1.1098	1.65062	1.06528	1.03002	1.0143	0.284884	1.37417	1.30293	1.22758	5.15415	0.500792
0.944591	0.387863	0.444562	0.617381	1.10625	1.11614	0.682796	0.527893	0.359316	0.884078	0.193931	1.38804	0.990881	1			Column C	293T WT siFEN1		Column J	293T CHAF1AKO siFEN1		Column J	293T CHAF1AKO siFEN1
2.03914	0.487179	2.52792	1.18173	3.08227	0.725834	0.860215	0.723077	1.07715	0.5	1.98347	0.737613	2.26191	0.285036			vs.	vs.		vs.	vs.		vs.	vs.
1.1575	0.615599	1.40114	0.419705	1.56083	1.01877	0.595023	1.06646	0.687032	1.07384	0.797788	1.32587	1.33228	1			Column A	293T WT siControl		Column H	293T CHAF1AKO siControl		Column C	293T WT siFEN1
0.937639	1.38009	1.8403	1.39282	1.6693	1.21727	1.06083	0.769791	1.06588	2.78304	0.871717	0.676243	0.730849	0.795168
1.19378	3.63095	1.94595	1.38308	1.06238	0.55649	0.608796	0.649441	0.456612	1.13471	1.02893	0.289702	0.330206	1.18693			Mann Whitney test			Mann Whitney test			Mann Whitney test
0.851925	0.60423	1.04423	4.23877	1.08797	0.975477	0.480851	0.5525	0.330454	0.39924	1.07674	0.241605	0.14258	0.855462			P value	0.0324		P value	0.0012		P value	0.0069
0.869837	1.02489	1.22132	1.43124	1.09607	1.40852	1.05118	0.885655	0.17541	2.11977	1.58974	0.591716	1	0.635981			Exact or approximate P value?	Approximate		Exact or approximate P value?	Approximate		Exact or approximate P value?	Approximate
1.12984	0.741194	4.34404	0.917808	0.919176	0.505188	0.716548	0.143337	0.39783	0.72835	0.65083	1.59196	1.73126	0.82495			P value summary	*		P value summary	**		P value summary	**
1.12076	1.43929	2.22325	0.414201	1.05759	1.12589	0.570354	0.384896	0.45717	0.91102	0.728597	0.482394	0.593017	1.22417			Significantly different (P < 0.05)?	Yes		Significantly different (P < 0.05)?	Yes		Significantly different (P < 0.05)?	Yes
1.03647	0.361478	1.3175	1.08633	1.27239	0.52875	0.410615	2	0.679104	0.814921	1.85675	0.16382	0.433628	0.643154			One- or two-tailed P value?	Two-tailed		One- or two-tailed P value?	Two-tailed		One- or two-tailed P value?	Two-tailed
1.65328	0.808044	1.452	0.279621	1.68836	0.624153	1.10492	0.461756	0.461538	1.11732	2.08921	2.51741	0.676543	0.52625			Sum of ranks in column A,C	9553 , 11358		Sum of ranks in column H,J	9092 , 11818		Sum of ranks in column C,J	11595 , 9315
1.14824	0.444591	1.18523	1.35163	1.39575	1.49632	0.66303	0.893401	0.330709	1.56274	2.26174	0.792869	1.04231	3.15693			Mann-Whitney U	4300		Mann-Whitney U	3839		Mann-Whitney U	4062
0.769653	0.651799	0.667254	1.19867	1.12167	0.752014	1.37148	1.48725	0.553806	0.608558	0.28903	1.24407	0.714771	0.887902
0.72459	0.540541	0.5381	1.13718	1.36688	0.911486	0.232725	0.531947	3.54436	1.16112	0.173077	0.641727	0.114952	0.357542			Difference between medians			Difference between medians			Difference between medians
1	1.27704	1.26555	0.889885	1.28137	1.4559	0.51325	0.434081	0.539305	1.23103	0.951333	0.92125	0.807175	0.551181			Median of column A	1.123, n=102		Median of column H	0.7715, n=102		Median of column C	1.248, n=102
0.380228	0.583333	1.27251	0.488867	1.37742	1.19118	0.272629	0.325266	0.391517	2.28402	0.835387	0.295383	0.896923	0.780172			Median of column C	1.248, n=102		Median of column J	1.000, n=102		Median of column J	1.000, n=102
1.15606	1.20293	2.23772	1.04031	2.61601	0.511088	1.60063	0.475269	0.556728	2.08602	0.858868	0.715084	0.750495	0.378689			Difference: Actual	0.1256		Difference: Actual	0.2285		Difference: Actual	-0.2483
1.89505	0.533263	0.795371	1.73484	1.60951	4.09186	0.277047	1.11265	1.11905	0.800317	0.584795	0.765602	1.03992	0.8019			Difference: Hodges-Lehmann	0.1407		Difference: Hodges-Lehmann	0.2057		Difference: Hodges-Lehmann	-0.2228
0.606426	0.433094	3.12	1.47386	1.28137	1.21105	0.867384	0.970551	0.720317	1	0.83697	0.701719	0.762443	0.610763
1.23464	0.460758	1.06196	1.19171	1.80998	1.56646	1.42	0.860399	1.08789	0.674587	1.8125	0.392638	0.908451	0.398734
1.2927	0.889085	4.18398	1.80492	2.29888	0.904084	0.315	0.698642	0.292724	1.84763	1.16634	2.38686	0.355861	1.16601			Column D	293T WT siDNA2		Column K	293T CHAF1AKO siDNA2		Column K	293T CHAF1AKO siDNA2
0.837569	0.545455	0.520792	1.0085	0.960271	1.09607	0.526146	0.509417	0.111776	1.57698	1.03839	0.457083	1.08087	0.633621			vs.	vs.		vs.	vs.		vs.	vs.
1.3161	2.33509	1.30566	1.05743	1.47573	0.503794	0.756536	0.752014	0.27451	0.739076	0.754482	2.15677	0.84273	0.8019			Column A	293T WT siControl		Column H	293T CHAF1AKO siControl		Column D	293T WT siDNA2
0.833663	0.712488	1.2019	1.80285	1.67308	0.437685	0.487211	0.642782	3.70326	0.973934	0.738983	0.349526	0.676819	1.35224
1.1793	1.05398	1.43077	0.757131	1.13926	0.581536	0.690164	1.65083	0.544595	0.127072	0.55497	1.56646	1.38828	0.746341			Mann Whitney test			Mann Whitney test			Mann Whitney test
1.06961	1.22222	0.997893	1.37312	1.34126	0.685	0.586735	0.714771	0.612139	1.05405	0.808333	1.27946	0.690064	0.996942			P value	0.7786		P value	0.0618		P value	0.0103
1.95842	1.75	1.25223	0.180645	2.75041	0.742261	0.685876	0.773297	0.442105	0.461609	0.794153	0.27541	0.676037	1.4882			Exact or approximate P value?	Approximate		Exact or approximate P value?	Approximate		Exact or approximate P value?	Approximate
0.94652	0.974227	1.17598	1.0518	1.9563	2.68519	0.710425	0.4116	0.165844	1.08284	1.33936	0.687355	0.803315	0.90413			P value summary	ns		P value summary	ns		P value summary	*
1.70458	1.47486	1.42399	0.365672	1.5156	0.822206	0.513834	0.673152	0.187854	1.95701	2.66088	0.363931	0.20504	0.470032			Significantly different (P < 0.05)?	No		Significantly different (P < 0.05)?	No		Significantly different (P < 0.05)?	Yes
1.53003	0.916667	2.79457	0.548515	1.18058	0.762598	0.968182	4.37956	3.11638	1.53566	0.887701	1.20483	0.144312	0.239544			One- or two-tailed P value?	Two-tailed		One- or two-tailed P value?	Two-tailed		One- or two-tailed P value?	Two-tailed
1.09701	0.530686	1.09615	1.79565	1.08072	0.433611	1.54883	0.623894	0.300893	1.08059	0.680608	0.85635	1.94213	0.269781			Sum of ranks in column A,D	10574 , 10336		Sum of ranks in column H,K	9667 , 11243		Sum of ranks in column D,K	11537 , 9373
1.81583	1.01186	1.23366	1.04442	1.05839	0.825042	0.486361	0.46815	1.05656	0.625743	0.816571	0.647677	0.862724	0.711864			Mann-Whitney U	5083		Mann-Whitney U	4414		Mann-Whitney U	4120
0.345521	2.47166	3.64068	0.900151	1.42802	1.24514	1.139	0.94362	0.248311	0.977477	0.234155	1.6213	0.594349	1.1
1.77498	1.88095	1.73111	0.820447	0.674144	0.773297	0.377451	1.67851	0.747045	1.18142	1.20833	0.209052	0.542383	1.61306			Difference between medians			Difference between medians			Difference between medians
1.41525	0.530553	0.285579	0.908287	1.18437	0.999152	1.10327	0.440324	1.71812	0.515366	1.18182	0.795247	0.368809	1.3981			Median of column A	1.123, n=102		Median of column H	0.7715, n=102		Median of column D	1.106, n=102
1.29372	2.15128	5.38389	2.18694	0.91019	1.20081	0.68004	0.378205	1	0.916667	0.871166	0.910714	0.781737	0.322626			Median of column D	1.106, n=102		Median of column K	0.8714, n=102		Median of column K	0.8714, n=102
1.32685	1.85036	1.16258	1.3887	1.073	0.489267	0.433292	0.892148	0.782152	0.724191	0.639344	1.13382	0.205729	0.637288			Difference: Actual	-0.01716		Difference: Actual	0.0999		Difference: Actual	-0.2342
0.185077	0.483607	2.7268	1.14247	1.63867	0.602662	0.517418	1.52375	0.377794	0.967662	1.44627	0.687792	0.643463	0.567353			Difference: Hodges-Lehmann	-0.01558		Difference: Hodges-Lehmann	0.1105		Difference: Hodges-Lehmann	-0.1785
1.12841	2.31718	0.422303	0.547281	0.998363	0.486957	0.581749	1.14039	0.240984	0.81	0.543478	0.898354	0.936983	0.832053
0.712023	1.09648	1.11821	0.323194	1.59012	0.760456	0.905308	0.81213	0.261017	1.30917	0.738596	1.2135	0.427844	0.941341
1.01743	3.125	1	0.714771	1.4784	0.732131	1.67647	0.976842	0.386965	1.27062	0.799867	1	0.686141	0.311573			Column E	293T WT siRPA3		Column L	293T CHAF1AKO siRPA3		Column L	293T CHAF1AKO siRPA3
1.32685	0.186017	1.44456	1.27709	1.5641	0.766851	1.36671	1.96721	2.08911	0.431985	0.39981	0.695538	0.479506	0.43735			vs.	vs.		vs.	vs.		vs.	vs.
0.910093	0.317164	1.21491	3.55409	1.24573	2.35776	0.698238	0.979516	0.322086	0.61991	1.28151	0.790698	1.75668	0.333333			Column A	293T WT siControl		Column H	293T CHAF1AKO siControl		Column E	293T WT siRPA3
1.14964	1.64444	1.61792	0.099297	3.46886	0.326867	0.454676	0.68069	0.740806	0.762295	0.337731	0.754151	1.89489	0.79661
1.56815	1.69463	2.32283	0.433164	0.972028	1.18676	0.607336	0.538743	0.790698	0.797632	0.696629	0.4	0.838021	0.944293			Mann Whitney test			Mann Whitney test			Mann Whitney test
1.70721	0.523416	0.909248	1.10316	0.700525	0.859102	0.551347	0.816137	0.920513	1	1.2026	0.260668	1.30634	0.868143			P value	0.0006		P value	0.7452		P value	<0.0001
1.1834	1.52381	3.77765	1.06822	2.51258	2.74648	0.425684	1.57887	0.235759	1.71916	2.81056	1.56151	0.760656	0.614267			Exact or approximate P value?	Approximate		Exact or approximate P value?	Approximate		Exact or approximate P value?	Approximate
0.823091	1.09648	1.51026	3.44529	1.18515	0.744472	0.63	0.238845	0.918098	0.872716	0.353752	1.72059	0.777314	0.333333			P value summary	***		P value summary	ns		P value summary	****
1.1946	0.629975	0.805812	1.06208	0.812217	0.882014	0.654479	0.894912	0.662844	2.71591	0.743929	0.680851	1.45065	0.910338			Significantly different (P < 0.05)?	Yes		Significantly different (P < 0.05)?	No		Significantly different (P < 0.05)?	Yes
0.902372	0.595699	0.842827	1.26044	1.13096	0.418968	3.10738	0.907461	0.150215	3.0625	0.641808	1.09411	1.60095	0.376771			One- or two-tailed P value?	Two-tailed		One- or two-tailed P value?	Two-tailed		One- or two-tailed P value?	Two-tailed
4.0751	1.34875	1	1.30778	1.92505	0.70568	0.391529	0.648333	0.632	1.00615	0.947752	3.09627	0.714165	0.56315			Sum of ranks in column A,E	9013 , 11897		Sum of ranks in column H,L	10318 , 10593		Sum of ranks in column E,L	13295 , 7615
1.12705	1.08254	1.46809	1.03191	2.05409	0.719168	0.909483	0.78607	0.504451	1.73607	0.492405	0.873223	0.577596	1.11864			Mann-Whitney U	3760		Mann-Whitney U	5065		Mann-Whitney U	2362
0.677708	0.271019	1.73277	1.59357	3.33439	1.17399	0.857466	0.52677	1.42857	0.859006	1.83366	0.316547	0.603604	0.49901
1.14693	0.597792	1.96671	1.21695	1.1726	1.4653	0.960076	1.14383	0.482803	0.969784	0.797535	1.01757	0.492839	0.423729			Difference between medians			Difference between medians			Difference between medians
1.50698	0.600634	0.537017	0.66482	1.57737	0.886758	1.0034	1.04727	1.14655	0.553415	0.177215	0.740884	1.79855	1.47934			Median of column A	1.123, n=102		Median of column H	0.7715, n=102		Median of column E	1.281, n=102
1.03055	1.95661	1.47227	2.82073	0.895504	0.761168	1.0933	1.15141	0.269231	1.71118	0.758065	1.76397	0.537341	0.741294			Median of column E	1.281, n=102		Median of column L	0.7689, n=102		Median of column L	0.7689, n=102
0.767108	4.49491	1.40351	0.784181	0.706687	0.181898	0.821732	1.62189	0.475	1.24022	0.886881	0.768173	0.623847	0.408207			Difference: Actual	0.1586		Difference: Actual	-0.002631		Difference: Actual	-0.5125
0.967791	1.13753	6.1369	2.10391	2.96644	0.763966	0.441958	0.733449	1.05739	0.150153	1.4781	0.725765	1.02541	0.32197			Difference: Hodges-Lehmann	0.2099		Difference: Hodges-Lehmann	0.01836		Difference: Hodges-Lehmann	-0.4817
1.12479	1.09091	1.69618	1.8748	1.03822	0.899924	0.5	0.624679	0.498125	0.488372	0.759823	0.965297	0.313859	1.62315
0.818496	4.91489	1.0339	0.335586	1.73675	0.177753	0.913607	0.864213	0.554113	1.24528	1.34477	1.08127	0.705667	0.963359
2.6095	1.04742	0.305294	0.906111	1.42513	0.689655	0.625703	0.762018	0.49763	2.65558	0.662011	0.351862	0.738661	0.759009			Column F	293T WT siRAD1		Column M	293T CHAF1AKO siRAD1		Column M	293T CHAF1AKO siRAD1
0.948512	1.90476	1.80048	1.29637	0.949052	0.728127	0.370309	0.600253	0.159696	2.16892	0.775168	0.628479	0.919854	0.381944			vs.	vs.		vs.	vs.		vs.	vs.
																Column A	293T WT siControl		Column H	293T CHAF1AKO siControl		Column F	293T WT siRAD1
																Mann Whitney test			Mann Whitney test			Mann Whitney test
																P value	<0.0001		P value	0.2609		P value	0.1139
																Exact or approximate P value?	Approximate		Exact or approximate P value?	Approximate		Exact or approximate P value?	Approximate
																P value summary	****		P value summary	ns		P value summary	ns
																Significantly different (P < 0.05)?	Yes		Significantly different (P < 0.05)?	No		Significantly different (P < 0.05)?	No
																One- or two-tailed P value?	Two-tailed		One- or two-tailed P value?	Two-tailed		One- or two-tailed P value?	Two-tailed
																Sum of ranks in column A,F	12534 , 8376		Sum of ranks in column H,M	10930 , 9981		Sum of ranks in column F,M	11122 , 9788
																Mann-Whitney U	3123		Mann-Whitney U	4728		Mann-Whitney U	4535
																Difference between medians			Difference between medians			Difference between medians
																Median of column A	1.123, n=102		Median of column H	0.7715, n=102		Median of column F	0.7938, n=102
																Median of column F	0.7938, n=102		Median of column M	0.7219, n=102		Median of column M	0.7219, n=102
																Difference: Actual	-0.329		Difference: Actual	-0.04961		Difference: Actual	-0.07188
																Difference: Hodges-Lehmann	-0.2898		Difference: Hodges-Lehmann	-0.05787		Difference: Hodges-Lehmann	-0.08112
																Column G	293T WT siRPA2		Column N	293T CHAF1AKO siRPA2		Column N	293T CHAF1AKO siRPA2
																vs.	vs.		vs.	vs.		vs.	vs.
																Column A	293T WT siControl		Column H	293T CHAF1AKO siControl		Column G	293T WT siRPA2
																Mann Whitney test			Mann Whitney test			Mann Whitney test
																P value	<0.0001		P value	0.0883		P value	0.7678
																Exact or approximate P value?	Approximate		Exact or approximate P value?	Approximate		Exact or approximate P value?	Approximate
																P value summary	****		P value summary	ns		P value summary	ns
																Significantly different (P < 0.05)?	Yes		Significantly different (P < 0.05)?	No		Significantly different (P < 0.05)?	No
																One- or two-tailed P value?	Two-tailed		One- or two-tailed P value?	Two-tailed		One- or two-tailed P value?	Two-tailed
																Sum of ranks in column A,G	13100 , 7811		Sum of ranks in column H,N	11174 , 9736		Sum of ranks in column G,N	10580 , 10330
																Mann-Whitney U	2558		Mann-Whitney U	4483		Mann-Whitney U	5077
																Difference between medians			Difference between medians			Difference between medians
																Median of column A	1.123, n=102		Median of column H	0.7715, n=102		Median of column G	0.6902, n=102
																Median of column G	0.6902, n=102		Median of column N	0.6972, n=102		Median of column N	0.6972, n=102
																Difference: Actual	-0.4326		Difference: Actual	-0.07436		Difference: Actual	0.007018
																Difference: Hodges-Lehmann	-0.3818		Difference: Hodges-Lehmann	-0.09039		Difference: Hodges-Lehmann	-0.01461

## Sheet: Figure 3C
293t WT siControl	293t WT siCHK1	293t WT siFEN1	293t WT siDNA2	293t WT siRPA3	293t WT siRAD1	293t WT RPA2	293t CHAF1AKO siControl	293t CHAF1AKO siCHK1	293t CHAF1AKO siFEN1	293t CHAF1AKO siDNA2	293t CHAF1AKO siRPA3	293t CHAF1AKO siRAD1	293t CHAF1AKO RPA2
9.56123	8.71575	13.7565	26.4071	23.8736	21.4523	10.446	17.7226	4.88827	5.93057	11.8929	18.8308	7.86001	16.0797			Column H	293t CHAF1AKO siControl
30.0265	15.8443	15.1078	11.087	15.9353	23.4063	10.7618	8.66417	13.3115	10.543	22.2862	5.55897	12.2091	11.4018			vs.	vs.
9.92705	6.62984	22.7478	19.0356	19.0697	16.188	5.06587	1.56888	16.4414	17.2716	12.9081	22.6528	12.6996	11.9068			Column A	293t WT siControl
16.9322	17.1966	9.32928	11.795	14.0542	14.3309	16.2382	12.614	22.0609	24.0291	18.2379	18.2768	14.7106	27.9761
22.3073	11.6763	14.8679	25.9035	22.0561	14.4187	6.76659	5.32724	10.2933	13.9475	8.91932	19.9366	16.6373	18.4033			Mann Whitney test
12.439	11.786	15.478	23.2951	14.6555	9.68913	10.7378	11.0409	13.9438	20.4923	2.59187	10.7893	14.271	4.52241			P value	0.0003
9.25838	13.5472	20.7601	16.5571	19.3379	22.6175	7.78469	14.5517	6.81271	17.2761	14.0179	12.2486	7.69015	22.105			Exact or approximate P value?	Exact
23.5594	8.41097	10.495	20.9732	11.5162	19.9723	17.2917	12.9527	14.7613	9.75253	14.9273	15.3336	8.69538	33.191			P value summary	***
27.1669	23.9686	12.195	13.8448	13.6451	18.3905	12.5495	14.3618	19.2438	29.2896	12.6534	14.9308	20.4131	32.8127			Significantly different (P < 0.05)?	Yes
0.498368	7.31439	15.3957	7.93522	11.3527	41.565	5.37716	4.51294	7.42678	26.6681	10.7449	13.5169	10.3608	38.6515			One- or two-tailed P value?	Two-tailed
5.90749	22.6459	15.5671	27.8828	12.4898	21.4817	30.9824	9.32351	8.83309	10.4488	17.3238	13.3218	20.1589	19.9289			Sum of ranks in column A,H	3039 , 2011
14.154	22.7867	21.3396	13.0001	11.4934	8.47726	10.2757	5.86469	26.582	30.307	12.8402	12.1635	14.7793	20.9465			Mann-Whitney U	736
24.7227	22.5229	23.9226	26.1976	17.1306	15.9993	26.1755	12.0904	30.5591	22.1181	15.1699	23.2849	21.1589	16.4081
26.5418	29.3943	14.2518	15.3952	12.8634	26.0078	16.1528	12.0175	12.9418	20.4703	18.2974	18.1899	16.7334	25.0736			Difference between medians
16.725	20.7778	13.122	21.2903	17.1524	23.5656	9.13659	1.11376	13.9177	11.5977	18.0001	19.0652	20.7887	13.4724			Median of column A	14.34, n=50
11.0286	5.60447	9.00449	13.3089	17.2886	27.8741	11.4367	17.5413	16.6555	13.4449	7.73079	10.1298	19.1148	22.278			Median of column H	10.42, n=50
7.44515	13.516	29.9467	18.9278	11.5893	31.1976	12.357	14.5376	7.6486	12.0017	6.72131	5.99693	16.7741	32.9132			Difference: Actual	-3.919
11.2586	4.02892	3.66379	12.6387	10.727	23.7865	6.92285	10.3311	13.5948	20.1123	17.5002	13.5324	18.3181	18.2254			Difference: Hodges-Lehmann	-4.214
13.7958	37.4693	18.8951	26.2318	23.4155	13.4484	19.4429	10.3978	9.19854	17.6033	17.257	22.622	5.06421	24.5827
15.4292	18.0207	7.25973	9.13333	14.2564	9.01961	19.5493	11.4717	11.8722	17.1352	9.37163	6.72437	12.2566	16.5095
3.82538	20.8203	24.1179	6.04365	14.1648	17.4983	7.19046	11.7534	15.9073	11.293	15.7251	12.079	16.8563	20.2433			Column B	293t WT siCHK1		Column I	293t CHAF1AKO siCHK1		Column I	293t CHAF1AKO siCHK1
29.6855	14.6323	12.8755	13.107	32.3165	7.96051	16.4448	12.4143	19.846	15.1355	14.7338	17.2741	10.9258	19.0134			vs.	vs.		vs.	vs.		vs.	vs.
13.7083	24.0633	30.0876	12.609	9.84639	29.5013	3.59907	16.6597	19.7783	10.3068	20.5582	25.22	7.77384	8.0866			Column A	293t WT siControl		Column H	293t CHAF1AKO siControl		Column B	293t WT siCHK1
4.82165	30.9996	13.8244	17.2928	40.6749	35.2762	25.8631	5.59816	16.6204	7.93831	8.35497	11.7967	22.767	26.6119
28.6656	31.8231	15.5066	12.4858	20.6103	20.3662	10.4596	17.224	7.28927	13.8273	11.8408	18.2148	20.0076	9.63251			Mann Whitney test			Mann Whitney test			Mann Whitney test
13.095	10.1677	14.2676	22.7727	3.61895	17.0621	14.9946	10.3123	13.0257	15.2962	11.5544	15.6081	11.9326	23.2967			P value	0.248		P value	0.0002		P value	0.21
18.9823	22.9493	18.2043	19.8785	3.10511	31.1666	21.8415	10.5944	12.2643	10.578	12.9029	40.6253	12.8529	22.36			Exact or approximate P value?	Exact		Exact or approximate P value?	Exact		Exact or approximate P value?	Exact
18.956	14.7471	43.6277	18.3285	10.4337	23.2584	12.0043	4.48864	18.2838	9.72681	11.179	30.3881	15.5537	12.8656			P value summary	ns		P value summary	***		P value summary	ns
7.49183	23.6132	5.91354	24.0932	28.5998	3.43302	14.3352	2.90504	9.46078	3.38221	10.5163	14.8051	6.29757	19.1165			Significantly different (P < 0.05)?	No		Significantly different (P < 0.05)?	Yes		Significantly different (P < 0.05)?	No
33.1652	13.4958	30.3709	21.6411	24.9624	22.161	5.8687	13.2505	2.5305	12.7938	13.7866	15.9236	16.4091	20.7114			One- or two-tailed P value?	Two-tailed		One- or two-tailed P value?	Two-tailed		One- or two-tailed P value?	Two-tailed
10.8958	13.8783	20.734	14.11	18.7831	18.885	6.44064	9.60184	14.5568	10.908	18.4575	20.2973	10.8507	9.32773			Sum of ranks in column A,B	2334 , 2616		Sum of ranks in column H,I	1986 , 3064		Sum of ranks in column B,I	2630 , 2320
11.9855	18.752	29.0696	11.0415	14.7632	22.2974	18.2925	8.75365	7.18981	18.2591	18.7986	16.274	8.70785	15.035			Mann-Whitney U	1059		Mann-Whitney U	711		Mann-Whitney U	1045
14.5212	15.3601	26.0118	15.3819	21.3888	4.15589	20.4242	14.9192	19.0805	1.93026	17.0948	18.306	7.09102	20.076
18.1893	23.7281	17.8954	16.0591	18.2971	22.9945	6.28414	7.15043	13.6533	9.88026	12.075	8.34905	11.5885	13.0364			Difference between medians			Difference between medians			Difference between medians
17.3288	21.0702	16.9549	14.6688	23.4196	10.7729	8.96094	14.7638	18.4668	18.7615	5.86207	17.6552	19.259	24.5617			Median of column A	14.34, n=50		Median of column H	10.42, n=50		Median of column B	17.20, n=49
15.2907	19.1981	11.5193	11.4909	13.0883	11.0799	31.6602	13.6368	18.0236	9.97886	2.88995	9.65674	16.8981	14.817			Median of column B	17.20, n=49		Median of column I	14.25, n=50		Median of column I	14.25, n=50
13.825	0.001011	26.9207	17.7359	15.7111	28.0348	14.0537	7.58407	15.0067	13.3307	12.2813	16.1496	20.3609	22.7884			Difference: Actual	2.861		Difference: Actual	3.833		Difference: Actual	-2.946
14.9922	17.732	13.1172	14.3143	9.25676	9.06738	14.472	3.49493	7.61708	15.09	12.312	24.5732	5.68556	7.38465			Difference: Hodges-Lehmann	1.866		Difference: Hodges-Lehmann	4.272		Difference: Hodges-Lehmann	-1.925
6.00372	11.8684	0.584871	17.2805	16.7925	13.9905	18.7469	10.0615	16.6373	16.5737	20.2985	13.0046	7.72469	21.3349
7.67827	17.728	9.00878	13.5773	14.9905	29.9068	18.4126	6.42088	8.91386	9.34459	11.8479	14.9182	23.0176	13.6441
15.0061	27.1526	29.0552	19.3315	15.0579	18.0566	16.0397	3.50148	24.0993	16.9326	3.8086	5.29926	18.5373	21.9027			Column C	293t WT siFEN1		Column J	293t CHAF1AKO siFEN1		Column J	293t CHAF1AKO siFEN1
11.0235	12.1165	18.7508	7.2405	14.5158	46.7555	19.9862	10.4364	22.9029	15.348	16.1183	14.0491	16.3173	18.7752			vs.	vs.		vs.	vs.		vs.	vs.
24.9157	19.1649	18.8191	30.1796	20.35	32.7592	5.84648	14.7059	19.7432	22.3697	10.0701	28.5846	16.6533	22.2461			Column A	293t WT siControl		Column H	293t CHAF1AKO siControl		Column C	293t WT siFEN1
15.8645	9.12705	30.6526	6.17662	8.03501	18.4592	11.7229	8.76438	16.0972	18.8619	13.7606	5.79098	10.6288	19.3021
14.5173	15.2653	14.9549	17.9667	18.2807	24.7882	14.0762	6.33193	13.202	9.77339	13.4025	6.84898	5.46375	10.6247			Mann Whitney test			Mann Whitney test			Mann Whitney test
7.96567	19.4079	10.6387	9.65863	38.319	13.4833	18.9313	12.098	13.1047	20.7486	8.39682	23.1765	12.064	18.5458			P value	0.1204		P value	<0.0001		P value	0.1017
10.53	6.23603	2.18974	26.8834	15.1659	38.8622	14.3611	13.9467	34.1845	20.6086	13.2063	16.708	17.0001	8.3052			Exact or approximate P value?	Exact		Exact or approximate P value?	Exact		Exact or approximate P value?	Exact
10.9297	4.90579	16.8631	11.1626	13.6798	36.7992	10.5964	9.28875	2.65867	9.89482	10.0377	11.6527	11.9283	5.19788			P value summary	ns		P value summary	****		P value summary	ns
16.5847	17.8118	28.3976	26.962	13.7491	31.3006	5.88578	15.1457	24.8138	11.918	19.7967	12.6908	10.2005	25.0816			Significantly different (P < 0.05)?	No		Significantly different (P < 0.05)?	Yes		Significantly different (P < 0.05)?	No
19.5049		19.2113	15.6807	14.5173	27.5397	31.4802	1.54773	14.9144	14.3688	14.8552	17.7955	13.3964	7.61707			One- or two-tailed P value?	Two-tailed		One- or two-tailed P value?	Two-tailed		One- or two-tailed P value?	Two-tailed
																Sum of ranks in column A,C	2299 , 2751		Sum of ranks in column H,J	1959 , 3091		Sum of ranks in column C,J	2763 , 2287
																Mann-Whitney U	1024		Mann-Whitney U	684		Mann-Whitney U	1012
																Difference between medians			Difference between medians			Difference between medians
																Median of column A	14.34, n=50		Median of column H	10.42, n=50		Median of column C	15.54, n=50
																Median of column C	15.54, n=50		Median of column J	14.16, n=50		Median of column J	14.16, n=50
																Difference: Actual	1.201		Difference: Actual	3.741		Difference: Actual	-1.379
																Difference: Hodges-Lehmann	2.264		Difference: Hodges-Lehmann	4.445		Difference: Hodges-Lehmann	-2.288
																Column D	293t WT siDNA2		Column K	293t CHAF1AKO siDNA2		Column K	293t CHAF1AKO siDNA2
																vs.	vs.		vs.	vs.		vs.	vs.
																Column A	293t WT siControl		Column H	293t CHAF1AKO siControl		Column D	293t WT siDNA2
																Mann Whitney test			Mann Whitney test			Mann Whitney test
																P value	0.136		P value	0.0019		P value	0.0035
																Exact or approximate P value?	Exact		Exact or approximate P value?	Exact		Exact or approximate P value?	Exact
																P value summary	ns		P value summary	**		P value summary	**
																Significantly different (P < 0.05)?	No		Significantly different (P < 0.05)?	Yes		Significantly different (P < 0.05)?	Yes
																One- or two-tailed P value?	Two-tailed		One- or two-tailed P value?	Two-tailed		One- or two-tailed P value?	Two-tailed
																Sum of ranks in column A,D	2308 , 2742		Sum of ranks in column H,K	2078 , 2972		Sum of ranks in column D,K	2946 , 2104
																Mann-Whitney U	1033		Mann-Whitney U	803		Mann-Whitney U	829
																Difference between medians			Difference between medians			Difference between medians
																Median of column A	14.34, n=50		Median of column H	10.42, n=50		Median of column D	15.87, n=50
																Median of column D	15.87, n=50		Median of column K	12.91, n=50		Median of column K	12.91, n=50
																Difference: Actual	1.534		Difference: Actual	2.488		Difference: Actual	-2.964
																Difference: Hodges-Lehmann	1.972		Difference: Hodges-Lehmann	2.915		Difference: Hodges-Lehmann	-3.311
																Column E	293t WT siRPA3		Column L	293t CHAF1AKO siRPA3		Column L	293t CHAF1AKO siRPA3
																vs.	vs.		vs.	vs.		vs.	vs.
																Column A	293t WT siControl		Column H	293t CHAF1AKO siControl		Column E	293t WT siRPA3
																Mann Whitney test			Mann Whitney test			Mann Whitney test
																P value	0.2195		P value	<0.0001		P value	0.6931
																Exact or approximate P value?	Exact		Exact or approximate P value?	Exact		Exact or approximate P value?	Exact
																P value summary	ns		P value summary	****		P value summary	ns
																Significantly different (P < 0.05)?	No		Significantly different (P < 0.05)?	Yes		Significantly different (P < 0.05)?	No
																One- or two-tailed P value?	Two-tailed		One- or two-tailed P value?	Two-tailed		One- or two-tailed P value?	Two-tailed
																Sum of ranks in column A,E	2346 , 2704		Sum of ranks in column H,L	1842 , 3208		Sum of ranks in column E,L	2583 , 2467
																Mann-Whitney U	1071		Mann-Whitney U	567		Mann-Whitney U	1192
																Difference between medians			Difference between medians			Difference between medians
																Median of column A	14.34, n=50		Median of column H	10.42, n=50		Median of column E	15.02, n=50
																Median of column E	15.02, n=50		Median of column L	15.47, n=50		Median of column L	15.47, n=50
																Difference: Actual	0.6886		Difference: Actual	5.054		Difference: Actual	0.4466
																Difference: Hodges-Lehmann	1.61		Difference: Hodges-Lehmann	5.274		Difference: Hodges-Lehmann	-0.4727
																Column F	293t WT siRAD1		Column M	293t CHAF1AKO siRAD1		Column M	293t CHAF1AKO siRAD1
																vs.	vs.		vs.	vs.		vs.	vs.
																Column A	293t WT siControl		Column H	293t CHAF1AKO siControl		Column F	293t WT siRAD1
																Mann Whitney test			Mann Whitney test			Mann Whitney test
																P value	0.0008		P value	0.0004		P value	<0.0001
																Exact or approximate P value?	Exact		Exact or approximate P value?	Exact		Exact or approximate P value?	Exact
																P value summary	***		P value summary	***		P value summary	****
																Significantly different (P < 0.05)?	Yes		Significantly different (P < 0.05)?	Yes		Significantly different (P < 0.05)?	Yes
																One- or two-tailed P value?	Two-tailed		One- or two-tailed P value?	Two-tailed		One- or two-tailed P value?	Two-tailed
																Sum of ranks in column A,F	2044 , 3006		Sum of ranks in column H,M	2021 , 3029		Sum of ranks in column F,M	3149 , 1901
																Mann-Whitney U	769		Mann-Whitney U	746		Mann-Whitney U	626
																Difference between medians			Difference between medians			Difference between medians
																Median of column A	14.34, n=50		Median of column H	10.42, n=50		Median of column F	21.47, n=50
																Median of column F	21.47, n=50		Median of column M	13.83, n=50		Median of column M	13.83, n=50
																Difference: Actual	7.131		Difference: Actual	3.417		Difference: Actual	-7.633
																Difference: Hodges-Lehmann	6.255		Difference: Hodges-Lehmann	3.777		Difference: Hodges-Lehmann	-6.873
																Column G	293t WT RPA2		Column N	293t CHAF1AKO RPA2		Column N	293t CHAF1AKO RPA2
																vs.	vs.		vs.	vs.		vs.	vs.
																Column A	293t WT siControl		Column H	293t CHAF1AKO siControl		Column G	293t WT RPA2
																Mann Whitney test			Mann Whitney test			Mann Whitney test
																P value	0.4196		P value	<0.0001		P value	0.0011
																Exact or approximate P value?	Exact		Exact or approximate P value?	Exact		Exact or approximate P value?	Exact
																P value summary	ns		P value summary	****		P value summary	**
																Significantly different (P < 0.05)?	No		Significantly different (P < 0.05)?	Yes		Significantly different (P < 0.05)?	Yes
																One- or two-tailed P value?	Two-tailed		One- or two-tailed P value?	Two-tailed		One- or two-tailed P value?	Two-tailed
																Sum of ranks in column A,G	2643 , 2407		Sum of ranks in column H,N	1701 , 3349		Sum of ranks in column G,N	2057 , 2993
																Mann-Whitney U	1132		Mann-Whitney U	426		Mann-Whitney U	782
																Difference between medians			Difference between medians			Difference between medians
																Median of column A	14.34, n=50		Median of column H	10.42, n=50		Median of column G	13.30, n=50
																Median of column G	13.30, n=50		Median of column N	19.06, n=50		Median of column N	19.06, n=50
																Difference: Actual	-1.034		Difference: Actual	8.648		Difference: Actual	5.763
																Difference: Hodges-Lehmann	-0.9228		Difference: Hodges-Lehmann	8.244		Difference: Hodges-Lehmann	4.712

[truncated: 47 more sheets: Figure 4A, Figure 4B, Figure 4C, Figure 4D, Figure 4E, Figure 4F, Figure 4G, Figure 4H, Figure 4I, Figure 5A, Figure 5B, Figure 5C, Figure 5D, Figure 5F, Figure 6A, Figure 6B, Figure 6C, Figure 6D, Figure 6E, Figure 6F …]
