# Supplementary material for: CAF-1 promotes efficient PrimPol recruitment to nascent DNA for single-stranded DNA gap formation
Source: Nucleic Acids Res. 2024 Nov 18;52(22):13865–80. doi: 10.1093/nar/gkae1068 (PMC11662685; doi:10.1093/nar/gkae1068)
Supplement: gkae1068_Supplemental_Files [file gkae1068_supplemental_files.zip › Supplementary Table S2.xlsx]

## Sheet: Sheet1
Supplementary Table S2: MAGeCK analyses of the CRISPR screens identifying genes whose loss decreases survival of CHAF1AKO 293T cells.
id	num	neg|score	neg|p-value	neg|fdr	neg|rank	neg|goodsgrna	neg|lfc	pos|score	pos|p-value	pos|fdr	pos|rank	pos|goodsgrna	pos|lfc
HNRNPU	8	2.779e-08	2.5901e-07	0.002475	1	6	-3.6369	0.42802	0.58553	1	10930	1	-3.6369
HSPD1	8	5.5691e-08	2.5901e-07	0.002475	2	4	-2.2932	0.31495	0.49872	1	9343	2	-2.2932
CCT4	8	2.9645e-07	3.3672e-06	0.016089	3	5	-1.1454	0.01445	0.05239	0.911316	1075	1	-1.1454
BUB3	8	3.0819e-07	3.3672e-06	0.016089	4	4	-2.1438	0.0056271	0.022955	0.874668	494	1	-2.1438
MARS	8	3.3924e-07	4.4032e-06	0.016832	5	4	-1.8342	0.0072738	0.028598	0.880192	621	3	-1.8342
WASH1	8	4.167e-07	5.4393e-06	0.017327	6	4	-2.0642	0.23682	0.41864	1	7917	2	-2.0642
RPE	8	5.137e-07	6.9933e-06	0.019095	7	5	-2.6403	0.89063	0.89052	1	16675	0	-2.6403
CHORDC1	8	8.8276e-07	1.1138e-05	0.023005	8	8	-1.567	1	1	1	19113	0	-1.567
RAD9A	8	9.08e-07	1.1138e-05	0.023005	9	4	-1.3877	0.68235	0.75592	1	14032	1	-1.3877
RPL8	8	1.2276e-06	1.58e-05	0.023005	10	5	-2.8007	0.16043	0.31856	0.999043	6088	2	-2.8007
LRRC37A3	8	1.299e-06	1.58e-05	0.023005	11	8	-1.1804	1	1	1	19112	0	-1.1804
TINF2	8	1.5462e-06	1.6836e-05	0.023005	12	4	-0.44053	0.39005	0.55588	1	10391	2	-0.44053
C10orf2	8	1.6559e-06	1.7354e-05	0.023005	13	4	-1.9065	0.90285	0.90276	1	16881	0	-1.9065
ALDOA	8	1.7107e-06	1.7354e-05	0.023005	14	4	-1.6947	0.4099	0.57124	1	10672	1	-1.6947
CCDC84	8	1.8264e-06	1.8908e-05	0.023005	15	4	-0.51413	0.50628	0.64934	1	12055	1	-0.51413
KPNB1	8	1.8954e-06	1.9426e-05	0.023005	16	6	-1.9369	0.99966	0.99966	1	19088	0	-1.9369
MRPL57	8	2.0667e-06	2.0462e-05	0.023005	17	5	-2.1523	0.14281	0.29487	0.99592	5638	2	-2.1523
RPS16	8	2.6971e-06	2.5124e-05	0.026678	18	3	-0.025655	0.43885	0.59415	1	11085	2	-0.025655
RPS20	8	2.8993e-06	2.6678e-05	0.026837	19	5	-2.605	0.44067	0.59562	1	11112	2	-2.605
DAD1	8	3.2956e-06	2.9786e-05	0.026905	20	5	-2.2271	0.87392	0.87396	1	16375	1	-2.2271
SRSF1	8	3.5933e-06	3.134e-05	0.026905	21	4	-1.8302	0.50756	0.65048	1	12076	1	-1.8302
NIP7	8	3.6175e-06	3.1599e-05	0.026905	22	4	-1.6856	0.57357	0.70714	1	13101	2	-1.6856
RPL34	8	3.6799e-06	3.2376e-05	0.026905	23	5	-2.6864	0.99157	0.99167	1	18796	0	-2.6864
COX4I1	8	4.412e-06	3.4967e-05	0.027484	24	6	-1.92	0.43062	0.58759	1	10963	1	-1.92
GRSF1	8	4.7643e-06	3.7557e-05	0.027484	25	6	-2.1158	0.36654	0.53765	1	10090	1	-2.1158
CEBPZ	8	4.8447e-06	3.8593e-05	0.027484	26	4	-0.98695	0.40284	0.5658	1	10575	2	-0.98695
RPS11	8	5.0905e-06	4.1183e-05	0.027484	27	4	-0.9251	0.99165	0.99174	1	18800	0	-0.9251
RFC3	8	5.1279e-06	4.1183e-05	0.027484	28	4	-1.3772	0.099231	0.23508	0.986926	4549	3	-1.3772
NSA2	8	5.4327e-06	4.1701e-05	0.027484	29	4	-1.7282	0.94442	0.94454	1	17695	0	-1.7282
MARS2	8	6.6492e-06	4.8953e-05	0.028878	30	5	-1.8046	0.22624	0.40515	1	7668	2	-1.8046
DPAGT1	8	7.1145e-06	5.2061e-05	0.028878	31	4	-0.69237	0.013607	0.049651	0.911316	1022	1	-0.69237
TRIM37	8	7.7381e-06	5.4133e-05	0.028878	32	7	-1.1465	0.99892	0.9989	1	19043	0	-1.1465
PSMA6	8	7.855e-06	5.517e-05	0.028878	33	6	-1.9136	0.13725	0.28719	0.99592	5489	1	-1.9136
HAUS5	8	7.9288e-06	5.5688e-05	0.028878	34	4	-1.3427	0.99416	0.9942	1	18881	0	-1.3427
GFER	8	8.1787e-06	5.776e-05	0.028878	35	4	-1.4245	0.77506	0.80179	1	14923	1	-1.4245
BIRC5	8	8.2499e-06	5.8278e-05	0.028878	36	3	-0.14833	0.49978	0.6439	1	11963	1	-0.14833
MIS18A	8	8.2536e-06	5.8278e-05	0.028878	37	4	-0.61441	0.41734	0.57711	1	10759	2	-0.61441
TKT	8	8.4257e-06	5.9832e-05	0.028878	38	4	-1.5728	0.99504	0.99506	1	18910	0	-1.5728
SF3B5	8	8.4801e-06	6.0091e-05	0.028878	39	4	-0.34776	0.082148	0.20549	0.97262	4031	3	-0.34776
PSMG3	8	8.9125e-06	6.3458e-05	0.028878	40	5	-1.7105	0.9159	0.91589	1	17120	0	-1.7105
TELO2	8	8.9509e-06	6.3458e-05	0.028878	41	4	-1.142	0.28511	0.47684	1	8936	2	-1.142
GAPDH	8	9.0402e-06	6.3458e-05	0.028878	42	5	-1.214	0.18153	0.34664	1	6601	3	-1.214
NOP56	8	9.4106e-06	6.553e-05	0.029127	43	4	-1.4991	0.85074	0.85353	1	15982	1	-1.4991
FDX1L	8	1.0113e-05	6.9156e-05	0.029373	44	4	-0.53152	0.050348	0.13861	0.949249	2785	2	-0.53152
NOL10	8	1.0162e-05	6.9156e-05	0.029373	45	4	-1.6651	0.064476	0.16875	0.966322	3336	1	-1.6651
MTBP	7	1.0325e-05	7.1228e-05	0.029595	46	5	-3.6397	0.44149	0.58433	1	11122	1	-3.6397
C14orf80	8	1.1494e-05	7.5372e-05	0.030651	47	5	-1.5983	0.2209	0.39827	1	7546	3	-1.5983
PWP2	8	1.2527e-05	8.0553e-05	0.032075	48	4	-1.698	0.64864	0.74219	1	13776	1	-1.698
ZFP36L1	8	1.2866e-05	8.3143e-05	0.032212	49	5	-1.9565	0.9994	0.99939	1	19075	0	-1.9565
FBL	8	1.3547e-05	8.8841e-05	0.032212	50	4	-1.3837	0.5293	0.66896	1	12410	2	-1.3837
ATP6V0C	8	1.3618e-05	8.9359e-05	0.032212	51	5	-0.981	0.7509	0.78837	1	14663	1	-0.981
ZBTB8OS	8	1.3954e-05	9.0913e-05	0.032212	52	4	-1.1647	0.2328	0.41348	1	7821	2	-1.1647
PKMYT1	8	1.4005e-05	9.1431e-05	0.032212	53	6	-1.8136	0.024801	0.081169	0.923095	1677	1	-1.8136
KLF5	8	1.4971e-05	9.9202e-05	0.032212	54	5	-1.7761	0.84702	0.85047	1	15911	1	-1.7761
ATP6V1G1	8	1.504e-05	9.972e-05	0.032212	55	3	0.058016	0.47114	0.62028	1	11535	2	0.058016
RPF2	8	1.523e-05	0.00010127	0.032212	56	6	-1.8569	0.98817	0.98829	1	18700	0	-1.8569
MFAP1	8	1.596e-05	0.00010386	0.032212	57	4	-1.7276	0.83467	0.84091	1	15708	1	-1.7276
DNLZ	8	1.6128e-05	0.00010438	0.032212	58	4	-0.35523	0.86926	0.86959	1	16292	1	-0.35523
POLR3H	8	1.6128e-05	0.00010438	0.032212	59	5	-0.68706	0.10616	0.24459	0.990754	4709	1	-0.68706
CCNH	8	1.6189e-05	0.00010438	0.032212	60	5	-1.7954	0.7786	0.80384	1	14980	1	-1.7954
TIMM10	8	1.6862e-05	0.00010853	0.032212	61	4	-1.3618	0.88581	0.88568	1	16592	0	-1.3618
EEF1A1	8	1.7177e-05	0.00011215	0.032212	62	5	-2.238	0.76625	0.79678	1	14820	1	-2.238
TUFM	8	1.7278e-05	0.00011267	0.032212	63	3	-0.254	0.88759	0.88745	1	16620	0	-0.254
SF3B3	8	1.7572e-05	0.00011526	0.032212	64	4	-1.2287	0.98771	0.98786	1	18689	0	-1.2287
CHEK1	8	1.7795e-05	0.0001163	0.032212	65	4	-0.57949	0.88442	0.88428	1	16572	0	-0.57949
ATP5H	8	1.7801e-05	0.0001163	0.032212	66	4	-1.6916	0.57725	0.71039	1	13170	1	-1.6916
USO1	8	1.807e-05	0.00011785	0.032212	67	5	-0.98599	0.43387	0.59022	1	11011	1	-0.98599
GINS2	8	1.8171e-05	0.00011837	0.032212	68	6	-1.5538	0.9929	0.99294	1	18838	0	-1.5538
KRT18	8	1.8709e-05	0.00011992	0.032212	69	5	-1.8203	0.49978	0.6439	1	11965	2	-1.8203
RPS8	8	1.8934e-05	0.00012122	0.032212	70	5	-1.8127	0.023813	0.078873	0.920324	1634	3	-1.8127
POLD2	8	1.9093e-05	0.00012251	0.032212	71	4	-0.91147	0.024801	0.081169	0.923095	1676	1	-0.91147
POLR3A	8	1.91e-05	0.00012251	0.032212	72	4	-1.3411	0.0032479	0.014777	0.821053	341	3	-1.3411
PSMB4	8	1.9256e-05	0.00012303	0.032212	73	4	-1.1779	0.043762	0.12406	0.949249	2482	3	-1.1779
HMGCS1	8	1.9551e-05	0.0001251	0.032312	74	4	-1.4714	0.94457	0.9447	1	17699	0	-1.4714
MAD2L2	8	2.1486e-05	0.00013495	0.034389	75	6	-1.9882	0.98243	0.98263	1	18558	0	-1.9882
DNAJC9	8	2.189e-05	0.00013805	0.034653	76	7	-1.9216	0.9271	0.92715	1	17331	0	-1.9216
U2AF1	8	2.2276e-05	0.00013961	0.034653	77	4	-0.33363	0.62419	0.733	1	13602	1	-0.33363
LCE1D	8	2.2628e-05	0.00014531	0.035458	78	7	-0.98344	0.99999	0.99999	1	19108	0	-0.98344
PMVK	8	2.3047e-05	0.0001479	0.035458	79	4	-0.31181	0.67301	0.75202	1	13960	1	-0.31181
WDR18	8	2.3116e-05	0.00014841	0.035458	80	4	-1.2059	0.17586	0.33917	1	6472	2	-1.2059
RPP21	8	2.3526e-05	0.00015152	0.035754	81	4	-1.1966	0.52454	0.66488	1	12339	2	-1.1966
COX17	8	2.5161e-05	0.00016344	0.038095	82	4	-1.4498	0.55188	0.68833	1	12751	2	-1.4498
ARMC7	8	2.5349e-05	0.00016551	0.038113	83	4	-0.71735	0.85064	0.85343	1	15979	1	-0.71735
PRMT1	8	2.5876e-05	0.00017172	0.038213	84	3	0.25007	0.033022	0.10001	0.945341	2021	2	0.25007
WDR1	8	2.605e-05	0.00017328	0.038213	85	5	-2.0508	0.12432	0.26961	0.995608	5170	3	-2.0508
TOP1	8	2.6088e-05	0.00017328	0.038213	86	4	-0.86768	0.2479	0.4328	1	8187	3	-0.86768
DHX37	8	2.6538e-05	0.00017587	0.038213	87	5	-1.6664	0.99225	0.9923	1	18818	0	-1.6664
MCL1	8	2.686e-05	0.00017742	0.038213	88	6	-1.6421	0.98474	0.98487	1	18622	0	-1.6421
TAMM41	8	2.6966e-05	0.00017794	0.038213	89	4	-0.57845	0.99324	0.9933	1	18848	0	-0.57845
RPL3	8	2.72e-05	0.00018053	0.038339	90	5	-1.651	0.57747	0.71058	1	13174	1	-1.651
VARS2	8	2.8587e-05	0.00018934	0.03955	91	3	-0.13482	0.0056271	0.022955	0.874668	496	2	-0.13482
KIF11	8	2.8826e-05	0.00019037	0.03955	92	4	-1.2786	0.12432	0.26961	0.995608	5169	1	-1.2786
TPI1	8	3.0203e-05	0.00020229	0.041288	93	4	-1.006	0.19402	0.36327	1	6899	3	-1.006
LSM7	8	3.0673e-05	0.00020384	0.041288	94	5	-1.7967	0.21464	0.39017	1	7389	2	-1.7967
MTPAP	8	3.089e-05	0.00020591	0.041288	95	4	-1.7495	0.21531	0.39104	1	7403	3	-1.7495
RBMX2	8	3.1305e-05	0.00020902	0.041288	96	6	-1.5544	0.89543	0.89539	1	16750	0	-1.5544
ATP5J2-PTCD1	8	3.1391e-05	0.00020954	0.041288	97	5	-1.786	0.94587	0.946	1	17723	0	-1.786
PMPCA	8	3.3169e-05	0.00022042	0.042854	98	4	-1.4418	0.97437	0.97457	1	18347	0	-1.4418
LRTOMT	8	3.3577e-05	0.00022197	0.042854	99	7	-0.91757	0.98844	0.98857	1	18708	0	-0.91757
SF3B1	8	3.6579e-05	0.00023959	0.04542	100	6	-1.7505	0.85908	0.86053	1	16122	1	-1.7505
EIF2B3	8	3.7015e-05	0.00024218	0.04542	101	3	-0.1626	0.43972	0.59484	1	11104	2	-0.1626
ACTR10	8	3.7052e-05	0.00024269	0.04542	102	4	-1.3277	0.97472	0.97492	1	18355	0	-1.3277
EIF2B5	8	3.7501e-05	0.00024477	0.04542	103	4	-1.0977	0.84768	0.851	1	15922	1	-1.0977
PCNA	8	3.8465e-05	0.00025254	0.046002	104	5	-1.8624	0.90909	0.90899	1	16976	0	-1.8624
WRAP53	8	3.9168e-05	0.00025513	0.046002	105	4	-1.4227	0.84063	0.84545	1	15811	1	-1.4227
CMTR1	8	3.9193e-05	0.00025513	0.046002	106	5	-1.1719	0.50474	0.64803	1	12029	2	-1.1719
RPLP0	8	4.0249e-05	0.0002629	0.046351	107	4	-1.3713	0.34096	0.51813	1	9732	2	-1.3713
SNRNP200	8	4.1372e-05	0.00027015	0.046351	108	4	-1.4249	0.21782	0.3943	1	7471	2	-1.4249
ABT1	8	4.152e-05	0.00027067	0.046351	109	5	-1.5478	0.97431	0.97452	1	18345	0	-1.5478
NOM1	8	4.2242e-05	0.00027429	0.046351	110	6	-1.6061	0.5866	0.71865	1	13315	1	-1.6061
NTMT1	8	4.2466e-05	0.00027481	0.046351	111	7	-0.73949	0.656	0.74506	1	13825	1	-0.73949
PRMT5	8	4.2727e-05	0.00027688	0.046351	112	5	-0.84293	0.25535	0.44236	1	8347	3	-0.84293
PRPF8	7	4.2832e-05	0.00025979	0.046351	113	5	-2.2888	0.0082574	0.031879	0.901041	676	1	-2.2888
C19orf52	8	4.2919e-05	0.00027792	0.046351	114	5	-2.069	0.1294	0.27652	0.99592	5283	2	-2.069
DHX35	8	4.3589e-05	0.00028362	0.046351	115	5	-1.7861	0.99159	0.99169	1	18798	0	-1.7861
TRMT112	8	4.3654e-05	0.00028414	0.046351	116	4	-0.80819	0.083755	0.20883	0.975057	4087	2	-0.80819
ISCA1	8	4.398e-05	0.00028465	0.046351	117	4	-0.82212	0.93228	0.93231	1	17456	0	-0.82212
EIF1AX	8	4.457e-05	0.00028673	0.046351	118	4	-0.20146	0.77657	0.80268	1	14949	1	-0.20146
SFPQ	8	4.5442e-05	0.00029087	0.046351	119	4	-0.86911	0.13226	0.28042	0.99592	5350	3	-0.86911
PRPF31	8	4.6092e-05	0.00029294	0.046351	120	4	-1.1181	0.45386	0.60628	1	11292	2	-1.1181
WDR77	8	4.7171e-05	0.00029553	0.046351	121	5	-0.68526	0.94216	0.94228	1	17647	0	-0.68526
RPS27	8	4.7313e-05	0.00029605	0.046351	122	4	-0.77573	0.016059	0.057533	0.911316	1186	1	-0.77573
WDR83	8	4.7874e-05	0.00030019	0.046351	123	5	-1.709	0.89347	0.8934	1	16717	0	-1.709
NELFCD	8	4.8034e-05	0.00030071	0.046351	124	3	0.078065	0.2537	0.44022	1	8303	3	0.078065
UQCRB	8	4.9263e-05	0.000309	0.047248	125	6	-1.722	0.5806	0.71331	1	13217	1	-1.722
PDCD2	8	5.061e-05	0.00031522	0.047815	126	4	-0.59827	0.68714	0.75798	1	14076	1	-0.59827
HSPA5	8	5.2857e-05	0.0003292	0.049157	127	4	-1.0344	0.74835	0.78707	1	14636	1	-1.0344
CDC37	8	5.6177e-05	0.00034785	0.051118	128	6	-1.7995	0.91299	0.91295	1	17053	0	-1.7995
ADSL	8	5.7058e-05	0.00035148	0.051118	129	5	-1.6494	0.49004	0.6357	1	11834	1	-1.6494
APPL2	8	5.7316e-05	0.000352	0.051118	130	7	-0.7963	0.39736	0.56151	1	10500	1	-0.7963
MARK2	8	5.7698e-05	0.00035303	0.051118	131	6	-1.2473	0.90467	0.90456	1	16913	0	-1.2473
SNRPB	8	5.915e-05	0.0003577	0.051403	132	7	-0.90707	0.78031	0.80486	1	15002	1	-0.90707
XPO1	6	6.0064e-05	0.00031884	0.047985	133	4	-3.0252	0.18173	0.3208	0.999129	6606	2	-3.0252
CCT6A	8	6.3078e-05	0.00038204	0.054089	134	5	-1.6452	0.13226	0.28042	0.99592	5349	1	-1.6452
RBM39	8	6.4045e-05	0.00038619	0.054273	135	3	-0.33762	0.62005	0.73146	1	13572	1	-0.33762
LOC100144595	7	6.4665e-05	0.00037634	0.05368	136	5	-1.9447	0.12575	0.25841	0.994526	5205	1	-1.9447
TBC1D3C	8	6.4698e-05	0.00039033	0.054313	137	5	-1.4525	0.87811	0.87798	1	16455	1	-1.4525
DTYMK	8	6.4864e-05	0.00039292	0.054313	138	3	-0.12389	0.1464	0.29967	0.99592	5743	2	-0.12389
SRSF2	8	6.5187e-05	0.00039499	0.054313	139	5	-1.6747	0.1966	0.36667	1	6956	1	-1.6747
VPS25	8	7.0056e-05	0.00042348	0.057086	140	4	-1.4009	0.40369	0.56646	1	10585	2	-1.4009
SBDS	8	7.0535e-05	0.00042556	0.057086	141	4	-0.63369	0.94191	0.94205	1	17635	0	-0.63369
POLG2	8	7.082e-05	0.00042711	0.057086	142	5	-1.4414	0.73065	0.77812	1	14463	1	-1.4414
ATP2A2	8	7.3598e-05	0.00044265	0.058429	143	4	-1.1668	0.9526	0.95264	1	17867	0	-1.1668
SACM1L	8	7.41e-05	0.00044628	0.058429	144	6	-1.2596	0.52907	0.66878	1	12405	1	-1.2596
DDX20	8	7.4298e-05	0.00044783	0.058429	145	3	0.20417	0.18777	0.35502	1	6749	3	0.20417
BCL2L1	8	7.4532e-05	0.00044939	0.058429	146	4	-1.3983	0.82514	0.83396	1	15563	1	-1.3983
FEN1	8	7.6941e-05	0.00046337	0.059841	147	5	-1.7078	0.97189	0.97211	1	18292	0	-1.7078
CDCA8	8	7.7626e-05	0.00046907	0.06017	148	2	0.18522	0.29666	0.48522	1	9088	2	0.18522
ALG2	6	7.7988e-05	0.00041468	0.056612	149	4	-2.2375	0.69616	0.71215	1	14134	1	-2.2375
EXOSC2	8	7.8852e-05	0.00047788	0.060891	150	4	-0.76127	0.0079164	0.0308	0.889975	661	3	-0.76127
PTPMT1	8	7.989e-05	0.00048617	0.061537	151	2	0.029208	0.057783	0.15452	0.958476	3077	2	0.029208
HAUS3	8	8.1875e-05	0.00049601	0.06237	152	4	-1.2494	0.71597	0.77098	1	14316	1	-1.2494
NUPL1	8	8.3739e-05	0.00050585	0.062974	153	6	-1.4595	0.64864	0.74219	1	13779	1	-1.4595
GART	8	8.4081e-05	0.0005074	0.062974	154	4	-1.1145	0.99142	0.99151	1	18792	0	-1.1145
NARFL	8	8.5767e-05	0.00052139	0.063978	155	4	-0.65008	0.67671	0.7536	1	13983	1	-0.65008
MEMO1	8	8.6312e-05	0.0005245	0.063978	156	7	-1.1137	0.69399	0.76092	1	14114	1	-1.1137
TIMELESS	8	8.6514e-05	0.00052554	0.063978	157	3	0.018398	0.087526	0.2165	0.979089	4219	3	0.018398
ATP6V1B2	8	8.7505e-05	0.00053046	0.064168	158	4	-0.71761	0.9798	0.98	1	18490	0	-0.71761
PITPNB	8	8.8171e-05	0.00053434	0.064232	159	7	-0.86797	0.99222	0.99228	1	18816	0	-0.86797
CUL3	8	8.8773e-05	0.00054108	0.064635	160	5	-1.5886	0.23048	0.41054	1	7771	3	-1.5886
SRSF3	8	9.0159e-05	0.00055195	0.06496	161	3	0.1355	0.057336	0.15357	0.958476	3060	2	0.1355
DUX4	8	9.0186e-05	0.00055195	0.06496	162	6	-1.8549	0.49978	0.6439	1	11964	1	-1.8549
ELP3	8	9.0958e-05	0.00055506	0.06496	163	3	0.023936	0.068917	0.17813	0.967547	3508	2	0.023936
FDPS	8	9.1158e-05	0.00055739	0.06496	164	6	-1.1102	0.96967	0.96989	1	18247	0	-1.1102
CIRH1A	8	9.1835e-05	0.00056283	0.065197	165	5	-0.83179	0.96457	0.96478	1	18130	0	-0.83179
PPIL2	8	9.3488e-05	0.00057009	0.065411	166	4	-0.58808	0.08234	0.2059	0.972671	4040	1	-0.58808
TBCE	8	9.4351e-05	0.00057423	0.065411	167	4	-0.42536	0.070959	0.1824	0.967547	3590	3	-0.42536
PRB3	8	9.4717e-05	0.00057527	0.065411	168	6	-1.0065	0.96885	0.9691	1	18227	0	-1.0065
NOL9	8	9.5212e-05	0.00057837	0.065411	169	4	-1.0046	0.87748	0.87736	1	16439	1	-1.0046
UBE2I	8	9.8131e-05	0.00059081	0.066424	170	5	-1.4665	0.88068	0.88055	1	16495	0	-1.4665
ZCRB1	8	9.8822e-05	0.00059754	0.066745	171	3	0.0033724	0.80824	0.8223	1	15341	1	0.0033724
SSX5	8	9.9834e-05	0.00060065	0.066745	172	7	-1.0913	0.82514	0.83396	1	15565	1	-1.0913
EIF2S1	8	0.00010085	0.00060531	0.066875	173	4	-1.3051	0.6979	0.76265	1	14158	1	-1.3051
EIF1AD	8	0.0001017	0.00061049	0.067059	174	4	-0.73368	0.45331	0.60584	1	11285	1	-0.73368
KIAA0391	8	0.00010272	0.0006193	0.067638	175	4	-0.5608	0.88068	0.88055	1	16496	0	-0.5608
DDX10	8	0.00010486	0.00063484	0.068612	176	4	-1.0756	0.28143	0.47417	1	8889	1	-1.0756
HNRNPC	8	0.00010496	0.00063743	0.068612	177	5	-1.6843	0.85074	0.85353	1	15981	1	-1.6843
POLR1A	8	0.00010518	0.00063898	0.068612	178	6	-2.2187	0.97377	0.974	1	18333	0	-2.2187
DOLK	8	0.00010674	0.00064882	0.068678	179	4	-0.8668	0.26865	0.45925	1	8638	2	-0.8668
POLR2I	8	0.00010679	0.00064882	0.068678	180	5	-0.80252	0.22275	0.40066	1	7583	3	-0.80252
SAMM50	8	0.00010713	0.00065038	0.068678	181	4	-0.91553	0.055751	0.15021	0.956548	2998	3	-0.91553
MRPS18A	8	0.0001094	0.00066229	0.06912	182	4	-0.99954	0.63617	0.73741	1	13681	1	-0.99954
NDUFS8	8	0.00010956	0.00066385	0.06912	183	5	-1.5005	0.98153	0.9817	1	18532	0	-1.5005
UTP15	8	0.00011081	0.00066851	0.06912	184	3	-0.36074	0.84063	0.84545	1	15812	1	-0.36074
MPHOSPH10	8	0.00011085	0.00066903	0.06912	185	5	-1.4304	0.99483	0.99487	1	18904	0	-1.4304
ATP5A1	8	0.00011173	0.00067732	0.0696	186	4	-1.2906	0.19493	0.36445	1	6920	2	-1.2906
GINS1	8	0.00011399	0.00069078	0.070393	187	4	-1.0353	0.084202	0.20974	0.975215	4101	2	-1.0353
MED1	8	0.00011493	0.00069545	0.070393	188	7	-0.88633	0.99999	1	1	19111	0	-0.88633
VHL	8	0.00011565	0.00069856	0.070393	189	5	-1.497	0.90067	0.9006	1	16831	0	-1.497
RPL27	8	0.00011643	0.00070218	0.070393	190	4	-1.4074	0.54797	0.68496	1	12690	1	-1.4074
DHFR	8	0.00011818	0.00070788	0.070393	191	5	-1.1172	0.98817	0.9883	1	18701	0	-1.1172
CD3EAP	8	0.00011854	0.0007084	0.070393	192	4	-1.3396	0.55084	0.68741	1	12730	1	-1.3396
SPCS2	8	0.00011894	0.00071254	0.070393	193	6	-1.5705	0.94352	0.94363	1	17680	0	-1.5705
FAM120AOS	8	0.00011997	0.0007172	0.070393	194	5	-1.4489	0.94473	0.94486	1	17702	0	-1.4489
IGBP1	8	0.00012055	0.00071928	0.070393	195	4	-1.2197	0.92543	0.92546	1	17307	0	-1.2197
UQCRQ	8	0.00012087	0.00072187	0.070393	196	6	-1.3433	0.83286	0.83957	1	15686	1	-1.3433
PGAM1	8	0.00012559	0.0007545	0.071624	197	3	-0.27582	0.96264	0.96286	1	18088	0	-0.27582
PSMD3	8	0.00012564	0.00075502	0.071624	198	7	-0.97627	0.98851	0.98865	1	18711	0	-0.97627
ZNHIT2	8	0.00012603	0.00075606	0.071624	199	4	-1.2258	0.023813	0.078873	0.920324	1636	2	-1.2258
HSD17B12	8	0.00012611	0.00075761	0.071624	200	4	-1.0165	0.52909	0.66881	1	12406	2	-1.0165
NLE1	8	0.00012614	0.00075761	0.071624	201	4	-0.79767	0.47542	0.62379	1	11592	2	-0.79767
PPP6C	8	0.00012659	0.00076072	0.071624	202	5	-1.5195	0.70424	0.76551	1	14213	1	-1.5195
SERBP1	8	0.00012949	0.00077781	0.072615	203	4	-0.98794	0.07497	0.19066	0.967547	3755	3	-0.98794
CALML5	8	0.00013078	0.00078558	0.072888	204	6	-1.1659	0.92881	0.92881	1	17364	0	-1.1659
ATP1A1	8	0.00013303	0.00080838	0.07464	205	6	-1.2046	0.776	0.80235	1	14937	1	-1.2046
GTPBP4	8	0.00013842	0.00083739	0.076947	206	4	-0.79639	0.9712	0.97141	1	18281	0	-0.79639
ZNF626	7	0.00013852	0.00074725	0.071624	207	4	-1.9002	0.93376	0.93403	1	17475	0	-1.9002
UTP3	8	0.00014006	0.00084619	0.077384	208	5	-1.5302	0.19551	0.3652	1	6935	1	-1.5302
COG3	8	0.00014356	0.00086743	0.078668	209	7	-0.72996	0.99996	0.99996	1	19105	0	-0.72996
CHMP3	8	0.0001437	0.00086847	0.078668	210	5	-1.3334	0.81646	0.82784	1	15445	1	-1.3334
RPS27A	7	0.00014492	0.00077885	0.072615	211	5	-1.8566	0.99647	0.99643	1	18949	0	-1.8566
C17orf96	8	0.00014512	0.00087935	0.078822	212	7	-0.84233	0.81723	0.82836	1	15457	1	-0.84233
RPL7	8	0.00014703	0.00088763	0.078822	213	4	-0.81928	0.0034105	0.015346	0.821053	353	2	-0.81928
FBXW11	8	0.00014821	0.00089385	0.078822	214	5	-1.4658	0.9871	0.98725	1	18677	0	-1.4658
RPL13	8	0.00014838	0.00089437	0.078822	215	5	-1.4282	0.34957	0.52463	1	9852	2	-1.4282
EXOSC6	8	0.00014872	0.00089644	0.078822	216	4	-1.2175	0.8561	0.85798	1	16070	1	-1.2175
CAPZB	8	0.00014874	0.00089696	0.078822	217	5	-1.0245	0.78582	0.80815	1	15064	1	-1.0245
RPL19	8	0.00014933	0.00089903	0.078822	218	5	-1.6672	0.1031	0.2404	0.990266	4633	2	-1.6672
TMED10	8	0.00015147	0.00091561	0.07959	219	4	-0.71161	0.8855	0.88537	1	16587	0	-0.71161
TAF1C	8	0.00015168	0.00091613	0.07959	220	4	-0.64176	0.31582	0.49936	1	9353	2	-0.64176
RPUSD4	8	0.00015422	0.00093115	0.080291	221	4	-0.53915	0.12009	0.26389	0.994769	5062	3	-0.53915
MMS22L	8	0.00015595	0.00093892	0.080291	222	5	-1.5565	0.51066	0.65305	1	12124	2	-1.5565
IPO13	8	0.00015612	0.00093944	0.080291	223	6	-1.2537	0.965	0.96522	1	18139	0	-1.2537
GNB2L1	8	0.00015651	0.00094099	0.080291	224	4	-0.87067	0.011713	0.043469	0.911316	892	2	-0.87067
STRAP	8	0.00015739	0.00094669	0.080418	225	5	-1.574	0.99695	0.99694	1	18963	0	-1.574
METTL17	8	0.00015984	0.00096016	0.081105	226	5	-1.6615	0.96354	0.96373	1	18110	0	-1.6615
MRPL23	8	0.00016029	0.00096327	0.081105	227	4	-0.72274	0.66621	0.74923	1	13904	1	-0.72274
YARS2	8	0.00016188	0.00097104	0.081401	228	4	-1.1383	0.10616	0.24459	0.990754	4710	1	-1.1383
ACTR1A	8	0.0001653	0.00098968	0.082329	229	3	-0.23112	0.52729	0.66722	1	12381	2	-0.23112
ALG13	8	0.00016583	0.00099072	0.082329	230	4	-1.3365	0.17636	0.33983	1	6481	2	-1.3365
AK6	8	0.00017153	0.0010228	0.08463	231	6	-1.487	0.0094315	0.035895	0.905716	752	2	-1.487
HIST2H3C	8	0.00017337	0.0010316	0.084991	232	4	-1.2977	0.98483	0.98496	1	18627	0	-1.2977
SARS2	8	0.00017452	0.0010384	0.085026	233	5	-0.91472	0.55559	0.69156	1	12814	1	-0.91472
TRAPPC4	8	0.00017566	0.001041	0.085026	234	5	-1.4525	0.13725	0.28719	0.99592	5490	1	-1.4525
NMT1	8	0.00017777	0.0010513	0.085507	235	5	-0.9017	0.5222	0.66287	1	12289	2	-0.9017
CRNKL1	8	0.00017868	0.0010581	0.08569	236	6	-1.3044	0.73192	0.77873	1	14475	1	-1.3044
RPS3A	8	0.00018188	0.0010715	0.086414	237	3	-0.50167	0.20456	0.37698	1	7133	1	-0.50167
XRCC5	8	0.0001847	0.0010876	0.087341	238	6	-1.5145	0.86313	0.86405	1	16188	1	-1.5145
SKA2	8	0.00018718	0.0011016	0.087733	239	4	-1.1444	0.15241	0.30773	0.997631	5892	1	-1.1444
UTP6	8	0.00018755	0.0011026	0.087733	240	5	-1.2686	0.94492	0.94505	1	17706	0	-1.2686
GNL3	8	0.0001886	0.0011062	0.087733	241	5	-1.2682	0.85467	0.85677	1	16046	1	-1.2682
CIAO1	8	0.00019634	0.0011529	0.090678	242	4	-0.89683	0.56636	0.70082	1	12989	1	-0.89683
IMPDH2	8	0.00019815	0.0011591	0.090793	243	6	-0.97986	0.98273	0.98293	1	18565	0	-0.97986
COA6	8	0.00020148	0.0011731	0.091259	244	4	-1.1931	0.92114	0.92111	1	17216	0	-1.1931
MTMR8	8	0.00020285	0.0011788	0.091259	245	6	-0.90852	0.66141	0.74724	1	13870	1	-0.90852
PMF1	7	0.00020415	0.0011135	0.087943	246	3	-0.33338	0.3323	0.48606	1	9609	2	-0.33338
B3GAT3	8	0.00020444	0.0011855	0.091259	247	5	-1.5214	0.79797	0.81566	1	15197	1	-1.5214
EIF6	8	0.00020446	0.0011855	0.091259	248	4	-0.55506	0.48838	0.63431	1	11804	1	-0.55506
NDUFV1	8	0.00020612	0.0011938	0.091259	249	5	-1.2687	0.36722	0.53817	1	10097	2	-1.2687
TACC3	8	0.00020689	0.0011979	0.091259	250	3	0.099595	0.57264	0.70633	1	13086	2	0.099595
ATP5B	8	0.00020703	0.0011984	0.091259	251	5	-1.3344	0.97202	0.97225	1	18296	0	-1.3344
COX11	8	0.00020982	0.0012155	0.092193	252	3	0.084545	0.79164	0.81169	1	15125	1	0.084545
TUBB	8	0.00021129	0.0012254	0.092572	253	3	-1.0523	0.14238	0.29424	0.99592	5630	1	-1.0523
PFDN2	8	0.00021737	0.0012534	0.094313	254	4	-1.1458	0.56121	0.69636	1	12912	1	-1.1458
PCID2	8	0.00021962	0.0012648	0.094588	255	5	-1.2947	0.63641	0.73749	1	13684	1	-1.2947
RNPS1	8	0.0002204	0.0012715	0.094588	256	4	-0.87719	0.4743	0.62289	1	11571	1	-0.87719
COX20	8	0.00022084	0.0012741	0.094588	257	5	-1.248	0.46181	0.61275	1	11402	2	-1.248
HSPE1	8	0.00022152	0.0012772	0.094588	258	5	-1.6059	0.0011306	0.0056571	0.745681	145	2	-1.6059
PHB	8	0.00022342	0.0012886	0.094588	259	4	-1.0519	0.80476	0.82006	1	15299	1	-1.0519
TUBB4B	8	0.0002238	0.0012907	0.094588	260	4	-1.0175	0.91415	0.91413	1	17076	0	-1.0175
ANAPC1	8	0.00022445	0.0012964	0.094588	261	6	-1.1678	0.28143	0.47417	1	8890	1	-1.1678
SPDYE2	8	0.0002245	0.0012966	0.094588	262	4	-1.0482	0.45476	0.60699	1	11307	1	-1.0482
SMC3	8	0.0002258	0.0013046	0.094716	263	3	-0.042454	0.90802	0.90795	1	16961	0	-0.042454
G6PD	8	0.0002267	0.0013083	0.094716	264	4	-0.50059	0.86797	0.86844	1	16269	1	-0.50059
SUPT16H	8	0.0002304	0.0013233	0.095269	265	2	-0.16188	0.52259	0.6632	1	12301	1	-0.16188
CPSF2	8	0.00023173	0.0013259	0.095269	266	4	-1.2043	0.90085	0.90079	1	16834	0	-1.2043
RPL10A	8	0.00023623	0.0013404	0.09563	267	6	-1.0691	0.96165	0.96186	1	18066	0	-1.0691
NCL	8	0.00023667	0.0013409	0.09563	268	6	-1.1198	0.99022	0.99032	1	18759	0	-1.1198
PGLS	8	0.00023869	0.0013518	0.096021	269	3	0.08605	0.20542	0.3781	1	7154	2	0.08605
GFPT1	8	0.00023992	0.0013564	0.096021	270	4	-0.87468	0.74958	0.78767	1	14647	1	-0.87468
LSM8	8	0.00024518	0.0013818	0.097317	271	5	-1.1054	0.91674	0.9167	1	17141	0	-1.1054
CHCHD5	8	0.00024636	0.0013849	0.097317	272	6	-1.0445	0.9675	0.96777	1	18198	0	-1.0445
TSR2	8	0.00024897	0.0014	0.098013	273	5	-1.0163	0.97343	0.97365	1	18329	0	-1.0163
RPL24	8	0.00025369	0.0014212	0.099136	274	5	-1.4588	0.050348	0.13861	0.949249	2779	1	-1.4588
MRPL4	8	0.00025941	0.0014466	0.10054	275	6	-1.5256	0.82414	0.83325	1	15546	1	-1.5256
EIF2B1	8	0.00026302	0.0014652	0.101378	276	3	-0.23044	0.92284	0.92284	1	17252	0	-0.23044
NARS	8	0.00026492	0.0014735	0.101378	277	5	-1.2207	0.87222	0.87237	1	16348	1	-1.2207
RPS18	8	0.00026521	0.0014746	0.101378	278	4	-0.98528	0.0085843	0.033097	0.902843	697	3	-0.98528
CDK1	8	0.00026609	0.0014803	0.101405	279	3	-0.35397	0.99171	0.9918	1	18802	0	-0.35397
IMP3	8	0.00027053	0.0014989	0.102128	280	3	-0.085698	0.0034105	0.015346	0.821053	354	2	-0.085698
COPS4	8	0.00027097	0.0015015	0.102128	281	3	-0.10999	0.29242	0.48222	1	9035	1	-0.10999
SMC5	8	0.00027232	0.0015103	0.102363	282	3	-0.49676	0.36105	0.53341	1	10007	2	-0.49676
LOC101060389	8	0.00027779	0.0015409	0.103699	283	4	-0.83417	0.86716	0.86769	1	16253	1	-0.83417
ARID5A	8	0.00027795	0.0015409	0.103699	284	5	-1.4875	0.9889	0.98903	1	18720	0	-1.4875
COX15	8	0.00028061	0.0015559	0.104082	285	2	0.08658	0.057336	0.15357	0.958476	3059	3	0.08658
RPIA	8	0.00028091	0.0015574	0.104082	286	3	-0.093879	0.7786	0.80384	1	14981	1	-0.093879
PRPF38B	8	0.00028654	0.0015833	0.104947	287	5	-1.3431	0.14743	0.30108	0.99602	5771	2	-1.3431
NUTF2	8	0.00028782	0.001588	0.104947	288	3	0.031844	0.081811	0.2048	0.972505	4020	3	0.031844
ATP6V1D	8	0.00028782	0.001588	0.104947	289	3	-0.0097685	0.26059	0.44899	1	8486	3	-0.0097685
C6orf47	8	0.00028956	0.0015973	0.104947	290	6	-1.0063	0.99947	0.99946	1	19078	0	-1.0063
LARS	8	0.00028968	0.0015978	0.104947	291	4	-0.79013	0.58118	0.71385	1	13229	1	-0.79013
SART1	8	0.00029249	0.0016118	0.105503	292	3	-0.33524	0.53514	0.67394	1	12502	1	-0.33524
SARS	8	0.0002996	0.0016476	0.10721	293	3	-0.15043	0.016473	0.058906	0.911316	1211	2	-0.15043
NR2C2AP	8	0.00030012	0.0016491	0.10721	294	6	-0.93626	0.43363	0.59002	1	11006	2	-0.93626
RPS10	8	0.00030357	0.0016688	0.108122	295	3	-0.062284	0.01445	0.05239	0.911316	1076	1	-0.062284
FDXR	8	0.00030725	0.0016828	0.10866	296	2	0.41963	0.09101	0.22353	0.980776	4352	4	0.41963
ORAOV1	8	0.0003084	0.0016901	0.108761	297	4	-0.63628	0.54731	0.68442	1	12684	2	-0.63628
BOLA3	8	0.00031007	0.0016983	0.108928	298	5	-1.308	0.36999	0.54035	1	10128	2	-1.308
DDX21	8	0.00031156	0.0017046	0.108961	299	4	-1.0541	0.27629	0.46904	1	8803	2	-1.0541
TOP2A	8	0.00031506	0.0017196	0.109448	300	4	-1.1993	0.34651	0.52233	1	9805	2	-1.1993
YARS	8	0.00031698	0.0017263	0.109448	301	6	-1.4695	0.23418	0.41523	1	7856	1	-1.4695
PUF60	8	0.00031871	0.001732	0.109448	302	3	-0.048243	0.87475	0.87473	1	16390	1	-0.048243
ERH	8	0.0003207	0.0017398	0.109448	303	4	-0.55644	0.9011	0.90105	1	16838	0	-0.55644
RAD1	8	0.00032106	0.0017408	0.109448	304	6	-1.2738	0.94592	0.94605	1	17726	0	-1.2738
RPS25	8	0.00032303	0.0017548	0.109962	305	3	-0.2113	0.82911	0.83682	1	15629	1	-0.2113
ANAPC5	8	0.00032436	0.0017605	0.109962	306	5	-0.88077	0.88217	0.88205	1	16523	0	-0.88077
CNOT1	8	0.0003289	0.0017812	0.110894	307	4	-0.46906	0.88524	0.8851	1	16584	0	-0.46906
RPL21	8	0.00033475	0.0018076	0.112174	308	6	-1.2878	0.98474	0.98488	1	18623	0	-1.2878
ECD	8	0.00033727	0.0018216	0.112676	309	4	-1.084	0.60822	0.72718	1	13485	1	-1.084
SBNO1	8	0.00033942	0.0018299	0.112747	310	5	-1.1129	0.52454	0.66488	1	12340	2	-1.1129
PPWD1	8	0.00034072	0.0018346	0.112747	311	4	-1.1444	0.41891	0.57836	1	10787	1	-1.1444
KCMF1	8	0.0003439	0.0018475	0.113179	312	5	-1.4428	0.96201	0.96221	1	18076	0	-1.4428
PNPT1	8	0.00034881	0.001874	0.114066	313	4	-0.8856	0.84049	0.84533	1	15809	1	-0.8856
EIF4A3	8	0.00035352	0.0018983	0.115005	314	6	-1.3875	0.88987	0.88974	1	16661	0	-1.3875
DNAJC11	8	0.00035441	0.0019014	0.115005	315	6	-1.3723	0.9986	0.99859	1	19036	0	-1.3723
MRPL17	8	0.00035763	0.001918	0.115642	316	4	-1.1015	0.32946	0.50953	1	9565	1	-1.1015
PRPF38A	7	0.00036033	0.0018543	0.113229	317	3	-0.47583	0.053622	0.14494	0.955263	2909	3	-0.47583
RPL10	8	0.00036057	0.001934	0.116243	318	4	-0.92269	0.95213	0.95218	1	17858	0	-0.92269
CYCS	8	0.00036217	0.0019454	0.116329	319	3	0.04034	0.0032872	0.014928	0.821053	344	3	0.04034
UBA52	8	0.0003629	0.0019506	0.116329	320	4	-0.94259	0.1231	0.26794	0.995608	5132	2	-0.94259
NUP98	8	0.00036344	0.0019542	0.116329	321	4	-0.36473	0.42421	0.58254	1	10860	2	-0.36473
COPS6	8	0.00036622	0.0019693	0.116329	322	5	-1.2924	0.94489	0.94501	1	17705	0	-1.2924
LIPT2	8	0.00036713	0.0019739	0.116329	323	5	-1.2942	0.26253	0.45148	1	8517	2	-1.2942
TCEB2	8	0.00036742	0.001976	0.116329	324	4	-0.54594	0.81154	0.82448	1	15380	1	-0.54594
FOXD2	8	0.00036782	0.0019781	0.116329	325	5	-1.2481	0.56443	0.69912	1	12958	2	-1.2481
ANAPC11	8	0.00037182	0.0019983	0.117157	326	5	-1.2257	0.7345	0.78002	1	14501	1	-1.2257
WEE1	8	0.00037527	0.0020143	0.117447	327	3	-0.27433	0.39348	0.55851	1	10435	2	-0.27433
THOC6	8	0.0003757	0.002018	0.117447	328	5	-1.2766	0.92124	0.92123	1	17219	0	-1.2766
RPS15	8	0.0003776	0.0020268	0.117447	329	5	-1.2532	0.36654	0.53765	1	10089	1	-1.2532
XRCC6	8	0.00037804	0.0020278	0.117447	330	5	-1.0109	0.55862	0.69411	1	12866	2	-1.0109
RPS4X	8	0.00038451	0.0020584	0.118857	331	5	-1.2226	0.0029381	0.013696	0.807499	322	2	-1.2226
USP39	8	0.00038808	0.0020755	0.118998	332	3	0.23078	0.28457	0.47647	1	8931	1	0.23078
CSNK1A1	8	0.00039055	0.0020874	0.118998	333	5	-0.63044	0.52444	0.6648	1	12335	1	-0.63044
POLR3B	8	0.00039394	0.0020998	0.118998	334	6	-1.3101	0.23406	0.41507	1	7849	2	-1.3101
ZNHIT3	8	0.00039777	0.0021236	0.118998	335	4	-0.47831	0.82019	0.83038	1	15507	1	-0.47831
ABCF1	8	0.00039833	0.0021252	0.118998	336	4	-0.88967	0.99158	0.99167	1	18797	0	-0.88967
RRS1	8	0.00039865	0.0021278	0.118998	337	6	-0.84076	0.95535	0.95541	1	17935	0	-0.84076
DHPS	8	0.00040035	0.0021356	0.118998	338	3	-0.43503	0.50756	0.65048	1	12079	1	-0.43503
TMEM131	8	0.00040093	0.0021387	0.118998	339	6	-0.89139	0.9807	0.98087	1	18511	0	-0.89139
ISCA2	8	0.00040198	0.0021423	0.118998	340	5	-0.86386	0.31495	0.49872	1	9345	2	-0.86386
DDX47	8	0.00040256	0.0021449	0.118998	341	6	-1.9399	0.99906	0.99904	1	19049	0	-1.9399
CENPM	8	0.00040256	0.0021449	0.118998	342	6	-1.2284	0.82434	0.83338	1	15551	1	-1.2284
RPA3	8	0.00040294	0.0021475	0.118998	343	5	-0.70792	0.95632	0.95641	1	17961	0	-0.70792
DNM1L	8	0.00040336	0.0021495	0.118998	344	5	-1.2495	0.23465	0.41584	1	7863	1	-1.2495
UBL5	8	0.00040365	0.0021506	0.118998	345	4	-0.83404	0.96609	0.96635	1	18159	0	-0.83404
CDC23	8	0.00040404	0.0021542	0.118998	346	6	-0.95501	0.93572	0.93575	1	17510	0	-0.95501
SNRPF	8	0.00040836	0.0021723	0.119654	347	5	-1.1843	0.92543	0.92546	1	17306	0	-1.1843
RPL14	8	0.00041085	0.0021871	0.120121	348	5	-1.2859	0.024617	0.080713	0.923095	1663	3	-1.2859
RTN4IP1	8	0.00041543	0.0022081	0.120925	349	5	-1.2955	0.97403	0.97425	1	18341	0	-1.2955
NUBP1	8	0.00042171	0.0022438	0.122532	350	5	-1.2703	0.8656	0.86626	1	16230	1	-1.2703
SUPT4H1	8	0.00042348	0.0022552	0.122595	351	6	-1.4035	0.95652	0.95662	1	17964	0	-1.4035
RARS	8	0.0004237	0.0022578	0.122595	352	5	-0.85487	0.28447	0.47639	1	8929	1	-0.85487
SURF6	8	0.00042612	0.0022705	0.122742	353	5	-1.2393	0.938	0.93804	1	17561	0	-1.2393
MALSU1	8	0.00042639	0.0022733	0.122742	354	4	-0.71827	0.84664	0.85017	1	15905	1	-0.71827
CNOT3	8	0.00042849	0.0022842	0.122764	355	3	0.1896	0.5806	0.71331	1	13219	2	0.1896
DCTN1	8	0.00043057	0.002293	0.122764	356	2	-0.30549	0.45491	0.60711	1	11308	2	-0.30549
NACA	8	0.00043057	0.002293	0.122764	357	3	-0.15774	0.22748	0.40672	1	7700	1	-0.15774
XAB2	8	0.00043757	0.0023288	0.124176	358	4	-0.51342	0.53922	0.67741	1	12567	2	-0.51342
LUC7L3	8	0.00043805	0.0023324	0.124176	359	4	-0.81598	0.17217	0.33427	1	6369	3	-0.81598
TERF2	8	0.00043981	0.0023397	0.124216	360	3	-0.24599	0.77081	0.79937	1	14875	1	-0.24599
EIF2B4	8	0.0004439	0.0023656	0.125243	361	4	-0.90526	0.71904	0.77239	1	14351	1	-0.90526
RPL17-C18orf32	8	0.00044761	0.0023842	0.125882	362	5	-1.0633	0.85086	0.85362	1	15988	1	-1.0633
ANAPC2	8	0.00045217	0.0024029	0.126517	363	6	-1.09	0.20785	0.38126	1	7220	1	-1.09
TMX2	8	0.00045855	0.0024293	0.127293	364	4	-1.0495	0.99965	0.99965	1	19087	0	-1.0495
UBIAD1	8	0.00045967	0.0024339	0.127293	365	5	-0.76053	0.96718	0.96745	1	18190	0	-0.76053
VCP	8	0.00046048	0.0024376	0.127293	366	5	-1.2197	0.48682	0.63299	1	11779	2	-1.2197
COG7	8	0.00046398	0.002451	0.127408	367	6	-0.79584	0.50123	0.64512	1	11980	1	-0.79584
ARPC4	8	0.00046437	0.0024531	0.127408	368	4	-1.0142	0.42632	0.58421	1	10896	2	-1.0142
SPC24	8	0.00046705	0.0024686	0.127522	369	3	-0.41931	0.82707	0.8353	1	15594	1	-0.41931
PPP1R7	8	0.00046894	0.002479	0.127712	370	5	-1.0884	0.70387	0.76536	1	14210	1	-1.0884
RPL11	7	0.00047411	0.002465	0.127522	371	5	-1.6408	0.20095	0.36907	1	7060	1	-1.6408
RPS23	8	0.0004772	0.0025261	0.129441	372	3	-0.23647	0.32922	0.50934	1	9561	1	-0.23647
MTIF2	8	0.00047751	0.0025293	0.129441	373	4	-0.90573	0.4058	0.56808	1	10610	2	-0.90573
RPS19	8	0.00047816	0.0025329	0.129441	374	5	-0.89302	0.01445	0.05239	0.911316	1079	2	-0.89302
NAPA	8	0.00048351	0.0025614	0.130548	375	4	-1.0615	0.51288	0.65487	1	12153	1	-1.0615
UBE2D3	8	0.00048799	0.0025805	0.130883	376	6	-1.3951	0.59403	0.72213	1	13381	1	-1.3951
TRMT10A	8	0.00049013	0.0025904	0.130883	377	4	-0.98205	0.2004	0.3716	1	7052	2	-0.98205
CHMP6	8	0.00049154	0.0025997	0.130883	378	3	-0.17654	0.57716	0.71032	1	13168	1	-0.17654
NOP58	8	0.0004925	0.0026049	0.130883	379	3	-0.4149	0.52646	0.66649	1	12368	1	-0.4149
SMG6	8	0.00049252	0.0026049	0.130883	380	5	-1.3786	0.99555	0.99558	1	18922	0	-1.3786
ANAPC13	8	0.00049326	0.002609	0.130883	381	6	-0.99247	0.8921	0.89202	1	16697	0	-0.99247
SAE1	8	0.00049951	0.0026401	0.132095	382	4	-0.68142	0.99584	0.99588	1	18930	0	-0.68142
GRPEL1	8	0.00051543	0.0027204	0.134681	383	3	-0.13124	0.55188	0.68833	1	12752	2	-0.13124
ALG11	8	0.00051589	0.0027225	0.134681	384	4	-0.332	0.31495	0.49872	1	9342	1	-0.332
PREB	8	0.00051619	0.0027235	0.134681	385	4	-0.55943	0.85525	0.85728	1	16056	1	-0.55943
AHNAK2	8	0.00051879	0.0027385	0.134681	386	4	-1.0788	0.95895	0.95908	1	18014	0	-1.0788
CENPO	8	0.00052397	0.0027536	0.134681	387	5	-1.3116	0.98655	0.98668	1	18663	0	-1.3116
MRPL41	8	0.00052587	0.0027634	0.134681	388	4	-0.72118	0.65462	0.74451	1	13812	1	-0.72118
PGS1	8	0.00052635	0.002767	0.134681	389	4	-0.6122	0.99827	0.99827	1	19020	0	-0.6122
SLMAP	8	0.00052682	0.0027691	0.134681	390	6	-0.79265	0.99053	0.99062	1	18769	0	-0.79265
CCNB1	8	0.00052694	0.0027701	0.134681	391	3	-0.24947	0.2946	0.48375	1	9063	1	-0.24947
NOP14	8	0.00052694	0.0027701	0.134681	392	2	0.12001	0.22417	0.40248	1	7623	2	0.12001
DNA2	8	0.00052819	0.0027763	0.134681	393	4	-0.85863	0.45141	0.6043	1	11259	1	-0.85863
PRDM10	8	0.00053038	0.0027877	0.134691	394	5	-1.1457	0.5673	0.70165	1	13003	1	-1.1457
TLN1	8	0.00053095	0.0027909	0.134691	395	4	-0.81934	0.81859	0.82929	1	15475	1	-0.81934
POLR3C	8	0.00053314	0.0028059	0.134691	396	5	-1.321	0.85366	0.85592	1	16029	1	-1.321
DCTN6	8	0.00053372	0.0028085	0.134691	397	5	-1.2567	0.99197	0.99205	1	18811	0	-1.2567
THAP6	8	0.00053563	0.0028173	0.134691	398	6	-1.0657	0.093133	0.22657	0.98222	4403	1	-1.0657
PRC1	8	0.00053603	0.0028188	0.134691	399	3	-0.41444	0.78576	0.80811	1	15062	1	-0.41444
NBPF14	8	0.00053937	0.0028313	0.134947	400	2	0.28578	0.079951	0.20097	0.970121	3954	3	0.28578
RPN1	8	0.00054327	0.0028499	0.135236	401	3	0.40728	0.044351	0.1254	0.949249	2504	3	0.40728
DHODH	8	0.00054368	0.0028515	0.135236	402	5	-1.2913	0.8496	0.85255	1	15958	1	-1.2913
PPIL1	8	0.00055194	0.0028841	0.136445	403	4	-0.69677	0.97533	0.97552	1	18374	0	-0.69677
ICT1	8	0.00055891	0.0029173	0.137673	404	6	-1.0638	0.99996	0.99997	1	19106	0	-1.0638
C1orf109	8	0.00056464	0.0029499	0.138675	405	3	0.02125	0.35888	0.5317	1	9980	2	0.02125
RNH1	8	0.00056533	0.002953	0.138675	406	5	-1.2002	0.83056	0.83788	1	15647	1	-1.2002
BANP	8	0.00056888	0.0029711	0.139184	407	5	-1.7901	0.99618	0.9962	1	18940	0	-1.7901
UXS1	8	0.00057237	0.0029882	0.139643	408	5	-1.122	0.99877	0.99876	1	19040	0	-1.122
RBM25	8	0.00057881	0.0030193	0.140601	409	3	-0.24154	0.36654	0.53765	1	10085	2	-0.24154
SAP30BP	8	0.00057969	0.0030234	0.140601	410	5	-1.1927	0.91108	0.91102	1	17013	0	-1.1927
ZEB1	8	0.00058467	0.0030416	0.141101	411	4	-0.35479	0.02849	0.089705	0.928694	1842	1	-0.35479
NUP155	8	0.00058614	0.0030509	0.141191	412	3	0.071439	0.26867	0.45927	1	8639	3	0.071439
RUVBL2	8	0.00059427	0.0030918	0.142344	413	5	-1.214	0.87756	0.87744	1	16442	1	-1.214
PSTK	8	0.00059499	0.0030965	0.142344	414	5	-0.58581	0.88012	0.87999	1	16486	0	-0.58581
MFAP5	8	0.00059537	0.0031001	0.142344	415	6	-1.0877	0.9043	0.90419	1	16907	0	-1.0877
SNRPA1	6	0.00059544	0.00271	0.134681	416	4	-1.7539	0.91869	0.91853	1	17173	0	-1.7539
ETF1	8	0.00059875	0.0031131	0.142344	417	5	-1.1117	0.99182	0.99192	1	18806	0	-1.1117
HSD17B10	8	0.00059875	0.0031131	0.142344	418	4	-0.35387	0.050348	0.13861	0.949249	2778	3	-0.35387
SNX1	8	0.00060234	0.0031286	0.142714	419	5	-1.1083	0.58563	0.71778	1	13298	1	-1.1083
RBM22	8	0.00060575	0.0031535	0.14347	420	3	0.0050106	0.23465	0.41584	1	7862	3	0.0050106
SOD1	8	0.00060751	0.0031602	0.14347	421	5	-0.87928	0.88837	0.88826	1	16635	0	-0.87928
UBA1	8	0.00061857	0.003211	0.14543	422	3	0.036987	0.077735	0.19643	0.968507	3871	2	0.036987
MAT2A	8	0.00062097	0.0032213	0.145554	423	4	-0.75163	0.96669	0.96695	1	18176	0	-0.75163
SPDL1	8	0.00062499	0.0032457	0.145993	424	5	-1.2075	0.89323	0.89314	1	16713	0	-1.2075
TAF7L	8	0.00062629	0.0032503	0.145993	425	5	-1.2244	0.50066	0.64465	1	11975	2	-1.2244
EIF5	8	0.00062695	0.003254	0.145993	426	3	-0.014975	0.063548	0.16681	0.964353	3304	1	-0.014975
RPL36	8	0.00063143	0.0032762	0.146431	427	5	-1.1064	0.31082	0.4957	1	9292	2	-1.1064
PFDN5	8	0.00063246	0.0032799	0.146431	428	3	0.027548	0.94023	0.94032	1	17603	0	0.027548
RBFA	8	0.00063454	0.0032939	0.146431	429	3	0.28101	0.25208	0.4381	1	8273	2	0.28101
RPL12	8	0.00063479	0.0032944	0.146431	430	6	-1.198	0.48989	0.63557	1	11832	1	-1.198
NEDD8	8	0.00064127	0.0033182	0.146952	431	5	-0.68458	0.85547	0.85747	1	16059	1	-0.68458
COA7	8	0.00064473	0.0033369	0.146952	432	4	-0.81058	0.13315	0.28162	0.99592	5383	3	-0.81058
BCS1L	8	0.00064473	0.0033369	0.146952	433	3	-0.10601	0.074775	0.19025	0.967547	3748	2	-0.10601
THOC5	8	0.00064484	0.0033369	0.146952	434	4	-0.78589	0.9527	0.95274	1	17872	0	-0.78589
URB2	8	0.00065586	0.0033959	0.148867	435	6	-0.77839	0.18135	0.34639	1	6595	1	-0.77839
MRPL43	8	0.00066016	0.0034156	0.149363	436	4	-0.57375	0.1315	0.27939	0.99592	5334	2	-0.57375
RPLP2	8	0.00066125	0.0034228	0.149363	437	5	-1.2206	0.12289	0.26765	0.995608	5125	1	-1.2206
NUP88	7	0.00066519	0.0033545	0.147388	438	4	-1.3159	0.53527	0.65883	1	12503	1	-1.3159
PYURF	8	0.000668	0.0034539	0.149691	439	6	-0.85509	0.9176	0.91757	1	17157	0	-0.85509
GPR89B	8	0.00066871	0.003457	0.149691	440	4	-0.63244	0.99718	0.99716	1	18970	0	-0.63244
PKM	8	0.00066951	0.0034604	0.149691	441	3	0.075853	0.07508	0.19089	0.967547	3762	3	0.075853
SYS1	8	0.00066968	0.0034617	0.149691	442	4	-0.73905	0.39911	0.56292	1	10529	2	-0.73905
SNRNP25	8	0.00068054	0.0035192	0.151834	443	3	0.41056	0.072288	0.18518	0.967547	3649	4	0.41056
FAM25C	8	0.00068559	0.0035404	0.152397	444	5	-1.4124	0.74984	0.78782	1	14650	1	-1.4124
RPS6	8	0.0006872	0.0035482	0.152397	445	4	-0.73503	0.37103	0.54115	1	10147	2	-0.73503
CDC7	8	0.00069038	0.0035627	0.152677	446	4	-1.0242	0.92346	0.92348	1	17269	0	-1.0242
ZBTB17	8	0.00069744	0.0035959	0.153753	447	4	-0.62811	0.79906	0.81635	1	15211	1	-0.62811
TRPM7	8	0.00070874	0.0036518	0.154622	448	5	-1.0796	0.66945	0.75054	1	13934	1	-1.0796
NBPF10	8	0.00070905	0.0036523	0.154622	449	5	-1.2233	0.91863	0.9186	1	17172	0	-1.2233
DBR1	8	0.00070932	0.0036528	0.154622	450	3	0.050242	0.9239	0.92391	1	17281	0	0.050242
OTOR	8	0.00071234	0.0036684	0.154622	451	6	-0.66673	0.98191	0.98211	1	18545	0	-0.66673
ICE2	8	0.00071349	0.0036767	0.154622	452	5	-0.74344	0.91782	0.91779	1	17159	0	-0.74344
CSE1L	8	0.00071349	0.0036767	0.154622	453	3	-0.16621	0.86722	0.86776	1	16255	1	-0.16621
UBE2C	8	0.00071507	0.0036824	0.154622	454	6	-0.77257	0.98472	0.98485	1	18618	0	-0.77257
EARS2	8	0.0007174	0.0036943	0.154622	455	4	-0.6084	0.81154	0.82448	1	15381	1	-0.6084
ZPR1	8	0.00071796	0.0036979	0.154622	456	3	-0.012419	0.81945	0.82985	1	15489	1	-0.012419
COQ3	8	0.00071859	0.0037005	0.154622	457	6	-1.192	0.99724	0.99722	1	18973	0	-1.192
POLR2A	8	0.00071986	0.0037052	0.154622	458	4	-1.0867	0.050348	0.13861	0.949249	2777	1	-1.0867
NBPF9	8	0.00072639	0.0037357	0.155255	459	4	-0.69771	0.72531	0.77546	1	14409	1	-0.69771
TRAPPC11	8	0.00072954	0.003744	0.155255	460	6	-0.8059	0.98005	0.98024	1	18498	0	-0.8059
MCMBP	8	0.00073006	0.0037471	0.155255	461	4	-0.79793	0.99043	0.9905	1	18766	0	-0.79793
SRSF7	8	0.00073182	0.0037528	0.155255	462	4	-0.77972	0.85487	0.85694	1	16050	1	-0.77972
ATL1	8	0.00073728	0.0037777	0.155946	463	6	-1.0501	0.93614	0.93617	1	17520	0	-1.0501
PAFAH1B1	8	0.00074188	0.0037989	0.156382	464	5	-1.2126	0.51665	0.65811	1	12201	1	-1.2126
PSMC3	8	0.00074316	0.0038046	0.156382	465	4	-0.88863	0.04132	0.11858	0.949054	2388	2	-0.88863
PTCD1	8	0.00074803	0.0038279	0.156794	466	3	0.056126	0.094818	0.22892	0.984638	4441	2	0.056126
POLR2F	8	0.00074861	0.003831	0.156794	467	3	-0.015408	0.16009	0.31809	0.999043	6080	1	-0.015408
DDX27	8	0.00075727	0.0038694	0.15801	468	4	-0.55383	0.97551	0.97569	1	18379	0	-0.55383
SEPHS2	8	0.00076113	0.0038834	0.15801	469	2	-0.27034	0.63353	0.73642	1	13662	1	-0.27034
SLC38A2	8	0.00076227	0.0038911	0.15801	470	5	-1.1696	0.53288	0.67201	1	12461	1	-1.1696
GNL2	8	0.00076491	0.0039051	0.15801	471	5	-1.3231	0.90871	0.90861	1	16970	0	-1.3231
VARS	8	0.00076761	0.0039196	0.15801	472	3	0.055666	0.01445	0.05239	0.911316	1077	3	0.055666
ASPM	8	0.00076912	0.0039258	0.15801	473	6	-1.2247	0.99773	0.99773	1	18992	0	-1.2247
RPRD1B	8	0.0007695	0.0039295	0.15801	474	5	-1.0316	0.78226	0.80599	1	15021	1	-1.0316
PYROXD1	8	0.00077008	0.003931	0.15801	475	3	-0.43535	0.9985	0.99849	1	19028	0	-0.43535
FH	8	0.00077071	0.0039352	0.15801	476	5	-1.0658	0.14292	0.295	0.99592	5643	1	-1.0658
TAF1	8	0.00077649	0.0039621	0.158758	477	5	-1.3506	0.050348	0.13861	0.949249	2782	2	-1.3506
RPL9	8	0.00078127	0.0039828	0.159255	478	5	-1.1314	0.0024298	0.011517	0.798489	269	2	-1.1314
TAF1B	8	0.00078441	0.0040015	0.159602	479	4	-0.42319	0.87651	0.87639	1	16421	1	-0.42319
UBE2M	8	0.00078602	0.0040082	0.159602	480	5	-1.1405	0.95649	0.95659	1	17963	0	-1.1405
FBXO33	8	0.00079106	0.0040367	0.160284	481	4	-0.55008	0.96648	0.96674	1	18166	0	-0.55008
TNPO1	8	0.00079288	0.0040424	0.160284	482	4	-0.74623	0.57068	0.70459	1	13056	1	-0.74623
FKBP7	8	0.00079498	0.0040528	0.160284	483	6	-1.0736	0.99972	0.99972	1	19092	0	-1.0736
SMR3A	8	0.00079777	0.0040667	0.160284	484	6	-0.64994	0.99976	0.99976	1	19093	0	-0.64994
LSM2	8	0.00079793	0.0040673	0.160284	485	4	-0.85275	0.43154	0.5883	1	10977	1	-0.85275
DHX15	8	0.00080045	0.0040818	0.160524	486	3	-0.29362	0.63182	0.7358	1	13643	1	-0.29362
POLE2	8	0.00080234	0.0040906	0.16054	487	3	-0.45224	0.5006	0.64459	1	11974	1	-0.45224
FAM127C	8	0.00080755	0.0041144	0.161145	488	6	-0.81318	0.99929	0.99928	1	19065	0	-0.81318
EEF2KMT	8	0.00081411	0.0041481	0.161861	489	5	-1.1772	0.60417	0.72571	1	13450	1	-1.1772
CENPK	8	0.00081472	0.0041496	0.161861	490	3	0.33859	0.19875	0.36947	1	7012	3	0.33859
USPL1	8	0.00081865	0.0041631	0.162056	491	4	-1.1016	0.60799	0.7271	1	13482	1	-1.1016
DRC1	8	0.00082932	0.0042123	0.163638	492	6	-0.98084	0.99641	0.99643	1	18944	0	-0.98084
ALYREF	8	0.0008337	0.0042299	0.163657	493	5	-1.1609	0.15286	0.30836	0.998098	5901	2	-1.1609
SDHC	8	0.0008338	0.0042299	0.163657	494	3	-0.21916	0.65075	0.74302	1	13791	1	-0.21916
DGCR8	8	0.00083812	0.0042501	0.164106	495	5	-1.0492	0.72629	0.77597	1	14419	1	-1.0492
NOC4L	8	0.00084186	0.0042631	0.164275	496	5	-1.1912	0.79187	0.81184	1	15130	1	-1.1912
ZNF45	8	0.00085338	0.0043087	0.165384	497	6	-1.0897	0.9576	0.9577	1	17984	0	-1.0897
EXOSC9	8	0.00085359	0.0043092	0.165384	498	2	-0.35319	0.31534	0.49902	1	9348	2	-0.35319
PLK4	8	0.00086196	0.004347	0.166501	499	5	-1.1203	0.33804	0.51598	1	9689	1	-1.1203
GMPS	8	0.00087132	0.0044009	0.168228	500	3	-0.225	0.31082	0.4957	1	9293	2	-0.225
RAD51	8	0.00087603	0.0044304	0.169018	501	3	-0.17857	0.91125	0.91119	1	17017	0	-0.17857
ELL	8	0.00088022	0.0044496	0.169411	502	4	-0.86691	0.32513	0.50626	1	9510	2	-0.86691
CLNS1A	8	0.00088574	0.0044806	0.170256	503	5	-1.2268	0.66277	0.7478	1	13881	1	-1.2268
FDX1	8	0.00089177	0.0045086	0.170979	504	6	-1.0629	0.98175	0.98196	1	18540	0	-1.0629
CDC5L	8	0.00089435	0.0045205	0.171091	505	4	-0.64833	0.24209	0.42539	1	8045	1	-0.64833
CCL7	8	0.00090082	0.0045537	0.172005	506	4	-0.76767	0.73437	0.77996	1	14500	1	-0.76767
PCBP1	8	0.00090276	0.0045638	0.172047	507	4	-0.34434	0.2077	0.38106	1	7216	3	-0.34434
ANGEL2	8	0.00090808	0.0045915	0.172287	508	4	-1.028	0.86038	0.86161	1	16146	1	-1.028
HIST1H2AI	8	0.00090867	0.0045941	0.172287	509	6	-0.96306	0.78582	0.80815	1	15063	1	-0.96306
PTCD3	8	0.00090927	0.0045972	0.172287	510	4	-0.8346	0.89617	0.89613	1	16764	0	-0.8346
HSCB	8	0.00091908	0.0046361	0.173316	511	4	-0.73751	0.70416	0.76548	1	14212	1	-0.73751
EEF1G	8	0.00092039	0.0046428	0.173316	512	4	-0.30028	0.59435	0.72224	1	13385	1	-0.30028
COPE	8	0.00092438	0.0046557	0.17346	513	4	-1.0345	0.98995	0.99004	1	18751	0	-1.0345
TP53RK	8	0.00093542	0.0047075	0.174359	514	5	-0.90481	0.99264	0.99268	1	18830	0	-0.90481
ARMC4	8	0.00093582	0.0047086	0.174359	515	6	-0.81631	0.97393	0.97414	1	18340	0	-0.81631
BCLAF1	8	0.000938	0.0047158	0.174359	516	4	-0.99887	0.67183	0.75152	1	13946	1	-0.99887
CLEC18C	8	0.00093812	0.0047163	0.174359	517	5	-1.2042	0.88197	0.88186	1	16517	0	-1.2042
EIF3E	8	0.00094157	0.0047314	0.174577	518	5	-0.82985	0.94825	0.94837	1	17774	0	-0.82985
UTP18	8	0.00094632	0.0047511	0.174952	519	4	-0.97885	0.91809	0.91807	1	17166	0	-0.97885
NOC2L	8	0.00094802	0.0047599	0.174952	520	5	-1.1366	0.27959	0.47282	1	8871	2	-1.1366
LIX1L	8	0.00095524	0.0047863	0.174977	521	5	-1.1231	0.79527	0.81396	1	15164	1	-1.1231
CDC45	8	0.00095631	0.0047925	0.174977	522	3	-0.23021	0.34696	0.52268	1	9814	1	-0.23021
TOMM20	8	0.00095701	0.0047961	0.174977	523	3	-0.47725	0.99438	0.99443	1	18891	0	-0.47725
KARS	8	0.00095833	0.0048021	0.174977	524	5	-0.80934	0.82302	0.83244	1	15533	1	-0.80934
ANKRD49	8	0.00096225	0.0048236	0.174977	525	6	-0.73828	0.75346	0.78972	1	14682	1	-0.73828
MRPL39	8	0.00096239	0.0048241	0.174977	526	5	-1.2374	0.90883	0.90873	1	16971	0	-1.2374
CD101	8	0.00096256	0.0048246	0.174977	527	4	-0.98405	0.8756	0.87551	1	16404	1	-0.98405
VPRBP	8	0.00097018	0.0048632	0.175869	528	4	-0.39792	0.238	0.42015	1	7943	3	-0.39792
MAK16	8	0.0009712	0.0048676	0.175869	529	4	-0.79531	0.79661	0.81479	1	15178	1	-0.79531
DPH6	8	0.00097597	0.0048956	0.176307	530	3	0.24971	0.2421	0.42539	1	8046	2	0.24971
NARS2	8	0.00097699	0.0048982	0.176307	531	3	-0.1311	0.91505	0.91505	1	17091	0	-0.1311
TMED2	8	0.00098497	0.0049401	0.177483	532	4	-0.94436	0.84821	0.85143	1	15930	1	-0.94436
JMJD6	8	0.00098968	0.0049629	0.177565	533	5	-0.8401	0.96289	0.96309	1	18093	0	-0.8401
FAM96B	8	0.00099174	0.0049733	0.177565	534	5	-1.146	0.9375	0.93756	1	17549	0	-1.146
DHX33	8	0.00099584	0.0049899	0.177565	535	4	-0.90492	0.35584	0.52942	1	9934	1	-0.90492
NFU1	8	0.00099623	0.0049925	0.177565	536	6	-1.0536	0.99665	0.99665	1	18957	0	-1.0536
TIPARP	8	0.00099659	0.004995	0.177565	537	5	-1.0802	0.97154	0.97178	1	18288	0	-1.0802
POLR2D	8	0.00099734	0.0049982	0.177565	538	4	-0.90325	0.45457	0.60684	1	11303	1	-0.90325
ATP5D	8	0.00099934	0.0050095	0.177639	539	4	-0.41403	0.76186	0.79435	1	14773	1	-0.41403
SAP18	8	0.0010068	0.0050443	0.178209	540	4	-0.97087	0.19551	0.3652	1	6936	1	-0.97087
ATP6V0D1	8	0.0010087	0.0050562	0.1783	541	3	0.095042	0.00059499	0.0031545	0.717763	84	3	0.095042
POLE	8	0.0010115	0.0050676	0.178373	542	3	0.076475	0.049596	0.13697	0.949249	2739	3	0.076475
REST	8	0.0010155	0.0050955	0.17899	543	5	-1.0485	0.67836	0.75425	1	14000	1	-1.0485
PSMB5	8	0.0010172	0.0051038	0.17899	544	5	-1.1637	0.69705	0.76226	1	14142	1	-1.1637
MRPL52	8	0.0010199	0.0051163	0.179097	545	4	-0.082042	0.090285	0.22204	0.980455	4324	4	-0.082042
FUBP1	8	0.0010284	0.0051572	0.1802	546	6	-0.76671	0.86063	0.86185	1	16151	1	-0.76671
ADAM30	8	0.0010354	0.0051903	0.181027	547	5	-1.0777	0.98473	0.98486	1	18621	0	-1.0777
YAP1	8	0.0010456	0.0052364	0.181713	548	4	-0.89369	0.81501	0.82686	1	15427	1	-0.89369
GATB	8	0.0010458	0.005237	0.181713	549	3	-0.33222	0.92081	0.92078	1	17211	0	-0.33222
PHAX	8	0.0010463	0.0052385	0.181713	550	6	-0.76194	0.48838	0.63431	1	11802	1	-0.76194
MFN2	8	0.0010501	0.0052598	0.182119	551	4	-0.72062	0.98275	0.98295	1	18566	0	-0.72062
RBM8A	8	0.0010552	0.0052846	0.182649	552	5	-1.092	0.98822	0.98835	1	18704	0	-1.092
EIF5A	7	0.0010641	0.0050241	0.177824	553	4	-1.3348	0.98549	0.98549	1	18639	0	-1.3348
PGP	8	0.0010796	0.0053991	0.186269	554	4	-0.3963	0.72347	0.77455	1	14392	1	-0.3963
ISY1	8	0.0010845	0.0054193	0.186629	555	5	-1.0008	0.72736	0.77649	1	14431	1	-1.0008
MRPL14	8	0.0011104	0.005526	0.189959	556	5	-1.1976	0.82141	0.83127	1	15519	1	-1.1976
FNTA	8	0.0011121	0.0055359	0.189959	557	4	-0.5916	0.80038	0.81718	1	15236	1	-0.5916
ZNF207	8	0.001122	0.0055799	0.191126	558	6	-0.80255	0.97192	0.97215	1	18294	0	-0.80255
CAP1	8	0.001125	0.0055923	0.19121	559	6	-0.82233	0.99937	0.99936	1	19073	0	-0.82233
NAT10	8	0.0011321	0.0056229	0.191911	560	3	0.021906	0.72072	0.77319	1	14368	1	0.021906
FOXO3	8	0.001138	0.0056457	0.192067	561	6	-0.82085	0.99182	0.99191	1	18805	0	-0.82085
BOP1	8	0.0011395	0.0056509	0.192067	562	4	-0.55632	0.55946	0.69486	1	12882	1	-0.55632
ATP5I	8	0.001143	0.00567	0.192067	563	4	-0.85542	0.54411	0.68165	1	12635	1	-0.85542
SMU1	8	0.0011474	0.0056897	0.192067	564	4	-1.0035	0.35351	0.52763	1	9905	2	-1.0035
GGCX	8	0.0011475	0.0056897	0.192067	565	3	-0.13095	0.70963	0.76801	1	14258	1	-0.13095
CCDC93	8	0.0011495	0.005698	0.192067	566	6	-0.91259	0.84156	0.84621	1	15827	1	-0.91259
SASS6	8	0.0011495	0.005698	0.192067	567	6	-1.1839	0.98937	0.98947	1	18735	0	-1.1839
TAF4	8	0.0011515	0.0057078	0.192067	568	5	-1.0269	0.9628	0.96302	1	18091	0	-1.0269
CFC1	8	0.0011608	0.0057446	0.192626	569	6	-0.8962	0.45082	0.60381	1	11252	1	-0.8962
TANGO6	8	0.0011608	0.0057446	0.192626	570	4	-0.73379	0.33683	0.51505	1	9675	2	-0.73379
TBC1D3F	8	0.0011673	0.0057705	0.193156	571	4	-0.9722	0.83679	0.84254	1	15742	1	-0.9722
RPS13	8	0.0011747	0.0057969	0.193701	572	3	0.28167	0.023813	0.078873	0.920324	1629	3	0.28167
IARS2	8	0.0011824	0.0058389	0.194527	573	4	-0.7297	0.0017582	0.0085497	0.795211	205	2	-0.7297
ARFRP1	8	0.0011835	0.005842	0.194527	574	3	0.13062	0.066398	0.17279	0.967547	3402	3	0.13062
TUBA1B	8	0.0011908	0.0058783	0.195055	575	3	0.053161	0.93735	0.93741	1	17543	0	0.053161
RPL32	8	0.0011908	0.0058783	0.195055	576	4	-0.55559	0.57733	0.71045	1	13171	2	-0.55559
COX6A1	8	0.0011997	0.0059171	0.196004	577	6	-1.018	0.81184	0.82468	1	15384	1	-1.018
PTPRCAP	8	0.0012028	0.005929	0.196058	578	5	-1.0341	0.14291	0.29499	0.99592	5642	3	-1.0341
BAP1	8	0.001208	0.0059477	0.196335	579	4	-0.34923	0.79373	0.813	1	15151	1	-0.34923
ZNF512B	8	0.0012099	0.0059601	0.196407	580	5	-1.0745	0.9444	0.94451	1	17694	0	-1.0745
CT47A5	8	0.0012173	0.0059891	0.196556	581	5	-0.92451	0.024052	0.079434	0.921811	1646	2	-0.92451
JTB	8	0.0012196	0.006001	0.196556	582	4	-0.95813	0.97519	0.9754	1	18369	0	-0.95813
PNO1	8	0.0012221	0.0060135	0.196556	583	5	-0.71834	0.94492	0.94505	1	17707	0	-0.71834
REXO2	8	0.0012229	0.006015	0.196556	584	3	-0.32373	0.92671	0.92676	1	17322	0	-0.32373
ST6GALNAC5	8	0.0012232	0.0060161	0.196556	585	5	-1.1117	0.59424	0.72221	1	13384	1	-1.1117
NOLC1	8	0.0012271	0.0060326	0.196761	586	6	-0.97297	0.82911	0.83682	1	15628	1	-0.97297
ELAC2	8	0.0012325	0.0060596	0.197139	587	4	-0.29879	0.82302	0.83244	1	15534	1	-0.29879
MRPS35	8	0.0012351	0.006071	0.197139	588	5	-0.92892	0.95379	0.95386	1	17901	0	-0.92892
SLC25A26	8	0.001236	0.0060762	0.197139	589	4	-0.50926	0.95524	0.95531	1	17932	0	-0.50926
PHF5A	8	0.0012379	0.0060855	0.197139	590	3	0.030635	0.13784	0.28801	0.99592	5508	1	0.030635
NUDT21	8	0.0012491	0.0061363	0.198447	591	5	-0.74425	0.9992	0.99919	1	19057	0	-0.74425
MTG2	8	0.0012526	0.0061544	0.198697	592	4	-0.82463	0.4762	0.6244	1	11605	2	-0.82463
FTSJ2	8	0.0012606	0.0061886	0.198823	593	5	-1.1952	0.51769	0.65899	1	12217	1	-1.1952
IMP4	8	0.0012657	0.0062176	0.198823	594	5	-1.0751	0.41143	0.57242	1	10691	2	-1.0751
HIST3H2A	8	0.0012658	0.0062176	0.198823	595	6	-0.68304	0.6963	0.76194	1	14135	1	-0.68304
C2orf91	8	0.0012662	0.0062186	0.198823	596	6	-0.68613	0.99127	0.99137	1	18788	0	-0.68613
INTS3	8	0.0012672	0.0062202	0.198823	597	2	0.043852	0.6485	0.74214	1	13775	1	0.043852
EIF3I	8	0.0012673	0.0062207	0.198823	598	4	-0.84747	0.47848	0.62622	1	11641	1	-0.84747
MRPS10	8	0.0012752	0.0062518	0.199483	599	5	-1.0646	0.76365	0.79534	1	14791	1	-1.0646
RARS2	8	0.0012829	0.0063005	0.200701	600	5	-0.73335	0.77624	0.8025	1	14941	1	-0.73335
SPDYE6	8	0.0012862	0.0063145	0.200812	601	4	-0.56932	0.83216	0.83907	1	15676	1	-0.56932
RPL27A	8	0.0012919	0.0063414	0.201033	602	5	-0.72967	0.13226	0.28042	0.99592	5351	2	-0.72967
CTU2	8	0.0012923	0.0063424	0.201033	603	5	-1.1348	0.99764	0.99764	1	18989	0	-1.1348
C2orf80	8	0.0013002	0.006388	0.202142	604	6	-0.93639	0.45036	0.60346	1	11246	1	-0.93639
BUD31	8	0.0013034	0.0064056	0.202365	605	5	-1.0324	0.53025	0.66976	1	12422	2	-1.0324
POLR2C	8	0.0013071	0.0064227	0.20257	606	3	-0.034961	0.46131	0.61234	1	11393	1	-0.034961
FAU	8	0.0013132	0.0064481	0.202734	607	4	-0.64607	0.84219	0.84667	1	15838	1	-0.64607
UXT	8	0.0013136	0.0064491	0.202734	608	4	-0.94986	0.91573	0.91572	1	17112	0	-0.94986
ATG9A	8	0.0013182	0.0064699	0.202784	609	3	-0.033148	0.48266	0.62964	1	11716	1	-0.033148
ERCC3	8	0.001319	0.0064719	0.202784	610	4	-0.84759	0.80997	0.82344	1	15362	1	-0.84759
KLC2	8	0.001336	0.0065569	0.205109	611	6	-0.69564	0.99609	0.99611	1	18936	0	-0.69564
POLRMT	8	0.0013424	0.0065838	0.205615	612	3	-0.18955	0.59288	0.72173	1	13372	1	-0.18955
DIS3	8	0.0013495	0.0066154	0.206042	613	5	-0.85741	0.99686	0.99686	1	18962	0	-0.85741
ANAPC4	8	0.0013608	0.0066698	0.207029	614	5	-0.76928	0.94717	0.94728	1	17747	0	-0.76928
SSB	8	0.0013617	0.0066724	0.207029	615	5	-0.95263	0.99922	0.9992	1	19060	0	-0.95263
RPS14	8	0.0013667	0.0066916	0.207287	616	4	-0.70969	0.44067	0.59562	1	11113	2	-0.70969
SNRPD2	8	0.001378	0.0067346	0.208281	617	4	-0.76672	0.34011	0.51752	1	9716	2	-0.76672
WDR12	8	0.0013821	0.0067522	0.208312	618	4	-1.0283	0.24099	0.42397	1	8024	2	-1.0283
KRTAP5-5	8	0.0013835	0.0067574	0.208312	619	6	-1.1158	0.87267	0.87276	1	16356	1	-1.1158
MTOR	8	0.0013978	0.0068169	0.209431	620	4	-0.68932	0.48608	0.6324	1	11771	1	-0.68932
NOP2	8	0.0014022	0.0068428	0.209431	621	4	-0.40881	0.96575	0.96599	1	18153	0	-0.40881
UROD	8	0.0014052	0.0068542	0.209431	622	4	-0.33066	0.34693	0.52265	1	9812	2	-0.33066
FCGR1A	8	0.001406	0.0068579	0.209431	623	3	-0.36354	0.93121	0.93122	1	17424	0	-0.36354
TRIAP1	8	0.0014065	0.0068594	0.209431	624	3	0.066995	0.18611	0.35275	1	6719	3	0.066995
LIN9	8	0.0014223	0.0069361	0.211434	625	5	-0.67242	0.91262	0.91258	1	17050	0	-0.67242
IK	8	0.001431	0.0069739	0.212037	626	6	-1.0077	0.96035	0.96053	1	18039	0	-1.0077
TSFM	8	0.0014315	0.006978	0.212037	627	4	-0.74847	0.86056	0.86179	1	16150	1	-0.74847
ABCE1	8	0.0014429	0.0070335	0.212684	628	4	-0.45118	0.013146	0.048138	0.911316	989	2	-0.45118
ARAP2	8	0.0014436	0.0070381	0.212684	629	5	-1.0038	0.57124	0.70509	1	13064	1	-1.0038
C19orf53	8	0.0014443	0.0070407	0.212684	630	4	-0.58466	0.31495	0.49872	1	9344	1	-0.58466
C7orf26	8	0.0014452	0.0070438	0.212684	631	4	-0.27528	0.57827	0.71128	1	13189	2	-0.27528
NOL6	8	0.0014504	0.0070671	0.213012	632	3	-0.42161	0.90909	0.90899	1	16975	0	-0.42161
DHX9	8	0.0014526	0.007077	0.213012	633	4	-0.55602	0.14281	0.29487	0.99592	5639	2	-0.55602
DDX11	7	0.0014652	0.006619	0.206042	634	4	-1.4052	0.9706	0.97062	1	18268	0	-1.4052
PPP1R15B	8	0.0014779	0.0071961	0.216257	635	4	-0.74546	0.89988	0.89982	1	16822	0	-0.74546
MAP3K9	8	0.0014872	0.0072417	0.217286	636	4	-0.79099	0.23647	0.4182	1	7912	2	-0.79099
TPT1	8	0.0015056	0.0073277	0.219521	637	3	-0.22752	0.39367	0.55866	1	10440	2	-0.22752
ATG7	8	0.0015132	0.0073614	0.219915	638	5	-1.0021	0.12374	0.26882	0.995608	5146	3	-1.0021
SNRPE	8	0.0015147	0.0073666	0.219915	639	4	-0.58866	0.78633	0.80844	1	15070	1	-0.58866
EEF2	8	0.0015165	0.0073754	0.219915	640	4	-0.35868	0.84768	0.851	1	15923	1	-0.35868
ANKRD13A	8	0.0015212	0.0073966	0.220201	641	5	-1.0245	0.9985	0.9985	1	19029	0	-1.0245
PTGFR	8	0.0015241	0.007408	0.220201	642	6	-0.70192	0.99611	0.99613	1	18937	0	-0.70192
LRRC34	8	0.0015294	0.0074318	0.220485	643	6	-0.95355	0.99986	0.99987	1	19103	0	-0.95355
MECR	8	0.0015309	0.0074406	0.220485	644	5	-0.96464	0.57479	0.70822	1	13126	2	-0.96464
HIST1H1B	8	0.0015496	0.0075246	0.222627	645	5	-1.1272	0.029902	0.092945	0.934432	1900	1	-1.1272
ADSS	8	0.0015543	0.0075494	0.222673	646	5	-0.8444	0.92788	0.9279	1	17350	0	-0.8444
LIN52	8	0.0015627	0.007594	0.223642	647	2	0.056546	0.16359	0.32285	0.999643	6168	2	0.056546
DDX42	8	0.0015774	0.0076608	0.224932	648	3	0.024289	0.40786	0.56966	1	10640	2	0.024289
NUDCD3	8	0.0015777	0.0076613	0.224932	649	6	-0.87637	0.94375	0.94386	1	17686	0	-0.87637
HIST2H3D	6	0.0015802	0.006791	0.209013	650	4	-1.2811	0.99923	0.99923	1	19061	0	-1.2811
CENPW	8	0.001589	0.0077162	0.22585	651	4	-0.52973	0.90788	0.90781	1	16958	0	-0.52973
PSMB7	8	0.001589	0.0077162	0.22585	652	3	-0.080192	0.11388	0.25524	0.992321	4909	3	-0.080192
MED6	8	0.0015956	0.0077473	0.226413	653	4	-0.86514	0.5578	0.69342	1	12852	1	-0.86514
RPS15A	8	0.0016012	0.0077753	0.226884	654	4	-0.31518	0.33171	0.5112	1	9600	2	-0.31518
RPL38	8	0.0016204	0.007868	0.22924	655	3	-0.17081	0.36525	0.53667	1	10067	1	-0.17081
LRRN3	8	0.0016241	0.0078877	0.229355	656	6	-0.8044	0.24023	0.42298	1	8003	2	-0.8044
NCKIPSD	8	0.0016265	0.007896	0.229355	657	6	-0.86443	0.99908	0.99906	1	19050	0	-0.86443
SUGT1	8	0.0016304	0.0079167	0.229608	658	5	-1.1061	0.56859	0.70278	1	13023	2	-1.1061
SLC20A1	8	0.001638	0.0079587	0.230476	659	6	-0.83807	0.82864	0.83647	1	15619	1	-0.83807
DTL	8	0.001646	0.0079939	0.230976	660	5	-0.9989	0.95386	0.95393	1	17903	0	-0.9989
NDC80	8	0.001647	0.0080001	0.230976	661	4	-1.0243	0.71938	0.77253	1	14354	1	-1.0243
PPIAL4E	8	0.0016516	0.008027	0.231145	662	6	-0.72801	0.76378	0.79542	1	14793	1	-0.72801
NENF	8	0.0016527	0.0080301	0.231145	663	4	-0.65956	0.96905	0.9693	1	18236	0	-0.65956
LSM4	8	0.0016585	0.0080592	0.231631	664	3	-0.44574	0.90802	0.90795	1	16962	0	-0.44574
ITPK1	8	0.0016695	0.0081053	0.232606	665	6	-0.85241	0.97657	0.97677	1	18408	0	-0.85241
LRPPRC	8	0.0016721	0.0081187	0.232644	666	3	-0.2465	0.77506	0.80179	1	14922	1	-0.2465
CENPL	8	0.001683	0.0081679	0.232747	667	4	-0.70065	0.13022	0.27766	0.99592	5301	1	-0.70065
SNRPG	8	0.001683	0.0081679	0.232747	668	4	-0.70074	0.76268	0.79479	1	14779	1	-0.70074
CFAP74	8	0.0016841	0.008171	0.232747	669	5	-1.0066	0.99893	0.99891	1	19044	0	-1.0066
FAM208A	8	0.0016917	0.008213	0.233306	670	5	-1.1385	0.99928	0.99927	1	19063	0	-1.1385
TFIP11	8	0.0016925	0.0082151	0.233306	671	5	-0.92239	0.81094	0.82408	1	15375	1	-0.92239
GOLGA8K	8	0.0017122	0.0083078	0.235589	672	3	-0.34485	0.98125	0.98142	1	18527	0	-0.34485
NAA15	8	0.001723	0.0083586	0.236678	673	6	-0.88471	0.99225	0.9923	1	18817	0	-0.88471
NHP2	8	0.0017324	0.0084083	0.237397	674	3	-0.087296	0.86008	0.86136	1	16141	1	-0.087296
PET117	8	0.0017328	0.0084088	0.237397	675	4	-0.53234	0.18758	0.35476	1	6745	2	-0.53234
ORC5	8	0.0017435	0.0084611	0.238522	676	6	-0.7211	0.82026	0.83043	1	15509	1	-0.7211
C17orf70	8	0.0017548	0.0085168	0.239451	677	5	-1.0068	0.9905	0.99058	1	18767	0	-1.0068
RPS9	8	0.0017551	0.0085192	0.239451	678	5	-1.0438	0.36654	0.53765	1	10086	1	-1.0438
SDE2	8	0.001767	0.0085684	0.240128	679	4	-0.67126	0.41321	0.57388	1	10714	1	-0.67126
WDR74	8	0.001767	0.0085684	0.240128	680	4	-0.53414	0.90421	0.90412	1	16903	0	-0.53414
H3F3A	6	0.0017708	0.0075391	0.222673	681	2	-0.34502	0.024265	0.073144	0.912649	1651	2	-0.34502
CENPA	8	0.0017893	0.0086792	0.242879	682	4	-0.67633	0.95839	0.95851	1	18002	0	-0.67633
RTTN	8	0.0017925	0.0086943	0.242943	683	5	-0.66865	0.76583	0.79654	1	14809	1	-0.66865
PMF1-BGLAP	8	0.0018138	0.0087891	0.244823	684	4	-0.68482	0.98184	0.98204	1	18543	0	-0.68482
TMEM257	8	0.0018171	0.0087999	0.244823	685	6	-0.63732	0.99999	0.99999	1	19110	0	-0.63732
SLMO2	8	0.0018229	0.0088186	0.244985	686	3	0.16027	0.25283	0.43909	1	8289	2	0.16027
SF3B4	8	0.00183	0.0088517	0.24538	687	4	-0.51279	0.75848	0.7925	1	14732	1	-0.51279
ARHGEF39	8	0.0018317	0.0088585	0.24538	688	5	-0.90552	0.023503	0.078136	0.920324	1615	2	-0.90552
WDR70	8	0.0018356	0.0088761	0.245512	689	4	-0.75361	0.92346	0.92348	1	17270	0	-0.75361
LARS2	8	0.0018495	0.008932	0.246333	690	3	0.15803	0.20479	0.37729	1	7137	3	0.15803
COG4	8	0.0018516	0.0089393	0.246333	691	5	-1.0706	0.70318	0.76504	1	14205	1	-1.0706
PRIM1	8	0.0018526	0.0089445	0.246333	692	3	-0.12261	0.77836	0.80372	1	14974	1	-0.12261
SEH1L	7	0.0018601	0.0081555	0.232747	693	3	-1.0911	0.95035	0.95042	1	17814	0	-1.0911
TXN2	8	0.0018675	0.0090139	0.247532	694	3	-0.33817	0.13379	0.28251	0.99592	5403	1	-0.33817
DCAF13	8	0.0018676	0.0090139	0.247532	695	6	-1.0583	0.99994	0.99994	1	19104	0	-1.0583
SMG1	8	0.0018749	0.0090475	0.2479	696	6	-0.81083	0.35275	0.52706	1	9890	1	-0.81083
SPATA5L1	8	0.0018778	0.0090595	0.2479	697	3	-0.3936	0.49794	0.64235	1	11941	2	-0.3936
MEN1	8	0.0018794	0.0090662	0.2479	698	4	-0.7214	0.93223	0.93227	1	17453	0	-0.7214
COQ2	8	0.0018849	0.0090911	0.248034	699	4	-0.79329	0.31855	0.50139	1	9409	1	-0.79329
SEPSECS	8	0.0018874	0.009104	0.248034	700	1	0.28776	0.0035122	0.015679	0.82556	363	4	0.28776
GNRH2	8	0.001889	0.0091139	0.248034	701	5	-0.89535	0.9977	0.99769	1	18991	0	-0.89535
TRAFD1	8	0.0018967	0.0091537	0.248034	702	6	-0.6439	0.36334	0.5352	1	10042	1	-0.6439
DPH1	8	0.0018992	0.0091662	0.248034	703	4	-0.79298	0.91348	0.91346	1	17061	0	-0.79298
DARS	8	0.0019023	0.0091791	0.248034	704	4	-0.74074	0.90017	0.90011	1	16823	0	-0.74074
PANK3	8	0.0019039	0.0091864	0.248034	705	5	-0.96134	0.89771	0.89767	1	16789	0	-0.96134
TMEM30A	8	0.0019074	0.0091983	0.248034	706	2	0.19828	0.42427	0.58259	1	10862	2	0.19828
ATP6V1A	8	0.0019082	0.0092009	0.248034	707	5	-1.0299	0.5648	0.69942	1	12967	2	-1.0299
ARPC3	8	0.0019165	0.009233	0.248276	708	5	-0.91006	0.2284	0.40791	1	7725	2	-0.91006
SETD1A	8	0.0019176	0.0092377	0.248276	709	5	-0.7638	0.091902	0.22488	0.981827	4373	2	-0.7638
NDUFB4	8	0.0019222	0.009261	0.248276	710	4	-0.1751	0.19714	0.36736	1	6968	2	-0.1751
GTF2A2	8	0.0019263	0.0092744	0.248276	711	4	-0.66781	0.81859	0.82929	1	15473	1	-0.66781
CDC123	8	0.0019336	0.009306	0.248276	712	3	-0.18584	0.88307	0.88295	1	16541	0	-0.18584
UNC119	8	0.0019337	0.0093066	0.248276	713	6	-0.66776	0.99999	0.99999	1	19109	0	-0.66776
EIF3L	8	0.0019337	0.0093066	0.248276	714	6	-0.67303	0.99134	0.99143	1	18791	0	-0.67303
QARS	8	0.001936	0.0093174	0.248276	715	4	-1.1118	0.050348	0.13861	0.949249	2781	1	-1.1118
PGK1	8	0.0019375	0.0093268	0.248276	716	5	-0.9098	0.68231	0.75591	1	14031	1	-0.9098
MRPS23	8	0.0019444	0.009361	0.248769	717	3	0.033775	0.07082	0.18208	0.967547	3588	3	0.033775
CCT7	8	0.0019465	0.0093713	0.248769	718	4	-0.84058	0.63261	0.73609	1	13653	1	-0.84058
FOXD4L1	8	0.0019508	0.0093941	0.249028	719	4	-0.67706	0.98246	0.98265	1	18559	0	-0.67706
TRAPPC1	8	0.0019657	0.0094609	0.25012	720	3	-0.39904	0.53038	0.66987	1	12423	1	-0.39904
PSMB9	8	0.001966	0.0094614	0.25012	721	6	-0.76122	0.20983	0.3839	1	7262	2	-0.76122
MTFMT	8	0.0019871	0.0095516	0.251964	722	3	-0.053368	0.53806	0.67642	1	12546	2	-0.053368
RPEL1	8	0.0019907	0.0095707	0.251964	723	3	-0.52382	0.38041	0.5484	1	10254	2	-0.52382
HJURP	8	0.0019907	0.0095707	0.251964	724	5	-0.75521	0.3445	0.5208	1	9777	2	-0.75521
CABP4	8	0.002	0.0096226	0.252979	725	4	-0.52391	0.26652	0.45657	1	8589	2	-0.52391
C11orf57	8	0.002004	0.0096391	0.253067	726	2	-0.10629	0.86694	0.86749	1	16248	1	-0.10629
TRAPPC3	7	0.0020197	0.008772	0.244757	727	5	-1.2692	0.80263	0.8068	1	15266	1	-1.2692
DDX46	8	0.0020255	0.0097132	0.254662	728	3	-0.12081	0.046835	0.13091	0.949249	2614	3	-0.12081
C2orf70	8	0.0020292	0.0097355	0.254896	729	6	-0.72804	0.91348	0.91346	1	17060	0	-0.72804
POU5F1	8	0.0020504	0.0098303	0.257026	730	6	-0.85068	0.99972	0.99972	1	19091	0	-0.85068
GRB2	8	0.0020586	0.0098603	0.25746	731	4	-0.93631	0.99748	0.99747	1	18982	0	-0.93631
AARS	8	0.002094	0.0099831	0.25919	732	3	-0.17904	0.96542	0.96565	1	18146	0	-0.17904
EMX2	8	0.0020958	0.0099914	0.25919	733	4	-0.83459	0.1063	0.24478	0.990754	4716	1	-0.83459
RPS5	8	0.0020987	0.0099992	0.25919	734	3	0.1403	0.1012	0.2378	0.989348	4591	3	0.1403
PDAP1	8	0.0020987	0.0099992	0.25919	735	5	-1.0091	0.97914	0.97935	1	18469	0	-1.0091
PRDX1	8	0.0021014	0.010008	0.25919	736	3	-0.19389	0.33246	0.51175	1	9612	1	-0.19389
COA5	8	0.0021014	0.010008	0.25919	737	3	0.0025424	0.83582	0.84179	1	15729	1	0.0025424
DGCR14	8	0.0021065	0.010025	0.259281	738	4	-0.29767	0.96459	0.96481	1	18131	0	-0.29767
PSMA5	8	0.0021116	0.01005	0.259573	739	4	-0.85038	0.55084	0.68741	1	12728	1	-0.85038
CNTN1	8	0.0021229	0.010087	0.260185	740	5	-1.1124	0.99358	0.99363	1	18855	0	-1.1124
SNRPD3	7	0.0021277	0.00919	0.248034	741	5	-1.6105	0.044196	0.12299	0.949249	2497	1	-1.6105
RPS17	8	0.0021485	0.010197	0.262663	742	5	-0.82301	0.98741	0.98754	1	18685	0	-0.82301
MRPL18	8	0.0021593	0.010236	0.263309	743	5	-1.0364	0.67201	0.75159	1	13949	1	-1.0364
DDX18	8	0.0021654	0.010256	0.263474	744	2	-0.036949	0.53198	0.67122	1	12450	2	-0.036949
GGPS1	8	0.0021715	0.010274	0.263503	745	4	-0.80156	0.97821	0.97843	1	18446	0	-0.80156
TRAPPC5	8	0.0021769	0.010295	0.263503	746	4	-0.74091	0.53981	0.67791	1	12580	2	-0.74091
RPL37	8	0.0021777	0.010299	0.263503	747	3	0.08781	0.006933	0.027431	0.875236	597	2	0.08781
DCPS	8	0.0021854	0.010324	0.263812	748	5	-0.73715	0.95867	0.95879	1	18007	0	-0.73715
XRCC3	8	0.0021934	0.010348	0.264046	749	4	-0.43397	0.79704	0.81509	1	15186	1	-0.43397
CHD4	8	0.0021978	0.010362	0.264046	750	4	-0.3745	0.26193	0.45069	1	8511	2	-0.3745
UTP11L	8	0.0022072	0.010395	0.264046	751	3	-0.29608	0.39673	0.56103	1	10488	2	-0.29608
HUS1	8	0.0022094	0.010399	0.264046	752	5	-1.1066	0.83987	0.84487	1	15797	1	-1.1066
NIFK	8	0.0022102	0.010403	0.264046	753	3	-0.25788	0.58799	0.71989	1	13336	2	-0.25788
BIRC2	8	0.0022266	0.010467	0.264793	754	5	-0.87905	0.99115	0.99123	1	18784	0	-0.87905
PSMA4	8	0.0022273	0.010468	0.264793	755	2	-0.32744	0.63291	0.7362	1	13656	1	-0.32744
NOP10	8	0.0022379	0.010506	0.265267	756	4	-0.88959	0.91125	0.91119	1	17016	0	-0.88959
DDX28	8	0.0022494	0.010547	0.265885	757	4	-0.91049	0.84916	0.85218	1	15949	1	-0.91049
KDM5C	8	0.0022524	0.010559	0.265885	758	5	-0.93514	0.82386	0.83305	1	15541	1	-0.93514
RPS7	8	0.0022632	0.010608	0.266762	759	4	-0.50606	0.90255	0.90247	1	16871	0	-0.50606
FBXO42	8	0.0022721	0.010638	0.266762	760	4	-0.36844	0.65055	0.74292	1	13790	1	-0.36844
CARS	8	0.0022748	0.010647	0.266762	761	3	0.068235	0.34254	0.51932	1	9746	2	0.068235
EIF2S2	8	0.0022758	0.010649	0.266762	762	4	-0.72737	0.7885	0.80979	1	15099	1	-0.72737
RNGTT	8	0.0022942	0.010721	0.268201	763	4	-0.45764	0.27541	0.46795	1	8786	3	-0.45764
KIF18A	8	0.0023058	0.010771	0.269106	764	3	-0.22676	0.74519	0.78543	1	14606	1	-0.22676
BANF1	8	0.0023201	0.010819	0.269957	765	4	-0.40676	0.78491	0.8076	1	15054	1	-0.40676
HNRNPK	8	0.0023395	0.010894	0.271446	766	4	-0.73341	0.98645	0.9866	1	18659	0	-0.73341
BBC3	8	0.0023445	0.010907	0.271446	767	4	-0.95381	0.30295	0.48987	1	9187	1	-0.95381
SPATA31A6	8	0.0023872	0.011053	0.274392	768	4	-0.53978	0.037085	0.10915	0.947652	2198	3	-0.53978
SYMPK	8	0.0023874	0.011054	0.274392	769	3	-0.46018	0.63291	0.7362	1	13657	1	-0.46018
GFM1	8	0.0023998	0.011092	0.274974	770	4	-0.81394	0.97642	0.97661	1	18404	0	-0.81394
BCDIN3D	8	0.0024269	0.011186	0.276569	771	3	-0.20756	0.1966	0.36667	1	6957	1	-0.20756
ERCC6-PGBD3	8	0.0024303	0.011199	0.276569	772	4	-0.59633	0.69865	0.76298	1	14165	1	-0.59633
SRSF11	8	0.0024305	0.0112	0.276569	773	5	-0.8285	0.75267	0.7893	1	14675	1	-0.8285
COASY	8	0.0024472	0.011257	0.27763	774	3	-0.27046	0.89975	0.89971	1	16817	0	-0.27046
OIP5	8	0.0024507	0.011276	0.277719	775	4	-0.57042	0.96348	0.96368	1	18105	0	-0.57042
TTI2	8	0.0024556	0.011291	0.277744	776	2	0.13261	0.25858	0.44648	1	8431	2	0.13261
PSMD6	8	0.0024593	0.011308	0.277807	777	4	-0.80312	0.35484	0.52865	1	9921	1	-0.80312
PSMA3	8	0.0024717	0.011351	0.278505	778	3	0.054252	0.22533	0.40393	1	7648	1	0.054252
SF3B2	8	0.0024782	0.011377	0.278553	779	4	-0.64446	0.97493	0.97513	1	18361	0	-0.64446
CYC1	8	0.0024803	0.011382	0.278553	780	3	0.035208	0.64864	0.74219	1	13778	1	0.035208
CHURC1-FNTB	6	0.0024816	0.010474	0.264793	781	3	-1.0809	0.98234	0.98239	1	18556	0	-1.0809
UCHL5	8	0.0024902	0.011417	0.279045	782	4	-0.39649	0.52567	0.66585	1	12357	1	-0.39649
PRKAB1	8	0.0024976	0.011445	0.279384	783	5	-0.82442	0.9264	0.92646	1	17317	0	-0.82442
RABGGTA	8	0.0025062	0.011476	0.279492	784	3	-0.15402	0.17594	0.33928	1	6473	2	-0.15402
LSM5	8	0.0025072	0.011479	0.279492	785	2	-0.18063	0.73956	0.78252	1	14546	1	-0.18063
TAF6L	8	0.0025188	0.011525	0.280257	786	4	-0.38841	0.87093	0.87114	1	16325	1	-0.38841
GLMN	8	0.0025525	0.011658	0.283122	787	5	-0.82424	0.96649	0.96675	1	18167	0	-0.82424
IARS	8	0.0025792	0.011752	0.284763	788	4	-0.53088	0.85086	0.85362	1	15986	1	-0.53088
RPL35A	8	0.0025866	0.011778	0.284763	789	5	-1.066	0.9645	0.96472	1	18129	0	-1.066
UBE2H	8	0.0025869	0.011779	0.284763	790	4	-0.87537	0.82527	0.83406	1	15566	1	-0.87537
POLD3	8	0.0025893	0.011787	0.284763	791	3	-0.34922	0.98472	0.98485	1	18619	0	-0.34922
AGAP4	8	0.0025976	0.011815	0.284763	792	3	-0.033424	0.4083	0.57	1	10648	2	-0.033424
PPAT	8	0.0025977	0.011815	0.284763	793	3	-0.15498	0.23411	0.41514	1	7852	2	-0.15498
METTL16	8	0.0026072	0.011853	0.285327	794	3	-0.26347	0.96704	0.96729	1	18184	0	-0.26347
PPP1R14C	8	0.0026157	0.011881	0.285628	795	5	-0.81655	0.8786	0.87849	1	16466	1	-0.81655
NDUFA2	8	0.0026349	0.011954	0.286936	796	4	-0.47335	0.92042	0.9204	1	17200	0	-0.47335
LTV1	8	0.002638	0.011965	0.286936	797	3	0.29067	0.1636	0.32287	0.999643	6169	3	0.29067
PAICS	8	0.002655	0.012015	0.287768	798	3	-0.30927	0.97796	0.97817	1	18436	0	-0.30927
SART3	8	0.0026621	0.01204	0.288001	799	3	-0.11456	0.84045	0.84531	1	15808	1	-0.11456
PSMB2	8	0.0026664	0.012055	0.288001	800	4	-0.74728	0.036835	0.1086	0.947652	2186	2	-0.74728
UBA5	8	0.0026747	0.012082	0.288023	801	4	-0.82395	0.89133	0.89124	1	16686	0	-0.82395
MLLT10	8	0.0026767	0.012086	0.288023	802	3	-0.43416	0.28693	0.4782	1	8961	2	-0.43416
TBR1	8	0.0026819	0.012101	0.288023	803	4	-0.87785	0.14676	0.30015	0.99592	5754	1	-0.87785
NCAPH2	8	0.0027084	0.012199	0.290004	804	5	-0.89055	0.41748	0.57723	1	10760	1	-0.89055
C17orf89	8	0.0027119	0.012216	0.290038	805	4	-0.84057	0.71052	0.76841	1	14264	1	-0.84057
JUNB	8	0.0027288	0.012282	0.291171	806	5	-0.9587	0.97665	0.97685	1	18410	0	-0.9587
EFTUD2	8	0.0027335	0.012294	0.291171	807	4	-0.68723	0.4471	0.60072	1	11199	2	-0.68723
GATC	8	0.0027627	0.012403	0.293058	808	3	-0.040569	0.24699	0.43162	1	8163	3	-0.040569
RPL23A	8	0.002763	0.012404	0.293058	809	4	-0.84166	0.082148	0.20549	0.97262	4034	1	-0.84166
EIF3B	8	0.0027686	0.01242	0.293075	810	3	0.38523	0.16301	0.32208	0.999288	6154	2	0.38523
DKC1	8	0.0027835	0.012487	0.294289	811	3	0.16009	0.80732	0.82172	1	15329	1	0.16009
PAK1IP1	8	0.0027952	0.01253	0.294926	812	3	-0.10965	0.86265	0.86365	1	16178	1	-0.10965
RPS26	8	0.0028026	0.012557	0.295209	813	2	-0.32212	0.33172	0.5112	1	9602	1	-0.32212
ECT2	8	0.002817	0.012617	0.295979	814	3	-0.00081694	0.59894	0.72387	1	13421	1	-0.00081694
NUP205	8	0.0028179	0.012621	0.295979	815	4	-0.55164	0.66233	0.74761	1	13877	1	-0.55164
ATP5C1	8	0.002848	0.012732	0.297372	816	3	-0.2492	0.85179	0.85437	1	16002	1	-0.2492
GFM2	8	0.0028583	0.012761	0.297372	817	4	-0.63498	0.54211	0.6799	1	12609	2	-0.63498
GEMIN2	8	0.0028597	0.012769	0.297372	818	3	-0.30208	0.60811	0.72714	1	13484	1	-0.30208
CAD	8	0.0028638	0.012784	0.297372	819	3	-0.33156	0.48482	0.63136	1	11746	2	-0.33156
NOB1	8	0.0028686	0.0128	0.297372	820	4	-0.3577	0.50499	0.64824	1	12033	2	-0.3577
PBX1	8	0.0028714	0.012811	0.297372	821	5	-0.93964	0.79831	0.81586	1	15201	1	-0.93964
SDHA	8	0.0028732	0.012817	0.297372	822	3	-0.39721	0.92197	0.92198	1	17232	0	-0.39721
PHB2	8	0.0028759	0.012821	0.297372	823	4	-0.73632	0.13555	0.28492	0.99592	5447	3	-0.73632
PFDN6	8	0.0028761	0.012821	0.297372	824	4	-0.63927	0.12985	0.27716	0.99592	5292	2	-0.63927
MYO7A	8	0.0028793	0.012836	0.297372	825	5	-0.91416	0.99557	0.9956	1	18924	0	-0.91416
MEIS1	8	0.0028898	0.012876	0.29749	826	5	-1.0407	0.82542	0.83417	1	15570	1	-1.0407
HCFC1	8	0.0028943	0.012888	0.29749	827	3	-0.0063379	0.057816	0.15459	0.958476	3079	2	-0.0063379
RBX1	8	0.0028973	0.012899	0.29749	828	4	-0.58205	0.13226	0.28042	0.99592	5356	1	-0.58205
HIST2H3A	8	0.0028983	0.012903	0.29749	829	4	-0.89717	0.85024	0.8531	1	15973	1	-0.89717
MSTO1	8	0.0029092	0.012942	0.297512	830	5	-1.0356	0.52772	0.66759	1	12388	2	-1.0356
CFAP20	8	0.0029097	0.012942	0.297512	831	4	-0.81432	0.97533	0.97552	1	18373	0	-0.81432
VPS13D	8	0.0029134	0.012951	0.297512	832	5	-0.93617	0.36784	0.53865	1	10109	1	-0.93617
IPMK	8	0.0029212	0.01298	0.297663	833	5	-0.81198	0.89107	0.89098	1	16682	0	-0.81198
GOLGA8O	8	0.0029251	0.01299	0.297663	834	4	-0.67132	0.86172	0.86283	1	16166	1	-0.67132
TBC1D3L	8	0.0029327	0.01302	0.297663	835	2	-0.30123	0.31855	0.50139	1	9410	2	-0.30123
MED11	8	0.0029327	0.01302	0.297663	836	3	-0.16122	0.19135	0.35977	1	6838	2	-0.16122
NUP214	8	0.0029664	0.013134	0.29949	837	3	-0.13069	0.20756	0.38089	1	7213	2	-0.13069
FADS3	8	0.0029703	0.013142	0.29949	838	5	-0.91291	0.9967	0.99671	1	18958	0	-0.91291
PRIM2	8	0.0029719	0.013147	0.29949	839	5	-0.80333	0.48889	0.63474	1	11812	2	-0.80333
YAE1D1	8	0.0029809	0.013177	0.299508	840	3	-0.080181	0.91229	0.91224	1	17044	0	-0.080181
PMM2	8	0.0029817	0.013179	0.299508	841	4	-0.72234	0.96896	0.96922	1	18231	0	-0.72234
TMCO6	8	0.0029865	0.013197	0.299576	842	4	-0.88173	0.25511	0.44205	1	8342	1	-0.88173
CDIPT	8	0.0030331	0.013367	0.303061	843	4	-0.57327	0.97228	0.97252	1	18303	0	-0.57327
MRPL12	8	0.0030658	0.013483	0.305341	844	3	-0.31713	0.97724	0.97745	1	18422	0	-0.31713
NFS1	8	0.0030802	0.013534	0.306128	845	4	-0.61947	0.48285	0.62978	1	11717	1	-0.61947
SMNDC1	8	0.0030998	0.013604	0.307029	846	4	-0.37164	0.97852	0.97873	1	18452	0	-0.37164
CTSF	8	0.0031058	0.013631	0.307029	847	5	-0.80677	0.94694	0.94706	1	17739	0	-0.80677
CHERP	8	0.0031105	0.013649	0.307029	848	4	-0.64654	0.62449	0.73311	1	13604	1	-0.64654
PRKRA	8	0.0031105	0.013649	0.307029	849	3	-0.40348	0.76288	0.79491	1	14781	1	-0.40348
PPP1R10	8	0.0031169	0.013673	0.307029	850	4	-0.71995	0.89575	0.8957	1	16757	0	-0.71995
DDOST	8	0.0031223	0.013694	0.307029	851	5	-0.93883	0.60343	0.72546	1	13444	1	-0.93883
NAA10	8	0.0031242	0.013703	0.307029	852	4	-0.79549	0.79147	0.81158	1	15123	1	-0.79549
SURF1	8	0.0031247	0.013703	0.307029	853	5	-0.94823	0.7261	0.77587	1	14417	1	-0.94823
GEMIN4	8	0.0031312	0.013719	0.307029	854	3	-0.25774	0.90219	0.9021	1	16862	0	-0.25774
WDR3	8	0.0031447	0.013768	0.307387	855	5	-0.98884	0.24411	0.42791	1	8085	3	-0.98884
SMC2	8	0.0031456	0.013769	0.307387	856	4	-0.47589	0.94528	0.94544	1	17711	0	-0.47589
TMEM134	8	0.0031492	0.013783	0.307387	857	5	-0.8821	0.37655	0.54538	1	10210	1	-0.8821
OR4F17	8	0.0031704	0.013857	0.308208	858	4	-0.77135	0.32418	0.50554	1	9487	2	-0.77135
FOLH1	8	0.0031744	0.013871	0.308208	859	4	-0.73896	0.8506	0.85341	1	15978	1	-0.73896
PEX16	8	0.0031751	0.013874	0.308208	860	5	-0.91269	0.92704	0.92709	1	17327	0	-0.91269
GEMIN5	8	0.0031787	0.013887	0.308208	861	4	-0.69173	0.93433	0.93432	1	17489	0	-0.69173
OSGIN1	8	0.0031898	0.013923	0.308208	862	4	-0.81736	0.37123	0.54131	1	10148	1	-0.81736
ATP6V0B	8	0.0031918	0.013932	0.308208	863	4	-0.54968	0.91464	0.91463	1	17085	0	-0.54968
TMEM41A	8	0.0031919	0.013933	0.308208	864	5	-0.79599	0.99274	0.99278	1	18833	0	-0.79599
OR5T1	8	0.0032194	0.014025	0.309901	865	4	-0.7266	0.49631	0.64098	1	11914	1	-0.7266
U2SURP	8	0.0032311	0.014066	0.310435	866	5	-0.72905	0.081956	0.2051	0.97262	4025	1	-0.72905
CSRP2BP	8	0.0032386	0.014101	0.310853	867	2	0.099685	0.17356	0.33613	1	6409	3	0.099685
HIST1H2AK	8	0.0032667	0.014218	0.313073	868	5	-0.86958	0.98586	0.986	1	18645	0	-0.86958
VMP1	8	0.0032909	0.014304	0.31432	869	4	-0.15175	0.38255	0.54998	1	10289	1	-0.15175
NUS1	8	0.0032942	0.014313	0.31432	870	4	-0.83828	0.013607	0.049651	0.911316	1021	2	-0.83828
ATP6V1C1	8	0.0032987	0.014333	0.31432	871	5	-0.95341	0.84975	0.85268	1	15963	1	-0.95341
RPAP2	8	0.0033022	0.014341	0.31432	872	3	-0.46929	0.75904	0.79281	1	14736	1	-0.46929
PIP5K1B	8	0.0033084	0.014357	0.31432	873	5	-0.95959	0.74205	0.78384	1	14571	1	-0.95959
SCO2	8	0.0033508	0.014511	0.317164	874	4	-0.22399	0.55303	0.68932	1	12775	1	-0.22399
NR2F6	8	0.0033553	0.014527	0.317164	875	3	-0.028054	0.0022351	0.010662	0.795211	252	2	-0.028054
SS18L2	8	0.0033627	0.014554	0.317164	876	3	-0.1712	0.48694	0.63307	1	11784	1	-0.1712
RFK	8	0.0033718	0.014584	0.317164	877	3	-0.46398	0.51365	0.65554	1	12159	1	-0.46398
PDCD11	8	0.0033722	0.014586	0.317164	878	3	-0.16173	0.73901	0.78224	1	14541	1	-0.16173
CCT5	8	0.0033751	0.014597	0.317164	879	5	-0.87021	0.42983	0.58697	1	10955	1	-0.87021
KISS1	8	0.003377	0.014603	0.317164	880	5	-0.84968	0.2933	0.48284	1	9048	2	-0.84968
HAUS7	8	0.0033906	0.014646	0.317748	881	3	-0.079406	0.31691	0.50014	1	9377	2	-0.079406
RPS3	8	0.0034103	0.014715	0.318314	882	4	-0.53504	0.082148	0.20549	0.97262	4032	1	-0.53504
RBL1	8	0.003414	0.014726	0.318314	883	5	-0.898	0.98806	0.98819	1	18699	0	-0.898
KANSL3	8	0.003417	0.014739	0.318314	884	3	-0.31092	0.94276	0.9429	1	17657	0	-0.31092
NBPF15	8	0.0034313	0.014783	0.318319	885	4	-0.30223	0.1635	0.32273	0.999576	6167	3	-0.30223
BEST1	8	0.003434	0.01479	0.318319	886	5	-0.92845	0.92227	0.92226	1	17237	0	-0.92845
RTCB	8	0.0034363	0.014802	0.318319	887	4	-0.3664	0.52444	0.6648	1	12334	1	-0.3664
HPN	8	0.0034381	0.014806	0.318319	888	4	-0.91607	0.53963	0.67776	1	12576	1	-0.91607
CYP1A1	8	0.0034646	0.014897	0.319908	889	5	-0.92557	0.45354	0.60601	1	11288	1	-0.92557
TAF2	8	0.0034774	0.014944	0.320443	890	5	-0.78756	0.41321	0.57388	1	10716	1	-0.78756
NUP43	8	0.0034874	0.014973	0.320443	891	5	-0.91033	0.41653	0.5765	1	10747	1	-0.91033
QRSL1	8	0.0034879	0.014974	0.320443	892	4	-0.39542	0.84261	0.84701	1	15843	1	-0.39542
RBM17	8	0.0034947	0.014998	0.320443	893	4	-0.56296	0.8141	0.82624	1	15414	1	-0.56296
C9orf50	8	0.0035041	0.015031	0.320443	894	5	-0.89899	0.67861	0.75436	1	14001	1	-0.89899
UMPS	8	0.0035045	0.015031	0.320443	895	2	0.27836	0.097685	0.23294	0.986926	4508	3	0.27836
EDEM2	8	0.0035064	0.015041	0.320443	896	4	-0.79618	0.93004	0.93007	1	17394	0	-0.79618
GUK1	8	0.003512	0.015056	0.320443	897	5	-1.0042	0.91581	0.91578	1	17115	0	-1.0042
NUP93	8	0.0035238	0.015098	0.320743	898	3	0.24543	0.32341	0.50496	1	9471	2	0.24543
VPS52	8	0.0035255	0.015103	0.320743	899	3	0.11202	0.87813	0.878	1	16456	1	0.11202
LRP10	8	0.0035302	0.015123	0.320815	900	3	-0.37968	0.86186	0.86296	1	16167	1	-0.37968
LOC102723859	8	0.0035452	0.015184	0.321387	901	3	-0.1705	0.17892	0.34322	1	6536	3	-0.1705
RPL4	8	0.0035452	0.015184	0.321387	902	2	-0.089997	0.14197	0.2937	0.99592	5623	3	-0.089997
AMD1	8	0.003555	0.01522	0.321788	903	3	-0.45392	0.99515	0.99518	1	18911	0	-0.45392
MGEA5	8	0.0035673	0.015268	0.32246	904	4	-0.90702	0.60737	0.72689	1	13478	1	-0.90702
RPL23	7	0.0035771	0.014733	0.318314	905	4	-0.94549	0.075949	0.18185	0.967547	3801	2	-0.94549
TBCD	8	0.0035823	0.015318	0.323154	906	3	0.37762	0.079889	0.20086	0.970121	3952	3	0.37762
DLG5	8	0.0035864	0.015335	0.323158	907	5	-0.98768	0.96958	0.9698	1	18245	0	-0.98768
LIN54	8	0.0036025	0.015386	0.323859	908	5	-0.82432	0.86728	0.86781	1	16257	1	-0.82432
H2AFJ	8	0.00362	0.015454	0.32481	909	5	-0.84848	0.97729	0.97751	1	18425	0	-0.84848
HOXA10	8	0.0036255	0.015474	0.32481	910	5	-0.97619	0.78384	0.80695	1	15041	1	-0.97619
RFC5	8	0.0036388	0.015513	0.32481	911	4	-0.83449	0.98882	0.98895	1	18718	0	-0.83449
CINP	8	0.0036427	0.015525	0.32481	912	4	-0.84224	0.71871	0.77224	1	14347	1	-0.84224
TUBGCP2	8	0.0036449	0.015531	0.32481	913	5	-0.98081	0.16242	0.32127	0.999129	6140	3	-0.98081
VIT	8	0.003646	0.015533	0.32481	914	5	-0.82461	0.98991	0.99002	1	18748	0	-0.82461
DIEXF	8	0.0036599	0.01557	0.324915	915	4	-0.33409	0.010073	0.038008	0.908074	799	2	-0.33409
MIPEP	8	0.0036629	0.015578	0.324915	916	4	-0.70147	0.97765	0.97788	1	18431	0	-0.70147
RAN	8	0.0036678	0.015591	0.324915	917	5	-0.76524	0.46625	0.61631	1	11459	2	-0.76524
EXOC2	8	0.0036719	0.015606	0.324915	918	5	-0.88207	0.98626	0.98641	1	18653	0	-0.88207
CSNK2B	8	0.0036869	0.015655	0.325596	919	5	-0.92133	0.3063	0.49234	1	9245	1	-0.92133
PPP1R8	8	0.0036947	0.015683	0.325803	920	4	-0.51972	0.97247	0.97271	1	18306	0	-0.51972
MCM7	8	0.0037005	0.015699	0.325803	921	2	-0.23301	0.56925	0.70334	1	13039	1	-0.23301
MUS81	8	0.0037284	0.015799	0.327511	922	3	-0.28463	0.97157	0.9718	1	18289	0	-0.28463
KIF20A	8	0.0037441	0.015845	0.328045	923	4	-0.89573	0.98656	0.98669	1	18664	0	-0.89573
HIST1H4E	8	0.0037488	0.015859	0.328045	924	5	-0.85938	0.79621	0.81454	1	15171	1	-0.85938
THAP1	8	0.0037683	0.015929	0.328607	925	4	-0.63297	0.040138	0.11592	0.948878	2326	3	-0.63297
SNAPC4	8	0.0037717	0.015938	0.328607	926	2	-0.066556	0.95531	0.95538	1	17934	0	-0.066556
AGAP9	8	0.0037717	0.015938	0.328607	927	3	-0.54955	0.96201	0.96221	1	18075	0	-0.54955
CEP57	8	0.0037844	0.015977	0.329053	928	2	-0.29511	0.96061	0.96082	1	18044	0	-0.29511
ACTR3	8	0.0038024	0.016043	0.330074	929	4	-0.69186	0.96508	0.96532	1	18141	0	-0.69186
FUT7	8	0.003846	0.016196	0.332305	930	5	-0.80722	0.40821	0.56992	1	10645	1	-0.80722
MCM6	8	0.0038488	0.016204	0.332305	931	4	-0.38373	0.24905	0.43423	1	8211	3	-0.38373
NFYC	8	0.003849	0.016204	0.332305	932	2	0.32949	0.05805	0.15509	0.958476	3093	3	0.32949
THOC3	8	0.0038738	0.016291	0.333731	933	4	-0.61837	0.52055	0.66148	1	12258	2	-0.61837
FBXO11	8	0.0038836	0.016331	0.334201	934	3	-0.12661	0.91134	0.91129	1	17020	0	-0.12661
OCLM	8	0.0039035	0.016395	0.33461	935	5	-0.95151	0.44904	0.60238	1	11228	1	-0.95151
PPIAL4C	8	0.0039056	0.016404	0.33461	936	5	-0.89252	0.7573	0.79185	1	14719	1	-0.89252
MRPL1	8	0.0039056	0.016404	0.33461	937	5	-0.86923	0.99919	0.99918	1	19054	0	-0.86923
TTLL6	8	0.0039215	0.016458	0.334934	938	4	-0.72847	0.94898	0.94905	1	17789	0	-0.72847
NPIPB9	8	0.0039264	0.016471	0.334934	939	4	-0.43514	0.054815	0.14823	0.956507	2958	1	-0.43514
CDCA5	8	0.0039302	0.016484	0.334934	940	4	-0.54548	0.81417	0.82628	1	15415	1	-0.54548
B3GNT2	8	0.0039315	0.01649	0.334934	941	4	-0.81023	0.24627	0.43068	1	8142	1	-0.81023
BRD2	8	0.0039479	0.01655	0.335662	942	3	-0.38122	0.95225	0.9523	1	17859	0	-0.38122
PPP1R3F	8	0.0039506	0.016561	0.335662	943	2	0.30868	0.080186	0.20144	0.970525	3963	4	0.30868
DDX51	8	0.0039629	0.016603	0.335843	944	2	0.61436	0.0086387	0.033259	0.902843	701	4	0.61436
MATR3	8	0.0039656	0.016612	0.335843	945	4	-0.8573	0.92252	0.92249	1	17243	0	-0.8573
GBF1	8	0.0039684	0.016623	0.335843	946	5	-0.84533	0.4021	0.56522	1	10567	1	-0.84533
SMCHD1	8	0.0039802	0.016668	0.336398	947	4	-0.72231	0.47966	0.62721	1	11662	2	-0.72231
MRPL32	8	0.0039887	0.016699	0.336681	948	3	-0.30972	0.52896	0.66867	1	12403	1	-0.30972
RNF113A	8	0.0040054	0.01676	0.337043	949	4	-0.55104	0.85685	0.85861	1	16084	1	-0.55104
ANOS1	8	0.0040062	0.016763	0.337043	950	5	-0.83922	0.33713	0.51528	1	9677	1	-0.83922
MYH9	8	0.0040172	0.016802	0.337043	951	4	-0.71435	0.95346	0.95353	1	17892	0	-0.71435
DYNLRB1	8	0.0040179	0.016804	0.337043	952	3	-0.25891	0.98933	0.98945	1	18733	0	-0.25891
SRSF6	8	0.0040221	0.016816	0.337043	953	4	-0.61309	0.45728	0.60905	1	11339	1	-0.61309
UBA2	8	0.0040295	0.016841	0.337043	954	2	0.098648	0.90158	0.90151	1	16846	0	0.098648
SLC5A5	8	0.0040335	0.016857	0.337043	955	5	-0.76772	0.46056	0.61174	1	11381	2	-0.76772
KCND1	8	0.0040338	0.016858	0.337043	956	3	-0.40309	0.88987	0.88974	1	16660	0	-0.40309
RPN2	8	0.0040549	0.016941	0.337825	957	4	-0.67476	0.48482	0.63136	1	11747	2	-0.67476
ANKRD30A	8	0.004061	0.016957	0.337825	958	5	-0.83498	0.88772	0.8876	1	16623	0	-0.83498
MRPS31	8	0.004062	0.016962	0.337825	959	4	-0.51639	0.89914	0.89911	1	16807	0	-0.51639
RPL6	8	0.0040633	0.016968	0.337825	960	4	-0.57271	0.61675	0.73023	1	13554	1	-0.57271
CCDC18	8	0.0040868	0.017054	0.339173	961	5	-0.981	0.3873	0.55368	1	10359	2	-0.981
DDX55	8	0.0040988	0.0171	0.339737	962	3	-0.11494	0.93936	0.93943	1	17581	0	-0.11494
XRN2	8	0.0041245	0.017187	0.341121	963	3	-0.091159	0.14469	0.29734	0.99592	5694	3	-0.091159
OGT	8	0.0041378	0.017236	0.341179	964	4	-0.88459	0.98373	0.98389	1	18596	0	-0.88459
PRPF3	8	0.0041407	0.017242	0.341179	965	5	-0.89393	0.70679	0.76668	1	14232	1	-0.89393
RPL15	8	0.0041412	0.017244	0.341179	966	4	-0.34547	0.88301	0.88288	1	16540	0	-0.34547
CACTIN	8	0.0041581	0.017292	0.341477	967	5	-0.8974	0.81697	0.82818	1	15452	1	-0.8974
TBCC	8	0.0041585	0.017294	0.341477	968	4	-0.59483	0.35533	0.52902	1	9926	2	-0.59483
SLC35D1	8	0.0042029	0.017448	0.343957	969	5	-0.89044	0.98876	0.9889	1	18717	0	-0.89044
RANBP9	8	0.0042052	0.017456	0.343957	970	5	-0.78077	0.74512	0.7854	1	14605	1	-0.78077
PPA2	8	0.0042403	0.017586	0.346162	971	5	-0.76657	0.99716	0.99714	1	18969	0	-0.76657
CMPK1	8	0.0042533	0.017631	0.346682	972	4	-0.53311	0.9115	0.91145	1	17024	0	-0.53311
UBE2N	8	0.0042881	0.017761	0.34888	973	5	-0.84745	0.99409	0.99415	1	18876	0	-0.84745
PRDM11	8	0.004315	0.017846	0.350189	974	5	-0.863	0.36389	0.53563	1	10048	2	-0.863
RAB38	8	0.0043451	0.017954	0.351866	975	5	-0.75515	0.98789	0.98804	1	18697	0	-0.75515
MRPS26	8	0.0043494	0.017968	0.351866	976	4	-0.56113	0.54987	0.68657	1	12717	1	-0.56113
PTDSS2	8	0.0043575	0.018005	0.352157	977	3	-0.10747	0.94725	0.94737	1	17749	0	-0.10747
ARL2	8	0.004367	0.018031	0.352157	978	4	-0.63357	0.62539	0.73344	1	13611	1	-0.63357
ALG1L2	8	0.0043704	0.018041	0.352157	979	2	-0.10424	0.6673	0.7497	1	13911	1	-0.10424
CLEC7A	8	0.0043741	0.018056	0.352157	980	3	-0.18257	0.38442	0.55143	1	10318	2	-0.18257
COPS3	8	0.0043876	0.018106	0.352767	981	4	-0.61745	0.58489	0.7171	1	13287	2	-0.61745
C20orf62	8	0.0043944	0.018133	0.352922	982	5	-0.90507	0.98246	0.98266	1	18560	0	-0.90507
INCENP	8	0.0044163	0.018224	0.354066	983	5	-0.90912	0.91681	0.91677	1	17142	0	-0.90912
UQCRC1	8	0.0044186	0.018228	0.354066	984	4	-0.7117	0.70212	0.76457	1	14197	1	-0.7117
GMPPB	8	0.0044243	0.018248	0.354089	985	3	-0.49436	0.44888	0.60224	1	11225	1	-0.49436
ASUN	8	0.0044523	0.018335	0.354909	986	3	-0.21784	0.15237	0.30767	0.997631	5891	1	-0.21784
TXN	8	0.0044546	0.018342	0.354909	987	4	-0.40876	0.0099604	0.037636	0.905716	791	3	-0.40876
HIST1H1C	8	0.0044576	0.018352	0.354909	988	3	-0.37016	0.99808	0.99808	1	19011	0	-0.37016
NFRKB	8	0.0044615	0.018365	0.354909	989	5	-0.92378	0.89769	0.89764	1	16788	0	-0.92378
POLR2B	8	0.0044924	0.018471	0.356611	990	5	-0.82807	0.71881	0.77228	1	14349	1	-0.82807
ZBTB12	8	0.0045043	0.018513	0.35705	991	5	-0.71942	0.63335	0.73636	1	13660	1	-0.71942
SF1	8	0.0045242	0.018585	0.358077	992	3	-0.47036	0.8	0.81694	1	15230	1	-0.47036
PRR20D	8	0.0045457	0.018661	0.35899	993	3	-0.33752	0.99901	0.99899	1	19048	0	-0.33752
KLF1	8	0.0045494	0.018672	0.35899	994	5	-0.7898	0.99983	0.99984	1	19099	0	-0.7898
PPIAL4F	8	0.0045639	0.018726	0.35899	995	3	-0.20437	0.16886	0.32988	1	6284	2	-0.20437
RPL39	8	0.0045658	0.018733	0.35899	996	3	-0.30575	0.46071	0.61186	1	11385	1	-0.30575
CCT2	8	0.0045666	0.018735	0.35899	997	3	-0.11114	0.28696	0.47822	1	8962	2	-0.11114
TFAM	8	0.0045693	0.018745	0.35899	998	4	-0.64098	0.99946	0.99945	1	19077	0	-0.64098
SMG9	8	0.0045856	0.018801	0.359701	999	3	-0.12841	0.96414	0.96435	1	18121	0	-0.12841
HOXA7	8	0.0045954	0.018834	0.359965	1000	4	-0.86889	0.12494	0.27045	0.99592	5178	1	-0.86889
RAB11A	8	0.0046077	0.018881	0.360125	1001	5	-0.90913	0.72494	0.77529	1	14405	1	-0.90913
RBMX	8	0.0046098	0.018888	0.360125	1002	4	-0.55874	0.99075	0.99084	1	18775	0	-0.55874
ITGB5	8	0.0046148	0.018906	0.360125	1003	3	-0.21631	0.83991	0.84491	1	15799	1	-0.21631
SKP1	8	0.0046224	0.018929	0.360125	1004	2	0.39585	0.041392	0.11874	0.949059	2390	4	0.39585
MEAF6	8	0.0046243	0.018936	0.360125	1005	5	-0.85927	0.71077	0.76852	1	14269	1	-0.85927
TEAD1	8	0.0046589	0.019058	0.361607	1006	5	-0.87132	0.96979	0.97002	1	18250	0	-0.87132
MZT1	8	0.0046606	0.019063	0.361607	1007	5	-0.73917	0.77486	0.80169	1	14918	1	-0.73917
TRA2B	8	0.0046625	0.019071	0.361607	1008	5	-0.90477	0.95107	0.95112	1	17829	0	-0.90477
POLR2E	8	0.0046781	0.019121	0.361807	1009	3	-0.32359	0.91719	0.91715	1	17150	0	-0.32359
TCP1	8	0.0046806	0.01913	0.361807	1010	2	-0.15163	0.50756	0.65048	1	12080	1	-0.15163
CCDC8	8	0.0046838	0.019138	0.361807	1011	5	-0.85072	0.74439	0.78501	1	14598	1	-0.85072
CER1	8	0.0047057	0.019212	0.362778	1012	5	-0.99707	0.86207	0.86313	1	16170	1	-0.99707
RRP12	8	0.0047102	0.019233	0.362778	1013	4	-0.78153	0.98845	0.98859	1	18709	0	-0.78153
RAB21	8	0.0047142	0.019246	0.362778	1014	4	-0.77362	0.56695	0.70133	1	12998	2	-0.77362
TTC1	8	0.0047255	0.019289	0.362979	1015	3	-0.046833	0.5394	0.67757	1	12571	2	-0.046833
TIPIN	8	0.0047273	0.019295	0.362979	1016	3	-0.21301	0.38262	0.55004	1	10290	2	-0.21301
CBWD5	8	0.0047604	0.019409	0.364649	1017	4	-0.56547	0.90637	0.9063	1	16933	0	-0.56547
NAA50	8	0.0047653	0.019422	0.364649	1018	4	-0.50149	0.35284	0.52712	1	9892	2	-0.50149
CCDC94	8	0.0047747	0.019462	0.365039	1019	4	-0.85263	0.47559	0.62391	1	11594	1	-0.85263
UHRF1	8	0.0048199	0.019615	0.367555	1020	5	-0.88377	0.93001	0.93004	1	17392	0	-0.88377
RPS24	8	0.0048448	0.019711	0.368994	1021	4	-0.68782	0.01445	0.05239	0.911316	1082	2	-0.68782
MCAT	8	0.0048507	0.019731	0.368996	1022	4	-0.53987	0.9477	0.9478	1	17759	0	-0.53987
C11orf85	8	0.0048686	0.019798	0.369889	1023	5	-0.90281	0.92304	0.92303	1	17257	0	-0.90281
CCDC177	8	0.0048859	0.01986	0.370514	1024	5	-0.86973	0.88846	0.88834	1	16636	0	-0.86973
CDR2	8	0.0048886	0.01987	0.370514	1025	4	-0.76587	0.16443	0.32396	1	6186	2	-0.76587
PELP1	8	0.0049118	0.019948	0.371412	1026	2	-0.19587	0.77657	0.80268	1	14950	1	-0.19587
SDHD	8	0.0049148	0.019957	0.371412	1027	4	-0.4094	0.66504	0.74875	1	13897	1	-0.4094
PPP2R2A	8	0.0049254	0.019993	0.371725	1028	4	-0.70929	0.57427	0.70777	1	13115	1	-0.70929
TICRR	8	0.0049748	0.020171	0.374474	1029	4	-0.43922	0.88858	0.88846	1	16638	0	-0.43922
NDOR1	8	0.004977	0.02018	0.374474	1030	5	-0.81514	0.94513	0.94527	1	17708	0	-0.81514
UPF3A	8	0.0049894	0.020222	0.374879	1031	5	-0.88504	0.98659	0.98673	1	18667	0	-0.88504
MOCS3	8	0.0050276	0.020353	0.376692	1032	4	-0.55831	0.34011	0.51752	1	9718	2	-0.55831
LTBP3	8	0.0050321	0.020369	0.376692	1033	5	-0.8587	0.48173	0.62888	1	11697	1	-0.8587
GOSR2	8	0.0050359	0.020379	0.376692	1034	4	-0.6553	0.93444	0.93441	1	17492	0	-0.6553
HAUS8	8	0.005043	0.020401	0.37674	1035	4	-0.84955	0.90285	0.90276	1	16880	0	-0.84955
ZNHIT6	8	0.0050651	0.020485	0.377929	1036	4	-0.60843	0.41225	0.5731	1	10704	1	-0.60843
MRPL3	8	0.005085	0.020546	0.378644	1037	5	-0.85057	0.76546	0.79632	1	14807	1	-0.85057
MCTP1	8	0.0050946	0.020581	0.378644	1038	5	-0.78024	0.91824	0.91821	1	17169	0	-0.78024
DPH3	8	0.0050953	0.020583	0.378644	1039	3	0.037431	0.25306	0.43941	1	8292	3	0.037431
SIN3A	8	0.0051112	0.020636	0.37921	1040	3	0.18348	0.82154	0.83137	1	15521	1	0.18348
DDX54	8	0.0051159	0.020654	0.37921	1041	4	-0.56882	0.75967	0.79314	1	14744	1	-0.56882
PAXIP1	8	0.0051245	0.020679	0.379311	1042	4	-0.23441	0.34069	0.51794	1	9728	2	-0.23441
TBC1D3	8	0.0051401	0.020721	0.379659	1043	4	-0.58172	0.44895	0.6023	1	11227	2	-0.58172
RPS12	8	0.0051553	0.020773	0.379659	1044	3	0.084424	0.17612	0.33953	1	6475	3	0.084424
NEDD1	8	0.0051607	0.020796	0.379659	1045	4	-0.83183	0.80824	0.8223	1	15342	1	-0.83183
SMG7	8	0.005162	0.0208	0.379659	1046	4	-0.81868	0.92235	0.92233	1	17239	0	-0.81868
WDR17	8	0.0051691	0.020829	0.379659	1047	5	-0.84614	0.99643	0.99645	1	18945	0	-0.84614
USF2	8	0.0051724	0.020838	0.379659	1048	3	0.11395	0.18957	0.35738	1	6795	3	0.11395
NHLRC2	8	0.0051813	0.020872	0.379659	1049	4	-0.31839	0.87358	0.87363	1	16370	1	-0.31839
HARBI1	8	0.0051872	0.02089	0.379659	1050	5	-0.79132	0.97846	0.97866	1	18450	0	-0.79132
CHMP4B	8	0.005188	0.020893	0.379659	1051	4	-0.60081	0.52184	0.66258	1	12281	2	-0.60081
POLR2L	8	0.0051893	0.020897	0.379659	1052	3	-0.018337	0.00421	0.018059	0.841362	407	3	-0.018337
PPP4C	8	0.0052159	0.020987	0.380944	1053	4	-0.354	0.20676	0.37982	1	7193	1	-0.354
OGDH	8	0.0052665	0.02118	0.383673	1054	1	-0.07083	0.9635	0.96369	1	18106	0	-0.07083
SRP9	8	0.0052717	0.021201	0.383673	1055	5	-0.83601	0.54207	0.67986	1	12608	1	-0.83601
RPP30	8	0.0052744	0.021211	0.383673	1056	3	0.20703	0.048992	0.13563	0.949249	2717	3	0.20703
ERAP2	8	0.005281	0.021235	0.383673	1057	5	-0.92943	0.9662	0.96645	1	18161	0	-0.92943
FIGNL2	8	0.0052824	0.021238	0.383673	1058	5	-0.85291	0.99391	0.99395	1	18870	0	-0.85291
TUBB8	8	0.0052979	0.021287	0.384098	1059	4	-0.45352	0.39351	0.55854	1	10436	2	-0.45352
RPL28	8	0.0053021	0.021302	0.384098	1060	5	-0.87488	0.96033	0.9605	1	18038	0	-0.87488
TLK2	8	0.0053111	0.021337	0.384325	1061	5	-0.93476	0.9691	0.96934	1	18238	0	-0.93476
SCNM1	8	0.0053183	0.021357	0.384325	1062	5	-0.74706	0.97097	0.97118	1	18278	0	-0.74706
ANKRD17	8	0.0053378	0.021419	0.384325	1063	3	-0.074419	0.070028	0.18042	0.967547	3551	1	-0.074419
NAP1L4	8	0.0053438	0.021439	0.384325	1064	3	-0.30865	0.52079	0.66168	1	12265	2	-0.30865
ANAPC10	8	0.0053438	0.021439	0.384325	1065	2	0.20459	0.0053438	0.021974	0.874668	475	2	0.20459
SNRNP40	8	0.0053478	0.021452	0.384325	1066	3	-0.35204	0.902	0.9019	1	16853	0	-0.35204
RAD50	8	0.0053486	0.021455	0.384325	1067	5	-0.81432	0.043874	0.12433	0.949249	2484	1	-0.81432
GTPBP6	8	0.0053578	0.021488	0.384461	1068	4	-0.70049	0.85824	0.85978	1	16105	1	-0.70049
PLK1	8	0.0053687	0.021525	0.384461	1069	3	-0.37262	0.21707	0.39332	1	7448	2	-0.37262
SLC15A5	8	0.0053701	0.021532	0.384461	1070	5	-0.83502	0.58125	0.71392	1	13230	1	-0.83502
RBM28	8	0.0053738	0.021543	0.384461	1071	4	-0.59933	0.99952	0.99951	1	19081	0	-0.59933
GEMIN8	8	0.0053829	0.021575	0.384675	1072	3	-0.33114	0.13725	0.28719	0.99592	5491	1	-0.33114
USP38	8	0.0054008	0.021638	0.385433	1073	5	-0.7346	0.4965	0.64113	1	11920	1	-0.7346
POLR3K	8	0.0054162	0.021689	0.385987	1074	3	0.046251	0.64908	0.74235	1	13782	1	0.046251
FOXI3	8	0.0054309	0.021745	0.386622	1075	5	-0.86002	0.64008	0.73887	1	13711	1	-0.86002
SUPV3L1	8	0.0054403	0.021781	0.386898	1076	4	-0.83292	0.97384	0.97406	1	18334	0	-0.83292
FRRS1	8	0.0054635	0.021862	0.387982	1077	5	-0.91673	0.87298	0.87306	1	16362	1	-0.91673
TYMS	8	0.0054789	0.02191	0.388465	1078	3	-0.2264	0.19124	0.35963	1	6836	1	-0.2264
NUP85	8	0.0054853	0.02193	0.388465	1079	3	-0.042962	0.4083	0.57	1	10649	2	-0.042962
EXOSC4	8	0.0054983	0.021973	0.388857	1080	4	-0.32524	0.86529	0.86597	1	16223	1	-0.32524
GABRA1	8	0.0055411	0.02213	0.391203	1081	5	-0.88703	0.13114	0.27889	0.99592	5325	3	-0.88703
PEX19	8	0.0055452	0.022146	0.391203	1082	5	-0.71563	0.99483	0.99486	1	18902	0	-0.71563
DDX52	8	0.0055699	0.022233	0.392318	1083	5	-0.741	0.63007	0.73515	1	13636	1	-0.741
VGLL3	8	0.0055749	0.02225	0.392318	1084	4	-0.51282	0.98682	0.98695	1	18673	0	-0.51282
KDM1A	8	0.0055872	0.022302	0.392869	1085	3	-0.27536	0.90427	0.90417	1	16905	0	-0.27536
DSCC1	8	0.0056013	0.022347	0.392984	1086	5	-0.73914	0.71287	0.76949	1	14286	1	-0.73914
OR4M2	8	0.0056021	0.02235	0.392984	1087	5	-0.73143	0.15955	0.31739	0.999043	6067	1	-0.73143
RILP	8	0.0056218	0.022417	0.393544	1088	5	-0.82976	0.7783	0.80368	1	14972	1	-0.82976
SUZ12	8	0.0056237	0.022423	0.393544	1089	5	-0.92766	0.99935	0.99935	1	19069	0	-0.92766
PRPF19	8	0.0056443	0.022495	0.394455	1090	4	-0.51721	0.042252	0.12062	0.949059	2425	3	-0.51721
CLTC	8	0.0056564	0.022545	0.394964	1091	3	-0.21662	0.62135	0.73197	1	13586	1	-0.21662
CSTF3	8	0.0056676	0.022592	0.395428	1092	5	-0.9622	0.89194	0.89186	1	16695	0	-0.9622
RTFDC1	8	0.0056856	0.02265	0.395718	1093	3	-0.20301	0.1294	0.27652	0.99592	5282	1	-0.20301
ATG3	8	0.0056857	0.02265	0.395718	1094	4	-0.63446	0.81674	0.82803	1	15450	1	-0.63446
MRPL44	8	0.0056938	0.022677	0.395818	1095	3	-0.15544	0.8388	0.84403	1	15779	1	-0.15544
BNIP1	8	0.0057094	0.022738	0.396359	1096	3	-0.29204	0.88623	0.88608	1	16598	0	-0.29204
DLD	8	0.0057227	0.02279	0.396359	1097	4	-0.77597	0.78758	0.80922	1	15088	1	-0.77597
MDN1	8	0.0057245	0.022796	0.396359	1098	4	-0.80199	0.99986	0.99986	1	19102	0	-0.80199
CERS4	8	0.0057292	0.022811	0.396359	1099	4	-0.76827	0.68056	0.75517	1	14014	1	-0.76827
INTS4	8	0.0057294	0.022811	0.396359	1100	2	0.09317	0.19916	0.37001	1	7020	3	0.09317
ROMO1	8	0.0057558	0.02291	0.397099	1101	4	-0.71318	0.37863	0.54698	1	10233	2	-0.71318
SMN1	8	0.0057596	0.022927	0.397099	1102	4	-0.4375	0.024801	0.081169	0.923095	1674	2	-0.4375
RRN3	8	0.0057636	0.022943	0.397099	1103	3	-0.17221	0.84768	0.851	1	15924	1	-0.17221
ECHDC1	8	0.005773	0.02297	0.397099	1104	4	-0.83996	0.63932	0.73859	1	13704	1	-0.83996
AADACL2	8	0.005776	0.022982	0.397099	1105	5	-0.75689	0.99788	0.99787	1	19000	0	-0.75689
P4HA3	8	0.0057789	0.022996	0.397099	1106	4	-0.72096	0.12388	0.26901	0.995608	5150	2	-0.72096
YRDC	8	0.0057817	0.023005	0.397099	1107	5	-0.97722	0.98054	0.98071	1	18508	0	-0.97722
FNTB	8	0.0057869	0.02302	0.397099	1108	4	-0.62507	0.32384	0.5053	1	9482	2	-0.62507
SLU7	8	0.0058081	0.023093	0.39799	1109	5	-0.75884	0.99793	0.99792	1	19004	0	-0.75884
NUCB1	8	0.0058197	0.023135	0.398363	1110	5	-0.89757	0.99847	0.99846	1	19026	0	-0.89757
DDX59	8	0.0058269	0.023159	0.398415	1111	3	-0.47036	0.51044	0.65288	1	12117	2	-0.47036
AURKA	8	0.0058473	0.023225	0.399196	1112	4	-0.48706	0.34739	0.52299	1	9821	2	-0.48706
MTHFD1	8	0.0058522	0.023247	0.399202	1113	4	-0.62683	0.99981	0.99981	1	19096	0	-0.62683
GPI	8	0.0058851	0.023355	0.400701	1114	4	-0.26759	0.022814	0.076528	0.91858	1585	3	-0.26759
CLP1	8	0.0059015	0.023416	0.40139	1115	2	0.12584	0.10471	0.24266	0.990754	4671	3	0.12584
HIST4H4	8	0.0059103	0.023449	0.401517	1116	2	0.1935	0.12417	0.26941	0.995608	5160	3	0.1935
AKTIP	8	0.0059196	0.023481	0.401517	1117	4	-0.7904	0.74475	0.78519	1	14601	1	-0.7904
HAGHL	8	0.0059215	0.023486	0.401517	1118	5	-0.81127	0.85086	0.85362	1	15985	1	-0.81127
CENPN	8	0.0059337	0.023538	0.402034	1119	3	0.036906	0.76028	0.79348	1	14754	1	0.036906
HOXC11	8	0.0059445	0.023578	0.402059	1120	5	-0.80175	0.34886	0.5241	1	9843	2	-0.80175
LIN7C	8	0.0059456	0.023581	0.402059	1121	4	-0.57035	0.66259	0.74773	1	13880	1	-0.57035
GPR75-ASB3	8	0.0059523	0.023605	0.402078	1122	5	-0.82798	0.82675	0.83508	1	15589	1	-0.82798
RSL24D1	8	0.0059618	0.023634	0.402078	1123	2	-0.053844	0.080995	0.20314	0.97173	3985	2	-0.053844
TTK	8	0.005966	0.023645	0.402078	1124	4	-0.75006	0.023813	0.078873	0.920324	1633	2	-0.75006
ZFYVE16	8	0.0059876	0.023721	0.403006	1125	4	-0.20149	0.068229	0.17662	0.967547	3473	3	-0.20149
WDR26	8	0.0060016	0.023769	0.403397	1126	4	-0.29529	0.93142	0.93144	1	17430	0	-0.29529
MRPS25	8	0.0060059	0.023786	0.403397	1127	5	-0.83322	0.3954	0.55999	1	10471	1	-0.83322
ANKRD32	8	0.0060259	0.023851	0.404137	1128	5	-0.63964	0.84912	0.85215	1	15947	1	-0.63964
KNSTRN	8	0.0060424	0.023912	0.404805	1129	4	-0.52166	0.26675	0.45686	1	8595	2	-0.52166
CRTC2	8	0.0060524	0.023949	0.405078	1130	5	-0.83934	0.36369	0.53547	1	10046	2	-0.83934
RAD17	8	0.0060588	0.023972	0.405079	1131	5	-0.83372	0.98887	0.98899	1	18719	0	-0.83372
CDC40	8	0.0060647	0.023991	0.405079	1132	4	-0.78256	0.51412	0.65595	1	12167	1	-0.78256
ARAF	8	0.0060942	0.024104	0.406627	1133	5	-0.75938	0.93951	0.93958	1	17587	0	-0.75938
GTPBP8	8	0.006126	0.024202	0.407803	1134	3	-0.44817	0.77627	0.80251	1	14942	1	-0.44817
GTF2B	8	0.00613	0.024217	0.407803	1135	4	-0.70749	0.88731	0.88717	1	16616	0	-0.70749
KCNK7	8	0.0061677	0.024345	0.409606	1136	4	-0.59525	0.9802	0.98039	1	18500	0	-0.59525
WNK1	8	0.0062089	0.024492	0.41041	1137	4	-0.79043	0.34497	0.52116	1	9786	1	-0.79043
USP17L26	8	0.0062107	0.0245	0.41041	1138	5	-0.72883	0.53666	0.67525	1	12525	1	-0.72883
IPO7	8	0.006213	0.024505	0.41041	1139	4	-0.63247	0.8671	0.86764	1	16251	1	-0.63247
PCYT1A	8	0.0062146	0.024511	0.41041	1140	3	-0.07976	0.76685	0.79712	1	14828	1	-0.07976
KIAA1524	8	0.0062146	0.024511	0.41041	1141	5	-0.63654	0.96876	0.96901	1	18223	0	-0.63654
DUT	8	0.0062191	0.024522	0.41041	1142	3	-0.037032	0.012251	0.045229	0.911316	938	3	-0.037032
FARSA	8	0.0062277	0.024546	0.410458	1143	5	-0.79558	0.68096	0.75534	1	14019	1	-0.79558
ASIP	8	0.0062426	0.0246	0.410991	1144	4	-0.53685	0.711	0.76862	1	14272	1	-0.53685
RPL18	8	0.0062503	0.024626	0.411073	1145	4	-0.75162	0.2919	0.48185	1	9028	2	-0.75162
RPL37A	8	0.0062807	0.024728	0.412416	1146	4	-0.26698	0.86207	0.86313	1	16172	1	-0.26698
E2F3	8	0.0062996	0.024785	0.413002	1147	5	-0.81139	0.85547	0.85747	1	16058	1	-0.81139
GLRX5	8	0.0063491	0.024966	0.415467	1148	4	-0.60199	0.93058	0.9306	1	17405	0	-0.60199
CHAF1B	8	0.0063528	0.024976	0.415467	1149	5	-0.81631	0.73505	0.78028	1	14505	1	-0.81631
PPP1R11	8	0.0063601	0.025003	0.415545	1150	4	-0.54672	0.98253	0.98272	1	18561	0	-0.54672
SNRPD1	8	0.0063883	0.0251	0.416801	1151	4	-0.5208	0.99185	0.99194	1	18808	0	-0.5208
AQR	8	0.0064094	0.025164	0.417496	1152	4	-0.75224	0.76873	0.79818	1	14850	1	-0.75224
CPSF7	8	0.0064164	0.025188	0.417538	1153	5	-0.92925	0.86934	0.86966	1	16295	1	-0.92925
SUN3	8	0.0064313	0.025252	0.41792	1154	4	-0.70364	0.8991	0.89906	1	16806	0	-0.70364
FRS2	8	0.0064321	0.025255	0.41792	1155	4	-0.36311	0.90983	0.90977	1	16992	0	-0.36311
ATP6V1E1	8	0.0064422	0.025292	0.418167	1156	3	-0.4662	0.57592	0.70922	1	13148	2	-0.4662
EIF3CL	8	0.0064546	0.025334	0.418507	1157	4	-0.73919	0.79517	0.8139	1	15162	1	-0.73919
N6AMT1	8	0.0064765	0.025409	0.419246	1158	3	-0.1091	0.63641	0.73749	1	13683	1	-0.1091
CST1	8	0.0064801	0.025423	0.419246	1159	4	-0.6703	0.83821	0.84361	1	15772	1	-0.6703
CCNA2	8	0.0065071	0.025511	0.420344	1160	4	-0.78344	0.062277	0.16411	0.962904	3254	2	-0.78344
SEC63	8	0.0065396	0.025633	0.421921	1161	5	-0.86197	0.17412	0.33682	1	6421	2	-0.86197
CIT	8	0.0065459	0.025651	0.421921	1162	3	-0.28318	0.97248	0.97272	1	18307	0	-0.28318
MGAT4A	8	0.0065918	0.025816	0.424251	1163	5	-0.75066	0.85954	0.86091	1	16129	1	-0.75066
SF3A2	7	0.0066	0.025934	0.424475	1164	3	0.1454	0.33469	0.48815	1	9641	2	0.1454
NPIPA2	8	0.0066051	0.025859	0.424251	1165	3	-0.20109	0.72641	0.77603	1	14420	1	-0.20109
UQCRFS1	8	0.0066052	0.025859	0.424251	1166	3	0.041071	0.32738	0.50795	1	9533	2	0.041071
CPT2	8	0.0066204	0.025919	0.424475	1167	5	-0.69011	0.99333	0.99339	1	18851	0	-0.69011
NDUFB8	8	0.0066273	0.02594	0.424475	1168	5	-0.80382	0.84348	0.84767	1	15854	1	-0.80382
DHX36	8	0.0066823	0.026138	0.427356	1169	3	-0.27847	0.25606	0.44328	1	8360	3	-0.27847
MRPL20	8	0.0067014	0.026199	0.427989	1170	3	-0.2683	8.5767e-05	0.00052243	0.499257	20	3	-0.2683
CTAGE1	8	0.0067352	0.026306	0.429064	1171	5	-0.79591	0.79799	0.81567	1	15198	1	-0.79591
DYNC1I2	8	0.006739	0.026317	0.429064	1172	5	-0.86605	0.91424	0.91422	1	17078	0	-0.86605
NOL12	8	0.00675	0.026354	0.429064	1173	3	-0.28886	0.81501	0.82686	1	15429	1	-0.28886
PFDN4	8	0.0067546	0.026368	0.429064	1174	5	-0.72532	0.2124	0.38726	1	7327	1	-0.72532
YKT6	8	0.006758	0.02638	0.429064	1175	4	-0.46532	0.8857	0.88558	1	16589	0	-0.46532
NUFIP1	8	0.0067649	0.0264	0.429064	1176	4	-0.60566	0.9551	0.95517	1	17930	0	-0.60566
NUP35	8	0.006779	0.026437	0.429297	1177	5	-0.5997	0.92141	0.9214	1	17224	0	-0.5997
CCDC137	8	0.0067858	0.026465	0.429304	1178	5	-0.77618	0.28821	0.47912	1	8974	1	-0.77618
NAA25	8	0.0067909	0.026484	0.429304	1179	5	-0.87334	0.79774	0.81551	1	15191	1	-0.87334
NBPF20	8	0.0067975	0.026504	0.429304	1180	3	-0.1273	0.00025033	0.0014777	0.615861	42	3	-0.1273
GGT6	8	0.0068097	0.026552	0.429712	1181	5	-0.72511	0.54889	0.68575	1	12705	1	-0.72511
GTPBP10	8	0.0068399	0.02666	0.431091	1182	4	-0.5958	0.46338	0.61406	1	11421	2	-0.5958
FYB	8	0.0068785	0.026801	0.432754	1183	4	-0.77389	0.98522	0.98536	1	18635	0	-0.77389
TPX2	8	0.0068801	0.026808	0.432754	1184	5	-0.72822	0.74322	0.78443	1	14584	1	-0.72822
LCN1	8	0.0068888	0.026837	0.432857	1185	5	-0.83885	0.36756	0.53845	1	10102	2	-0.83885
DCTN4	8	0.0068977	0.02686	0.432868	1186	4	-0.69035	0.87594	0.87586	1	16409	1	-0.69035
TUBGCP3	8	0.0069234	0.026942	0.433821	1187	4	-0.70349	0.79187	0.81184	1	15129	1	-0.70349
DHX16	8	0.0069328	0.026975	0.433981	1188	3	-0.30596	0.85074	0.85353	1	15983	1	-0.30596
XYLT1	8	0.0069588	0.027071	0.434434	1189	5	-0.90635	0.027076	0.086476	0.928276	1774	2	-0.90635
CCDC51	8	0.0069594	0.027071	0.434434	1190	5	-0.90276	0.23162	0.41201	1	7794	1	-0.90276
ZNF580	8	0.0069594	0.027071	0.434434	1191	5	-0.90496	0.26026	0.44857	1	8480	1	-0.90496
EXOSC8	8	0.006981	0.027145	0.435257	1192	4	-0.70686	0.29137	0.48146	1	9019	1	-0.70686
LOC101060321	8	0.0069968	0.027191	0.435631	1193	5	-0.71017	0.94082	0.94095	1	17616	0	-0.71017
NDNL2	8	0.0070106	0.027235	0.435859	1194	4	-0.55713	0.99096	0.99105	1	18780	0	-0.55713
UTP20	8	0.007016	0.027251	0.435859	1195	3	-0.24636	0.84127	0.84598	1	15823	1	-0.24636
TRABD2A	8	0.007023	0.027279	0.435937	1196	4	-0.67601	0.88437	0.88424	1	16571	0	-0.67601
RRP9	8	0.0070294	0.027304	0.43597	1197	3	-0.36501	0.18113	0.34611	1	6590	3	-0.36501
SLC4A7	8	0.0070651	0.027428	0.437312	1198	4	-0.60185	0.96835	0.96863	1	18214	0	-0.60185
EFTUD1	8	0.0070681	0.027434	0.437312	1199	4	-0.67987	0.99117	0.99126	1	18785	0	-0.67987
AHCY	8	0.0070751	0.02746	0.437372	1200	5	-0.65636	0.98198	0.98218	1	18547	0	-0.65636
PSMC4	8	0.0070938	0.027533	0.438162	1201	4	-0.65005	0.20578	0.37856	1	7164	2	-0.65005
E2F6	8	0.0071093	0.027586	0.438638	1202	4	-0.59034	0.2778	0.47094	1	8836	2	-0.59034
PAIP1	8	0.007158	0.027749	0.440377	1203	5	-0.7941	0.99369	0.99374	1	18861	0	-0.7941
HSPA8	8	0.0071655	0.027775	0.440377	1204	5	-0.84566	0.98332	0.98349	1	18586	0	-0.84566
CEP295NL	8	0.0071681	0.027787	0.440377	1205	5	-0.66417	0.92953	0.92958	1	17377	0	-0.66417
MRPS18C	8	0.0071681	0.027787	0.440377	1206	5	-0.69679	0.90275	0.90268	1	16877	0	-0.69679
RPL30	8	0.0071969	0.027888	0.441302	1207	3	-0.063781	0.01445	0.05239	0.911316	1078	3	-0.063781
DPH5	8	0.0072003	0.027905	0.441302	1208	4	-0.50946	0.38538	0.55217	1	10332	2	-0.50946
LGALS9C	8	0.007207	0.02793	0.441302	1209	5	-0.77114	0.21918	0.39608	1	7502	1	-0.77114
SNAPC5	8	0.0072104	0.027938	0.441302	1210	3	0.099928	0.39041	0.55614	1	10397	1	0.099928
BRCA1	8	0.0072244	0.027984	0.441448	1211	3	-0.11515	0.24012	0.42284	1	8001	2	-0.11515
CXorf49B	8	0.0072268	0.027993	0.441448	1212	5	-0.75883	0.99528	0.9953	1	18915	0	-0.75883
EEFSEC	8	0.0072364	0.028021	0.441525	1213	5	-0.81608	0.83508	0.84121	1	15715	1	-0.81608
EXOSC10	8	0.0072431	0.028047	0.441561	1214	3	0.08546	0.047404	0.13216	0.949249	2642	3	0.08546
PDRG1	8	0.0072558	0.02809	0.441643	1215	3	-0.42418	0.95377	0.95384	1	17900	0	-0.42418
PEX26	8	0.0072614	0.028107	0.441643	1216	5	-0.69848	0.83184	0.83883	1	15669	1	-0.69848
DMAP1	8	0.0072704	0.028145	0.441643	1217	5	-0.65043	0.95697	0.95708	1	17976	0	-0.65043
COX6B1	8	0.0072787	0.028169	0.441643	1218	4	-0.66123	0.11694	0.25946	0.994526	4975	1	-0.66123
TTC27	8	0.0072922	0.028212	0.441643	1219	4	-0.6205	0.99474	0.99478	1	18900	0	-0.6205
DPH7	8	0.0072943	0.028222	0.441643	1220	4	-0.85701	0.90083	0.90077	1	16833	0	-0.85701
LSMEM1	8	0.007299	0.028237	0.441643	1221	5	-0.6766	0.78541	0.8079	1	15059	1	-0.6766
UBE2V1	8	0.007325	0.028329	0.442723	1222	4	-0.41705	0.9665	0.96676	1	18169	0	-0.41705
RRP1	8	0.0073552	0.028447	0.444021	1223	4	-0.76399	0.83216	0.83907	1	15677	1	-0.76399
HINFP	8	0.0073576	0.028458	0.444021	1224	4	-0.60183	0.88282	0.8827	1	16534	0	-0.60183
FAM122A	8	0.0073659	0.028483	0.444046	1225	5	-0.72998	0.94649	0.9466	1	17735	0	-0.72998
WDR43	8	0.0073955	0.028588	0.445315	1226	3	-0.4369	0.13226	0.28042	0.99592	5354	1	-0.4369
LAGE3	8	0.0074322	0.028699	0.446685	1227	2	-0.10335	0.22841	0.40793	1	7726	3	-0.10335
SLCO4C1	8	0.007457	0.028782	0.447217	1228	3	0.036354	0.19778	0.36821	1	6981	3	0.036354
PRR34	8	0.0074577	0.028785	0.447217	1229	5	-0.78254	0.31613	0.49957	1	9360	2	-0.78254
TIMM13	8	0.0074625	0.028807	0.447217	1230	5	-0.72118	0.81723	0.82836	1	15456	1	-0.72118
CCDC146	8	0.007474	0.028844	0.447217	1231	3	0.039559	0.50633	0.64939	1	12056	2	0.039559
PSMC5	8	0.0074826	0.028867	0.447217	1232	3	-0.31609	0.88815	0.88803	1	16628	0	-0.31609
UBE3D	8	0.0074862	0.028879	0.447217	1233	4	-0.74918	0.97925	0.97945	1	18477	0	-0.74918
GADL1	8	0.0074972	0.028915	0.447217	1234	4	-0.72213	0.87054	0.87077	1	16317	1	-0.72213
CENPE	8	0.0075035	0.028938	0.447217	1235	4	-0.68006	0.98984	0.98993	1	18746	0	-0.68006
NAA20	8	0.0075052	0.028944	0.447217	1236	3	-0.39225	0.56143	0.69654	1	12915	1	-0.39225
HIST1H2BJ	8	0.0075618	0.029139	0.449568	1237	4	-0.64485	0.32308	0.50471	1	9466	2	-0.64485
SNUPN	8	0.0075629	0.029143	0.449568	1238	3	-0.41964	0.96074	0.96094	1	18047	0	-0.41964
SPDYE2B	8	0.0075828	0.029213	0.450112	1239	3	0.22216	0.032738	0.099363	0.945341	2007	2	0.22216
CRIP2	8	0.0075863	0.029226	0.450112	1240	4	-0.74014	0.31701	0.50021	1	9378	2	-0.74014
CTDNEP1	8	0.0076027	0.029278	0.450555	1241	4	-0.47704	0.95893	0.95906	1	18013	0	-0.47704
TARS2	8	0.0076179	0.029333	0.45069	1242	4	-0.53419	0.77683	0.80283	1	14951	1	-0.53419
SLC25A3	8	0.0076426	0.02942	0.451656	1243	4	-0.81181	0.51412	0.65595	1	12168	1	-0.81181
NSL1	8	0.0076594	0.02947	0.45175	1244	2	-0.31976	0.49266	0.63792	1	11867	2	-0.31976
PTPN11	8	0.00766	0.029474	0.45175	1245	4	-0.32706	0.54797	0.68496	1	12694	1	-0.32706
ZNF768	8	0.007676	0.029536	0.45234	1246	4	-0.74756	0.49338	0.63853	1	11881	1	-0.74756
VBP1	8	0.007685	0.029573	0.45254	1247	4	-0.55781	0.95017	0.95023	1	17810	0	-0.55781
CWF19L1	8	0.0077239	0.029698	0.454018	1248	3	-0.54051	0.97621	0.97641	1	18399	0	-0.54051
KIF5B	8	0.0077351	0.029738	0.454018	1249	5	-0.69936	0.94622	0.94634	1	17733	0	-0.69936
DOHH	8	0.0077354	0.029741	0.454018	1250	3	-0.22919	0.98662	0.98675	1	18668	0	-0.22919
SSU72	8	0.0077467	0.029788	0.45402	1251	4	-0.57535	0.023813	0.078873	0.920324	1632	3	-0.57535
DR1	8	0.0077467	0.029788	0.45402	1252	5	-0.68665	0.69436	0.76107	1	14118	1	-0.68665
MAGEB10	8	0.0077565	0.029823	0.454195	1253	3	-0.42338	0.47831	0.62609	1	11638	2	-0.42338
SNW1	8	0.0077835	0.029905	0.454835	1254	4	-0.42286	0.756	0.79114	1	14708	1	-0.42286
DROSHA	8	0.0077861	0.029913	0.454835	1255	4	-0.64551	0.69492	0.76132	1	14121	1	-0.64551
DDX50	8	0.0077942	0.029944	0.45493	1256	5	-0.68019	0.80735	0.82174	1	15330	1	-0.68019
RPL13A	8	0.007802	0.029967	0.45493	1257	4	-0.70411	0.36749	0.53838	1	10101	2	-0.70411
TUT1	8	0.0078209	0.030034	0.455591	1258	4	-0.45648	0.74161	0.78358	1	14566	1	-0.45648
NPM1	8	0.0078989	0.030317	0.458567	1259	5	-0.84879	0.96988	0.97011	1	18254	0	-0.84879
SLC35B1	8	0.0079	0.030322	0.458567	1260	4	-0.70252	0.83232	0.83919	1	15681	1	-0.70252
NOP16	8	0.0079048	0.030338	0.458567	1261	3	-0.09225	0.0044936	0.019052	0.848819	429	3	-0.09225
GTF2H1	8	0.0079104	0.03036	0.458567	1262	4	-0.52515	0.84935	0.85233	1	15952	1	-0.52515
ATXN10	8	0.007911	0.030362	0.458567	1263	5	-0.72459	0.38641	0.55298	1	10347	2	-0.72459
POLR1D	8	0.0079161	0.030384	0.458567	1264	3	-0.11518	0.62023	0.73153	1	13576	1	-0.11518
SUCLA2	8	0.0079212	0.030398	0.458567	1265	4	-0.54275	0.66365	0.74815	1	13887	1	-0.54275
KAT8	8	0.0079421	0.030469	0.458906	1266	2	0.3234	0.089681	0.22083	0.979949	4303	4	0.3234
SKIV2L2	8	0.0079421	0.030469	0.458906	1267	4	-0.3195	0.32292	0.50459	1	9465	2	-0.3195
GTF2H2C	8	0.0079506	0.030497	0.458908	1268	3	-0.32239	0.93983	0.9399	1	17592	0	-0.32239
ELL3	8	0.0079583	0.030517	0.458908	1269	4	-0.43214	0.79281	0.81244	1	15141	1	-0.43214
ARHGAP24	8	0.0079791	0.030593	0.459692	1270	5	-0.68554	0.72933	0.77746	1	14449	1	-0.68554
MPP6	8	0.0079986	0.030665	0.460412	1271	5	-0.76878	0.8951	0.89506	1	16744	0	-0.76878
FCRL6	8	0.0080249	0.030759	0.461457	1272	5	-0.75493	0.96225	0.96245	1	18083	0	-0.75493
UBE2G1	8	0.0080463	0.030829	0.461859	1273	5	-0.72627	0.18797	0.35528	1	6753	3	-0.72627
GTF2E2	8	0.0080472	0.030834	0.461859	1274	3	-0.093616	0.96482	0.96503	1	18134	0	-0.093616
TPRKB	8	0.0080706	0.030918	0.462753	1275	4	-0.57669	0.77801	0.8035	1	14967	1	-0.57669
ANKRD63	8	0.0081116	0.031056	0.464459	1276	5	-0.63583	0.99822	0.99823	1	19017	0	-0.63583
STT3B	8	0.0081301	0.03112	0.465041	1277	4	-0.59004	0.95157	0.95161	1	17844	0	-0.59004
FERMT2	8	0.0081604	0.03121	0.465323	1278	5	-0.70295	0.95593	0.95602	1	17954	0	-0.70295
PARS2	8	0.008162	0.031215	0.465323	1279	3	-0.28558	0.88799	0.88788	1	16625	0	-0.28558
ITSN2	8	0.0081654	0.031227	0.465323	1280	5	-0.75568	0.57805	0.71109	1	13186	1	-0.75568
CDC73	8	0.0081677	0.031236	0.465323	1281	2	-0.31492	0.99673	0.99674	1	18959	0	-0.31492
BRD1	8	0.0081765	0.031265	0.465397	1282	5	-0.66801	0.46118	0.61223	1	11391	2	-0.66801
C17orf82	8	0.0081846	0.031294	0.465466	1283	5	-0.73021	0.90189	0.90181	1	16851	0	-0.73021
SNAPC3	8	0.0082544	0.03153	0.468443	1284	3	0.049025	0.13783	0.28799	0.99592	5503	3	0.049025
COX7B	8	0.008257	0.031543	0.468443	1285	4	-0.46787	0.78026	0.80483	1	15001	1	-0.46787
TMEM147	8	0.0082687	0.03159	0.468779	1286	4	-0.68459	0.49944	0.6436	1	11959	2	-0.68459
KLF14	8	0.0082924	0.031665	0.46951	1287	3	-0.1636	0.41787	0.57753	1	10770	2	-0.1636
MACROD1	8	0.0082989	0.031689	0.46951	1288	5	-0.64702	0.81625	0.8277	1	15443	1	-0.64702
FOXD4L3	6	0.0083129	0.028215	0.441643	1289	4	-0.83201	0.39449	0.53449	1	10454	2	-0.83201
TMEM199	8	0.0083147	0.031748	0.470029	1290	3	-0.0091768	0.94311	0.94324	1	17668	0	-0.0091768
FETUB	8	0.0083265	0.031787	0.47024	1291	5	-0.72535	0.93415	0.93414	1	17485	0	-0.72535
GPX8	8	0.0083462	0.031856	0.470615	1292	5	-0.83996	0.73382	0.77968	1	14491	1	-0.83996
CMBL	8	0.0083479	0.031862	0.470615	1293	5	-0.64763	0.2346	0.41577	1	7860	2	-0.64763
PHF21A	8	0.0083675	0.031938	0.471375	1294	3	-0.025825	0.55993	0.69525	1	12893	2	-0.025825
POLR2J	8	0.0083765	0.03197	0.471485	1295	4	-0.34908	0.01173	0.043521	0.911316	894	3	-0.34908
ADAM23	8	0.0084004	0.032041	0.47216	1296	5	-0.8192	0.25886	0.44681	1	8441	2	-0.8192
ARCN1	8	0.0084255	0.032124	0.473032	1297	4	-0.42161	0.98826	0.98839	1	18705	0	-0.42161
YPEL5	8	0.0084353	0.03216	0.473193	1298	4	-0.77261	0.95056	0.95063	1	17818	0	-0.77261
CHUK	8	0.0084756	0.032301	0.474719	1299	5	-0.71983	0.98992	0.99003	1	18750	0	-0.71983
INTS6	8	0.0084825	0.032323	0.474719	1300	4	-0.44235	0.90934	0.90927	1	16983	0	-0.44235
TUBGCP4	8	0.0084873	0.032338	0.474719	1301	4	-0.78855	0.97601	0.97621	1	18392	0	-0.78855
CDAN1	8	0.008533	0.03252	0.477014	1302	4	-0.53048	0.22694	0.40604	1	7689	1	-0.53048
UBR2	8	0.0085836	0.032705	0.478381	1303	5	-0.66648	0.99958	0.99958	1	19083	0	-0.66648
COG8	8	0.008596	0.032742	0.478381	1304	4	-0.60488	0.99207	0.99213	1	18814	0	-0.60488
TFB1M	8	0.008602	0.032762	0.478381	1305	3	-0.31446	0.84416	0.84818	1	15864	1	-0.31446
MED4	8	0.0086067	0.032771	0.478381	1306	3	-0.47205	0.99787	0.99786	1	18999	0	-0.47205
TOPBP1	8	0.0086067	0.032771	0.478381	1307	4	-0.62122	0.037135	0.10927	0.947652	2200	1	-0.62122
DAXX	8	0.0086158	0.032802	0.478381	1308	5	-0.7889	0.99729	0.99729	1	18974	0	-0.7889
LGR4	8	0.0086261	0.032834	0.478381	1309	5	-0.77791	0.73137	0.77846	1	14471	1	-0.77791
PPIAL4G	8	0.0086295	0.032843	0.478381	1310	3	0.042685	0.017057	0.060721	0.911316	1244	3	0.042685
MCF2L	8	0.0086357	0.032864	0.478381	1311	3	-0.036432	0.7412	0.78337	1	14562	1	-0.036432
RCC1	8	0.0086491	0.032914	0.478381	1312	4	-0.32911	0.47485	0.62335	1	11577	2	-0.32911
SLC25A24	8	0.0086537	0.032932	0.478381	1313	3	-0.082569	0.39269	0.55788	1	10427	2	-0.082569
DAZL	8	0.0086559	0.032938	0.478381	1314	5	-0.70282	0.99821	0.99821	1	19016	0	-0.70282
GEMIN6	8	0.008664	0.032967	0.478439	1315	4	-0.32844	0.18473	0.3509	1	6684	2	-0.32844
SRBD1	8	0.0086888	0.033061	0.479428	1316	4	-0.41059	0.71924	0.77248	1	14352	1	-0.41059
OR4F29	6	0.008697	0.029334	0.45069	1317	3	-0.3857	0.048322	0.12107	0.949116	2682	2	-0.3857
DCLRE1B	8	0.0087185	0.033147	0.480311	1318	3	-0.17113	0.98103	0.9812	1	18520	0	-0.17113
HDDC2	8	0.0087848	0.033357	0.482356	1319	5	-0.77642	0.6716	0.75142	1	13945	1	-0.77642
HNRNPL	8	0.0087858	0.033359	0.482356	1320	2	-0.21813	0.73513	0.78032	1	14507	1	-0.21813
PPP1R35	8	0.0088053	0.033427	0.482356	1321	3	0.1965	0.51375	0.65563	1	12162	2	0.1965
CHCHD4	8	0.0088066	0.033433	0.482356	1322	3	0.11644	0.20164	0.3732	1	7072	3	0.11644
TNFRSF6B	8	0.008809	0.033439	0.482356	1323	5	-0.6684	0.96496	0.96518	1	18138	0	-0.6684
CTC1	8	0.0088154	0.033461	0.482356	1324	3	0.13324	0.75993	0.79329	1	14749	1	0.13324
ONECUT1	8	0.0088189	0.03347	0.482356	1325	4	-0.63185	0.72079	0.77323	1	14369	1	-0.63185
SOD2	8	0.0088244	0.033493	0.482356	1326	4	-0.38363	0.17781	0.34179	1	6508	3	-0.38363
MVK	8	0.0088305	0.033515	0.482356	1327	3	-0.34253	0.60432	0.72576	1	13452	1	-0.34253
PTPDC1	8	0.008842	0.033554	0.482552	1328	4	-0.66689	0.13465	0.28368	0.99592	5422	2	-0.66689
GNB1L	8	0.0088625	0.033618	0.483112	1329	3	-0.1886	0.81429	0.82639	1	15417	1	-0.1886
RBBP4	8	0.0088816	0.033685	0.48354	1330	3	0.1107	0.079952	0.20098	0.970121	3955	4	0.1107
COG5	8	0.0088933	0.033724	0.48354	1331	4	-0.59449	0.42783	0.58538	1	10926	1	-0.59449
CDK7	8	0.0088933	0.033724	0.48354	1332	4	-0.59521	0.99095	0.99104	1	18779	0	-0.59521
HAUS4	8	0.0089322	0.033856	0.484833	1333	3	0.23092	0.49756	0.64201	1	11934	1	0.23092
SRF	8	0.008935	0.033865	0.484833	1334	5	-0.86818	0.60838	0.72724	1	13488	1	-0.86818
TRIT1	8	0.0089438	0.033895	0.484908	1335	2	-0.11355	0.30763	0.49333	1	9260	2	-0.11355
RPL7A	8	0.0089667	0.033969	0.485278	1336	3	-0.03508	0.072162	0.18493	0.967547	3641	2	-0.03508
AP2S1	8	0.0089682	0.033973	0.485278	1337	5	-0.65289	0.91976	0.91973	1	17191	0	-0.65289
SLC3A2	8	0.0089914	0.034058	0.485278	1338	3	-0.30925	0.31855	0.50139	1	9408	1	-0.30925
LCA5L	8	0.0089921	0.03406	0.485278	1339	5	-0.67217	0.58897	0.72038	1	13344	1	-0.67217
NDUFA1	8	0.0089951	0.034068	0.485278	1340	3	0.36627	0.20579	0.37856	1	7165	3	0.36627
PRAME	8	0.0089968	0.034073	0.485278	1341	5	-0.6629	0.33861	0.51639	1	9698	1	-0.6629
STAP1	8	0.0090356	0.034204	0.486159	1342	4	-0.60993	0.78277	0.80632	1	15033	1	-0.60993
MRPS34	8	0.0090439	0.034231	0.486159	1343	4	-0.66545	0.25112	0.43685	1	8255	2	-0.66545
ANKRD39	8	0.0090466	0.03424	0.486159	1344	4	-0.67491	0.99929	0.99928	1	19064	0	-0.67491
HPS5	8	0.0090489	0.034247	0.486159	1345	5	-0.75881	0.81081	0.82398	1	15372	1	-0.75881
RMI1	8	0.0090527	0.034262	0.486159	1346	3	0.47219	0.017398	0.061799	0.911316	1265	5	0.47219
B3GNT6	8	0.0090682	0.034308	0.486238	1347	4	-0.58605	0.9079	0.90783	1	16959	0	-0.58605
MFSD1	8	0.0090785	0.03434	0.486238	1348	3	-0.17877	0.71405	0.77008	1	14295	1	-0.17877
GTF2H4	8	0.0090789	0.034344	0.486238	1349	4	-0.77677	0.896	0.89596	1	16762	0	-0.77677
OR4F5	8	0.0090897	0.034385	0.486449	1350	4	-0.66432	0.59924	0.72398	1	13423	1	-0.66432
CT83	8	0.0091186	0.03447	0.487298	1351	5	-0.78628	0.20027	0.37144	1	7048	1	-0.78628
DDX23	8	0.0092005	0.034772	0.491197	1352	4	-0.45548	0.025357	0.08243	0.923095	1702	3	-0.45548
TM9SF4	8	0.0092469	0.034947	0.493305	1353	5	-0.67132	0.13932	0.29005	0.99592	5552	3	-0.67132
TPSG1	8	0.009292	0.035084	0.494696	1354	4	-0.67477	0.98505	0.98517	1	18631	0	-0.67477
HNRNPA1	8	0.0093018	0.035111	0.494696	1355	3	-0.33486	0.95768	0.95778	1	17989	0	-0.33486
RPAP1	8	0.0093193	0.035165	0.494696	1356	4	-0.59336	0.13783	0.28799	0.99592	5506	2	-0.59336
RTN2	8	0.0093229	0.03518	0.494696	1357	5	-0.65094	0.46066	0.61183	1	11383	1	-0.65094
EIF2B2	8	0.0093288	0.0352	0.494696	1358	5	-0.70266	0.45512	0.60729	1	11312	2	-0.70266
RANGAP1	8	0.0093288	0.0352	0.494696	1359	2	0.25692	0.29181	0.48178	1	9026	2	0.25692
ZNF224	8	0.0093554	0.035282	0.495373	1360	5	-0.79066	0.47926	0.62688	1	11655	2	-0.79066
TRMT5	8	0.0093613	0.0353	0.495373	1361	5	-0.74331	0.97077	0.97099	1	18270	0	-0.74331
EIF2S3	8	0.0093794	0.035363	0.495881	1362	4	0.071614	0.0021771	0.010419	0.795211	245	4	0.071614
TIMM50	8	0.0094058	0.035454	0.496334	1363	3	-0.021621	0.31506	0.4988	1	9347	2	-0.021621
WDR5B	8	0.0094236	0.035514	0.496334	1364	4	-0.73308	0.69587	0.76175	1	14132	1	-0.73308
DNMT1	8	0.0094236	0.035514	0.496334	1365	4	-0.71634	0.087484	0.21642	0.979089	4217	3	-0.71634
PIGW	8	0.0094236	0.035514	0.496334	1366	5	-0.78435	0.93494	0.93493	1	17501	0	-0.78435
HARS	8	0.0094275	0.035525	0.496334	1367	3	-0.18359	0.27856	0.47189	1	8856	3	-0.18359
GK5	8	0.009448	0.035604	0.497071	1368	5	-0.72605	0.99606	0.99609	1	18933	0	-0.72605
SNAPC2	8	0.0094572	0.035634	0.497134	1369	4	-0.49535	0.97704	0.97727	1	18420	0	-0.49535
GPR89A	8	0.0094738	0.035684	0.497465	1370	3	-0.12993	0.8814	0.88128	1	16505	0	-0.12993
SLC25A5	8	0.0094872	0.035737	0.497597	1371	4	-0.47295	0.84213	0.84662	1	15836	1	-0.47295
PPP2R4	8	0.0094923	0.035753	0.497597	1372	3	-0.050678	0.12758	0.27406	0.99592	5249	2	-0.050678
URB1	8	0.0094986	0.035771	0.497597	1373	4	-0.29267	0.38863	0.55477	1	10378	2	-0.29267
SRP14	8	0.0095341	0.035894	0.498582	1374	3	-0.20046	0.26621	0.45615	1	8583	2	-0.20046
NPIPB3	8	0.0095341	0.035894	0.498582	1375	3	-0.4604	0.99518	0.99521	1	18912	0	-0.4604
MMS19	8	0.0095442	0.035929	0.498706	1376	4	-0.26754	0.22042	0.39763	1	7536	3	-0.26754
SKP2	8	0.0095541	0.035964	0.498825	1377	4	-0.5013	0.17565	0.33891	1	6468	3	-0.5013
RFC4	8	0.0095786	0.036043	0.499555	1378	3	-0.26326	0.16242	0.32127	0.999129	6139	3	-0.26326
RPL18A	8	0.0096009	0.036123	0.499717	1379	5	-0.75095	0.48838	0.63431	1	11803	1	-0.75095
TAF1D	8	0.0096043	0.036133	0.499717	1380	3	0.12437	0.11852	0.26167	0.994526	5017	2	0.12437
NUBP2	8	0.0096099	0.036145	0.499717	1381	3	-0.19529	0.96567	0.96591	1	18151	0	-0.19529
TMEM61	8	0.0096142	0.036162	0.499717	1382	4	-0.59575	0.92708	0.92713	1	17329	0	-0.59575
OR7E24	8	0.0096223	0.036185	0.499717	1383	2	0.51329	0.084642	0.21062	0.975215	4120	4	0.51329
PPAN-P2RY11	8	0.0096388	0.036241	0.500122	1384	4	-0.39846	0.90189	0.90181	1	16850	0	-0.39846
SMEK1	8	0.009682	0.036388	0.501706	1385	3	-0.29679	0.70173	0.7644	1	14193	1	-0.29679
ZER1	8	0.0096889	0.036408	0.501706	1386	4	-0.70863	0.99351	0.99357	1	18854	0	-0.70863
ACMSD	8	0.0097236	0.036531	0.502952	1387	4	-0.75238	0.99735	0.99735	1	18980	0	-0.75238
ATRX	8	0.00974	0.036588	0.502952	1388	5	-0.66589	0.9996	0.9996	1	19085	0	-0.66589
ZNF624	8	0.0097414	0.036596	0.502952	1389	4	-0.78536	0.94336	0.94348	1	17673	0	-0.78536
PAMR1	8	0.0097469	0.036611	0.502952	1390	3	-0.065271	0.096832	0.23175	0.985517	4490	1	-0.065271
GTF2H3	8	0.0097518	0.03663	0.502952	1391	4	-0.64798	0.99632	0.99634	1	18942	0	-0.64798
MED18	8	0.0097651	0.03668	0.503277	1392	3	0.084765	0.88887	0.88873	1	16644	0	0.084765
EIF2AK4	8	0.0097782	0.036729	0.50359	1393	3	-0.16068	0.71659	0.77128	1	14324	1	-0.16068
RFC1	8	0.0098074	0.036826	0.503891	1394	5	-0.86098	0.13783	0.28799	0.99592	5501	2	-0.86098
RAD51B	8	0.0098078	0.036828	0.503891	1395	3	-0.31585	0.33171	0.5112	1	9601	2	-0.31585
FTO	8	0.0098095	0.03683	0.503891	1396	4	-0.44047	0.295	0.48405	1	9069	2	-0.44047
TECTB	8	0.009818	0.036858	0.503906	1397	5	-0.70136	0.96363	0.96384	1	18111	0	-0.70136
PDIA3	8	0.0098267	0.036885	0.503921	1398	5	-0.75428	0.2181	0.39466	1	7478	1	-0.75428
TXNRD1	6	0.0098376	0.032631	0.478281	1399	3	-0.43775	0.56366	0.63091	1	12947	1	-0.43775
WDR82	8	0.0098677	0.037007	0.50523	1400	4	-0.42696	0.82653	0.83493	1	15583	1	-0.42696
PRDM13	8	0.0098964	0.037102	0.506163	1401	5	-0.72707	0.12046	0.26439	0.995142	5071	2	-0.72707
PIGM	8	0.0099257	0.037194	0.507051	1402	4	-0.53258	0.93839	0.93845	1	17568	0	-0.53258
TUBA1C	8	0.009992	0.037411	0.509041	1403	2	0.17474	0.16478	0.32442	1	6195	3	0.17474
YTHDC1	8	0.0099936	0.037416	0.509041	1404	4	-0.78691	0.93223	0.93227	1	17454	0	-0.78691
WDHD1	8	0.0099948	0.03742	0.509041	1405	3	0.50433	0.0242	0.079757	0.923095	1649	4	0.50433
CEP295	8	0.010007	0.037468	0.509334	1406	4	-0.68051	0.94191	0.94205	1	17637	0	-0.68051
EIF3D	8	0.010047	0.037605	0.510664	1407	4	-0.42563	0.76249	0.79468	1	14777	1	-0.42563
TXNDC16	8	0.010052	0.037619	0.510664	1408	5	-0.60708	0.9813	0.98148	1	18529	0	-0.60708
CCDC115	8	0.010094	0.037756	0.511487	1409	4	-0.7486	0.84103	0.84577	1	15819	1	-0.7486
USP3	8	0.010095	0.03776	0.511487	1410	5	-0.69254	0.98493	0.98505	1	18630	0	-0.69254
UBTF	8	0.010119	0.037828	0.51205	1411	4	-0.54662	0.92315	0.92316	1	17261	0	-0.54662
AASDHPPT	8	0.010138	0.037891	0.512065	1412	3	-0.28521	0.80553	0.82056	1	15305	1	-0.28521
APLNR	8	0.010143	0.03791	0.512065	1413	5	-0.73282	0.57866	0.71164	1	13194	1	-0.73282
INPP5F	8	0.010147	0.037926	0.512065	1414	4	-0.52189	0.86075	0.86195	1	16152	1	-0.52189
MRPS16	8	0.010173	0.038029	0.512065	1415	2	-0.0080113	0.44747	0.60104	1	11204	2	-0.0080113
U2AF2	8	0.010175	0.038036	0.512065	1416	3	-0.30891	0.34372	0.52022	1	9766	2	-0.30891
RCL1	8	0.010175	0.038038	0.512065	1417	2	0.14362	0.12692	0.27317	0.99592	5230	2	0.14362
PFAS	8	0.010176	0.038041	0.512065	1418	4	-0.37148	0.7771	0.80299	1	14954	1	-0.37148
FAM89B	8	0.010185	0.038072	0.512065	1419	5	-0.80553	0.62537	0.73344	1	13610	1	-0.80553
CSAG3	8	0.010185	0.038072	0.512065	1420	5	-0.68338	0.89984	0.89979	1	16820	0	-0.68338
FHDC1	8	0.010195	0.038102	0.512065	1421	5	-0.68605	0.92302	0.92301	1	17256	0	-0.68605
GPR84	8	0.010202	0.038124	0.512065	1422	4	-0.58658	0.13825	0.28857	0.99592	5519	1	-0.58658
ZMAT2	8	0.010227	0.038198	0.51242	1423	1	0.15721	0.56964	0.70369	1	13042	1	0.15721
DDAH1	8	0.01024	0.038242	0.51242	1424	3	-0.011278	0.11035	0.25031	0.992321	4806	3	-0.011278
PYGO2	8	0.010241	0.038246	0.51242	1425	5	-0.62924	0.80072	0.81739	1	15239	1	-0.62924
ATP1B3	8	0.010261	0.038323	0.512686	1426	4	-0.71876	0.9966	0.9966	1	18953	0	-0.71876
ANGPTL5	8	0.010264	0.038331	0.512686	1427	5	-0.65739	0.86751	0.86802	1	16261	1	-0.65739
SLC22A8	8	0.010285	0.038395	0.512878	1428	5	-0.82614	0.85024	0.8531	1	15972	1	-0.82614
SAP25	8	0.010293	0.038417	0.512878	1429	5	-0.70863	0.95906	0.95918	1	18017	0	-0.70863
FAM86C1	8	0.010295	0.038426	0.512878	1430	5	-0.68746	0.50569	0.64884	1	12046	1	-0.68746
CACNA1G	8	0.010312	0.038471	0.512893	1431	5	-0.67868	0.90213	0.90203	1	16861	0	-0.67868
ATP13A1	8	0.010321	0.038507	0.512893	1432	4	-0.49625	0.53577	0.6745	1	12510	2	-0.49625
WDR33	8	0.010323	0.038512	0.512893	1433	4	-0.31778	0.94911	0.94917	1	17793	0	-0.31778
CRTC3	8	0.010329	0.038535	0.512893	1434	2	-0.3369	0.74374	0.78467	1	14592	1	-0.3369
RECQL4	8	0.010348	0.038595	0.513339	1435	4	-0.68952	0.91536	0.91536	1	17103	0	-0.68952
TAF6	8	0.010383	0.038732	0.514669	1436	4	-0.24512	0.084847	0.21106	0.975581	4127	4	-0.24512
GPAT2	8	0.010389	0.038749	0.514669	1437	3	-0.45298	0.69517	0.76143	1	14123	1	-0.45298
ZCCHC9	8	0.010443	0.038912	0.516139	1438	4	-0.64496	0.91103	0.91097	1	17010	0	-0.64496
SSRP1	8	0.010445	0.038919	0.516139	1439	3	-0.13545	0.30757	0.49329	1	9258	1	-0.13545
STS	8	0.010452	0.038941	0.516139	1440	5	-0.61047	0.99936	0.99936	1	19071	0	-0.61047
KRR1	8	0.010518	0.039166	0.518599	1441	4	-0.70198	0.76063	0.79368	1	14763	1	-0.70198
COPS2	8	0.010523	0.03918	0.518599	1442	4	-0.54181	0.14238	0.29424	0.99592	5629	2	-0.54181
C19orf43	8	0.010546	0.039258	0.518821	1443	5	-0.8091	0.76588	0.79656	1	14811	1	-0.8091
MED30	8	0.010562	0.039306	0.518821	1444	4	-0.36732	0.0034105	0.015346	0.821053	355	2	-0.36732
RUNDC1	8	0.010562	0.039306	0.518821	1445	3	0.19509	0.71805	0.77195	1	14340	1	0.19509
TRNAU1AP	8	0.010604	0.039452	0.520379	1446	4	-0.59235	0.93898	0.93904	1	17575	0	-0.59235
GTF3A	8	0.010611	0.039478	0.520379	1447	2	0.38931	0.066053	0.17205	0.967547	3388	3	0.38931
FAM127B	8	0.010636	0.039559	0.520629	1448	3	-0.36549	0.71047	0.76839	1	14263	1	-0.36549
FIBP	8	0.010646	0.039586	0.520629	1449	4	-0.48743	0.99231	0.99236	1	18820	0	-0.48743
NCAPG2	8	0.010651	0.039595	0.520629	1450	4	-0.55275	0.97867	0.97887	1	18455	0	-0.55275
NDST4	8	0.010656	0.039606	0.520629	1451	4	-0.57629	0.77691	0.80287	1	14952	1	-0.57629
ACTL6A	8	0.010669	0.039652	0.520824	1452	2	0.40076	0.1566	0.31338	0.998676	5995	3	0.40076
CLOCK	8	0.010681	0.039695	0.520824	1453	4	-0.45073	0.29806	0.48628	1	9107	1	-0.45073
ASPA	8	0.010687	0.039725	0.520824	1454	5	-0.61295	0.85234	0.85482	1	16009	1	-0.61295
ATRIP	8	0.010688	0.03973	0.520824	1455	3	-0.017778	0.95799	0.9581	1	17993	0	-0.017778
FOXE1	8	0.010729	0.039863	0.522072	1456	4	-0.75421	0.77019	0.79901	1	14863	1	-0.75421
PGD	8	0.010734	0.03988	0.522072	1457	3	-0.27651	0.84995	0.85285	1	15967	1	-0.27651
GMEB1	8	0.010743	0.039907	0.522072	1458	4	-0.60177	0.93401	0.934	1	17480	0	-0.60177
EIF3F	8	0.010766	0.039989	0.522785	1459	4	-0.36006	0.76625	0.79678	1	14819	1	-0.36006
FMNL1	8	0.010805	0.040118	0.524113	1460	4	-0.675	0.85563	0.85761	1	16062	1	-0.675
TRMT6	8	0.010842	0.040243	0.525208	1461	3	0.05252	0.76793	0.79771	1	14839	1	0.05252
SHISA6	8	0.010855	0.040296	0.525208	1462	2	-0.10089	0.3912	0.55675	1	10409	1	-0.10089
DLGAP5	8	0.010864	0.040332	0.525208	1463	5	-0.74923	0.55472	0.69081	1	12802	1	-0.74923
SNF8	8	0.010867	0.040339	0.525208	1464	4	-0.71383	0.94254	0.94266	1	17652	0	-0.71383
GET4	8	0.010867	0.040339	0.525208	1465	4	-0.70404	0.69968	0.76345	1	14174	1	-0.70404
CHRNA5	8	0.010888	0.040422	0.525922	1466	5	-0.60919	0.003849	0.016811	0.832902	385	1	-0.60919
CKAP5	8	0.010922	0.040545	0.526657	1467	5	-0.73231	0.64174	0.73954	1	13721	1	-0.73231
C5orf42	8	0.010928	0.040563	0.526657	1468	5	-0.59609	0.52557	0.66576	1	12354	2	-0.59609
RRP8	8	0.010933	0.040574	0.526657	1469	5	-0.73618	0.86558	0.86624	1	16228	1	-0.73618
DDX3X	7	0.010935	0.038258	0.51242	1470	4	-0.86952	0.16613	0.31867	0.999043	6221	1	-0.86952
PSMG1	8	0.010941	0.040605	0.526657	1471	4	-0.58463	0.78939	0.81032	1	15105	1	-0.58463
GID4	8	0.010944	0.040616	0.526657	1472	5	-0.65828	0.93061	0.93063	1	17406	0	-0.65828
TRIM49D1	8	0.010961	0.040674	0.526839	1473	5	-0.68668	0.94042	0.94053	1	17610	0	-0.68668
PSMA7	8	0.01097	0.040702	0.526839	1474	4	-0.515	0.0011885	0.0059037	0.751197	150	3	-0.515
TP53	8	0.010978	0.040734	0.526839	1475	4	-0.76015	0.90034	0.90028	1	16827	0	-0.76015
NDUFB3	8	0.010979	0.04074	0.526839	1476	3	-0.23472	0.27718	0.47012	1	8819	2	-0.23472
XPO5	8	0.010998	0.040803	0.527293	1477	3	-0.43242	0.98397	0.98412	1	18606	0	-0.43242
STK11	8	0.011013	0.040863	0.527713	1478	3	-0.1796	0.6979	0.76265	1	14157	1	-0.1796
IPO11	8	0.011033	0.040928	0.527731	1479	2	-0.10776	0.39756	0.56167	1	10504	1	-0.10776
POLR1C	8	0.011033	0.040928	0.527731	1480	4	-0.35725	3.9055e-05	0.00025668	0.350424	14	2	-0.35725
LARP1	8	0.011042	0.040959	0.527731	1481	5	-0.62933	0.92096	0.92093	1	17213	0	-0.62933
TMEM26	8	0.011046	0.040975	0.527731	1482	5	-0.64001	0.68657	0.75772	1	14069	1	-0.64001
PRDX5	8	0.011087	0.041105	0.528623	1483	3	-0.3883	0.33456	0.51331	1	9639	2	-0.3883
HIST1H2BL	8	0.011093	0.041132	0.528623	1484	4	-0.7343	0.90913	0.90903	1	16977	0	-0.7343
BRD4	8	0.011123	0.041234	0.528623	1485	4	-0.56536	0.9943	0.99435	1	18888	0	-0.56536
CDC16	8	0.011124	0.041237	0.528623	1486	2	0.13371	0.27753	0.47059	1	8826	2	0.13371
PUM2	8	0.011124	0.041237	0.528623	1487	3	-0.37875	0.91903	0.919	1	17180	0	-0.37875
NDUFC2	8	0.011132	0.041275	0.528623	1488	4	-0.5654	0.98744	0.98756	1	18686	0	-0.5654
NDUFAF1	8	0.011133	0.041277	0.528623	1489	5	-0.77577	0.97762	0.97785	1	18430	0	-0.77577
SUMF1	8	0.01114	0.041296	0.528623	1490	5	-0.76738	0.97127	0.97149	1	18283	0	-0.76738
MCM5	8	0.011142	0.041302	0.528623	1491	3	-0.32935	0.43145	0.58824	1	10975	2	-0.32935
CTR9	8	0.011152	0.041344	0.528623	1492	3	-0.35619	0.23808	0.42025	1	7946	2	-0.35619
SEC23A	8	0.011154	0.041348	0.528623	1493	4	-0.19896	0.47372	0.6224	1	11564	2	-0.19896
NBPF11	8	0.011181	0.041448	0.529547	1494	3	-0.24138	0.026886	0.086016	0.928276	1766	2	-0.24138
HDGFRP3	8	0.011212	0.041549	0.530483	1495	4	-0.69203	0.80363	0.81928	1	15279	1	-0.69203
DLST	8	0.011245	0.041668	0.531612	1496	3	-0.088475	0.9489	0.94898	1	17788	0	-0.088475
HIST1H3E	8	0.011251	0.041693	0.531612	1497	5	-0.6743	0.90408	0.90398	1	16900	0	-0.6743
TCEAL5	8	0.011294	0.041836	0.533073	1498	4	-0.62642	0.2411	0.4241	1	8027	3	-0.62642
POLR1B	7	0.011323	0.039285	0.518821	1499	4	-0.89018	0.76624	0.77903	1	14818	1	-0.89018
SYCE1L	8	0.011346	0.042007	0.534756	1500	5	-0.59534	0.39099	0.55659	1	10406	1	-0.59534
TRIM43	8	0.011352	0.042024	0.534756	1501	4	-0.69794	0.94352	0.94363	1	17679	0	-0.69794
SRSF10	8	0.011375	0.042107	0.535454	1502	4	-0.33387	0.17378	0.33638	1	6414	3	-0.33387
PAOX	8	0.011389	0.042148	0.535519	1503	4	-0.57495	0.19801	0.36849	1	6983	1	-0.57495
THAP8	8	0.011394	0.042168	0.535519	1504	5	-0.73053	0.99982	0.99983	1	19098	0	-0.73053
C2orf76	8	0.011416	0.042241	0.536097	1505	4	-0.37091	0.2997	0.4875	1	9129	2	-0.37091
SPC25	8	0.011433	0.042293	0.536398	1506	4	-0.50965	0.04031	0.11631	0.948878	2332	1	-0.50965
GJD2	8	0.011457	0.04238	0.537012	1507	1	0.24498	0.38924	0.55524	1	10383	2	0.24498
TADA2B	8	0.011487	0.042479	0.537679	1508	3	0.055448	0.783	0.80646	1	15036	1	0.055448
SYT7	8	0.011519	0.042581	0.538621	1509	4	-0.50279	0.57472	0.70817	1	13123	1	-0.50279
CBWD1	6	0.011544	0.037659	0.510836	1510	3	-0.84043	0.99568	0.99571	1	18925	0	-0.84043
CEP170	8	0.011567	0.042731	0.540157	1511	4	-0.46319	0.9418	0.94193	1	17633	0	-0.46319
CPSF3	8	0.01158	0.042771	0.540311	1512	5	-0.72734	0.80164	0.81797	1	15250	1	-0.72734
LSM12	8	0.011618	0.042901	0.541545	1513	4	-0.58749	0.91711	0.91707	1	17147	0	-0.58749
PRRX1	8	0.011625	0.042926	0.541545	1514	5	-0.76887	0.94332	0.94344	1	17671	0	-0.76887
NONO	8	0.011649	0.043006	0.542174	1515	4	-0.45748	0.85024	0.8531	1	15974	1	-0.45748
VPS16	8	0.011662	0.043044	0.542174	1516	3	-0.13674	0.98318	0.98335	1	18576	0	-0.13674
RBBP5	8	0.011669	0.043069	0.542174	1517	3	-0.26272	0.28853	0.47937	1	8980	2	-0.26272
MRPL22	8	0.011681	0.043111	0.542174	1518	4	-0.6608	0.80553	0.82056	1	15306	1	-0.6608
MDFI	8	0.011683	0.043117	0.542174	1519	5	-0.73961	0.92944	0.92947	1	17373	0	-0.73961
RNF19A	8	0.011703	0.043192	0.542748	1520	3	-0.18315	0.35811	0.53111	1	9969	1	-0.18315
TDP2	8	0.011722	0.043246	0.54294	1521	5	-0.76238	0.97643	0.97662	1	18405	0	-0.76238
FKBP5	8	0.011734	0.043284	0.54294	1522	3	-0.27777	0.58885	0.72034	1	13342	1	-0.27777
RPL35	8	0.011738	0.043292	0.54294	1523	4	-0.56434	0.43154	0.5883	1	10976	2	-0.56434
POTEF	8	0.011775	0.043411	0.543714	1524	4	-0.60956	0.83442	0.84073	1	15705	1	-0.60956
CWF19L2	8	0.011775	0.043411	0.543714	1525	4	-0.76335	0.67317	0.75208	1	13961	1	-0.76335
VCL	8	0.011793	0.043469	0.544084	1526	4	-0.49836	0.84187	0.84644	1	15831	1	-0.49836
C1orf100	8	0.011804	0.043512	0.544266	1527	5	-0.68267	0.11768	0.26049	0.994526	4999	2	-0.68267
FOXD1	8	0.011827	0.043591	0.544907	1528	5	-0.6519	0.0037459	0.016465	0.832902	375	1	-0.6519
ASH2L	8	0.011867	0.043717	0.546117	1529	3	0.084166	0.81619	0.82765	1	15442	1	0.084166
GOLGA6L4	8	0.011881	0.043772	0.546199	1530	3	-0.18497	0.34657	0.52238	1	9807	2	-0.18497
MTG1	8	0.011884	0.043781	0.546199	1531	4	-0.68464	0.99486	0.9949	1	18905	0	-0.68464
MARCHF5	8	0.01191	0.043865	0.546899	1532	4	-0.50424	0.93312	0.93313	1	17465	0	-0.50424
C2orf27B	8	0.011921	0.043899	0.546951	1533	3	-0.23939	0.032821	0.099547	0.945341	2010	2	-0.23939
NPIPA8	8	0.01193	0.043927	0.546951	1534	3	0.012744	0.92916	0.92919	1	17366	0	0.012744
NFKBIE	8	0.011972	0.044066	0.547665	1535	4	-0.76081	0.8155	0.82718	1	15437	1	-0.76081
PIP4K2B	8	0.011975	0.044074	0.547665	1536	5	-0.58481	0.86991	0.87018	1	16305	1	-0.58481
TBC1D3B	8	0.011981	0.04409	0.547665	1537	5	-0.67159	0.55424	0.6904	1	12798	1	-0.67159
CBR4	8	0.011984	0.0441	0.547665	1538	5	-0.70992	0.42359	0.58206	1	10852	2	-0.70992
TRIM49	8	0.012	0.044164	0.547665	1539	3	-0.45919	0.49266	0.63792	1	11868	2	-0.45919
GLDN	8	0.012004	0.044176	0.547665	1540	2	-0.1574	0.22626	0.40517	1	7669	2	-0.1574
ARL16	8	0.012005	0.044185	0.547665	1541	5	-0.62288	0.56168	0.69677	1	12920	1	-0.62288
UPK3BL	8	0.012022	0.044241	0.548003	1542	4	-0.6431	0.18104	0.34599	1	6586	1	-0.6431
COMMD3	8	0.012051	0.044334	0.548448	1543	5	-0.63218	0.90783	0.90776	1	16956	0	-0.63218
DNAH17	8	0.012051	0.044334	0.548448	1544	5	-0.65017	0.88479	0.88464	1	16579	0	-0.65017
KIF1BP	8	0.012059	0.044366	0.548496	1545	4	-0.70742	0.96801	0.96829	1	18208	0	-0.70742
PCDHB15	8	0.012076	0.044431	0.548904	1546	5	-0.65426	0.93125	0.93126	1	17425	0	-0.65426
TSC2	8	0.012087	0.044466	0.548904	1547	3	-0.4136	0.18901	0.35662	1	6779	1	-0.4136
ANXA3	8	0.012093	0.044486	0.548904	1548	4	-0.54495	0.93343	0.93343	1	17467	0	-0.54495
CHAMP1	8	0.01213	0.044611	0.549572	1549	4	-0.69718	0.93517	0.93517	1	17503	0	-0.69718
TCERG1	8	0.012143	0.044657	0.549572	1550	4	-0.57847	0.96867	0.96893	1	18219	0	-0.57847
NOA1	8	0.012148	0.044669	0.549572	1551	3	-0.11065	0.79673	0.81488	1	15180	1	-0.11065
AURKAIP1	8	0.012152	0.04468	0.549572	1552	4	-0.64668	0.97515	0.97535	1	18367	0	-0.64668
PAIP2	8	0.012153	0.044683	0.549572	1553	5	-0.6316	0.77057	0.79922	1	14868	1	-0.6316
NDUFS5	8	0.012165	0.044727	0.549661	1554	5	-0.64739	0.75088	0.78836	1	14662	1	-0.64739
ANXA11	8	0.012171	0.044748	0.549661	1555	4	-0.69802	0.82068	0.83075	1	15512	1	-0.69802
GPN2	8	0.01219	0.044805	0.549794	1556	5	-0.77209	0.0072738	0.028598	0.880192	619	2	-0.77209
LDHA	8	0.012195	0.044817	0.549794	1557	4	-0.63535	0.92934	0.92938	1	17368	0	-0.63535
PLEKHF2	8	0.012233	0.044931	0.550288	1558	3	-0.48503	0.39055	0.55625	1	10400	1	-0.48503
FAM72C	8	0.012238	0.044949	0.550288	1559	4	-0.57018	0.47926	0.62688	1	11656	2	-0.57018
LMO1	8	0.01224	0.044961	0.550288	1560	5	-0.5825	0.75768	0.79205	1	14723	1	-0.5825
KRT9	8	0.012243	0.044972	0.550288	1561	5	-0.60059	0.94655	0.94668	1	17737	0	-0.60059
WDR75	8	0.012251	0.045004	0.550328	1562	3	-0.34158	0.5069	0.64991	1	12068	2	-0.34158
EFHD1	8	0.012275	0.045083	0.550939	1563	5	-0.70254	0.92363	0.92364	1	17274	0	-0.70254
COPS5	8	0.012309	0.045194	0.551941	1564	4	-0.64667	0.70054	0.76384	1	14182	1	-0.64667
ZNF99	8	0.012359	0.045374	0.553612	1565	4	-0.43485	0.98848	0.98862	1	18710	0	-0.43485
AKIRIN2	8	0.012364	0.045388	0.553612	1566	4	-0.80723	0.6979	0.76265	1	14159	1	-0.80723
SLC18A1	8	0.012411	0.045543	0.555141	1567	5	-0.64619	0.51779	0.65907	1	12220	2	-0.64619
UTP23	8	0.012426	0.045594	0.555405	1568	2	-0.10776	0.93192	0.93194	1	17443	0	-0.10776
OR10H1	8	0.012446	0.045658	0.555731	1569	4	-0.4768	0.97083	0.97106	1	18274	0	-0.4768
USP45	8	0.012453	0.045682	0.555731	1570	3	-0.40964	0.91986	0.91983	1	17192	0	-0.40964
FOXO6	8	0.012461	0.045708	0.555731	1571	4	-0.52499	0.94985	0.94989	1	17803	0	-0.52499
CWC22	7	0.012469	0.042398	0.537012	1572	4	-0.88495	0.79753	0.80266	1	15190	1	-0.88495
HSPA12A	8	0.01248	0.045777	0.556221	1573	3	-0.30805	0.95131	0.95136	1	17834	0	-0.30805
MRPL11	8	0.012507	0.045869	0.556987	1574	3	-0.11088	0.11688	0.25937	0.994526	4972	3	-0.11088
CEP192	8	0.012537	0.045978	0.557954	1575	3	-0.35993	0.60426	0.72575	1	13451	1	-0.35993
BTF3	8	0.01258	0.046118	0.558924	1576	2	-0.1499	0.68029	0.75507	1	14012	1	-0.1499
TRIM64	8	0.012584	0.046129	0.558924	1577	3	0.25213	0.25026	0.43579	1	8238	3	0.25213
GSG2	8	0.012598	0.046178	0.558924	1578	3	-0.42907	0.60749	0.72693	1	13479	1	-0.42907
HES7	8	0.012604	0.046204	0.558924	1579	4	-0.77086	0.95191	0.95195	1	17853	0	-0.77086
DDX6	8	0.012608	0.046215	0.558924	1580	4	-0.63711	0.7784	0.80374	1	14976	1	-0.63711
AKT2	8	0.012613	0.046233	0.558924	1581	4	-0.54443	0.14238	0.29424	0.99592	5628	2	-0.54443
FAM35A	8	0.012632	0.046304	0.559422	1582	5	-0.60386	0.56783	0.70212	1	13011	2	-0.60386
PANK1	8	0.012659	0.046393	0.559848	1583	4	-0.72917	0.92696	0.92701	1	17326	0	-0.72917
DUSP11	8	0.012681	0.046464	0.559848	1584	4	-0.72883	0.78277	0.80632	1	15031	1	-0.72883
VWA9	8	0.012686	0.046483	0.559848	1585	3	-0.35583	0.88173	0.8816	1	16513	0	-0.35583
FAM25G	8	0.012693	0.046505	0.559848	1586	4	-0.37913	0.10995	0.2498	0.992321	4795	3	-0.37913
SMG5	8	0.012703	0.046535	0.559848	1587	3	-0.17872	0.6472	0.74162	1	13763	1	-0.17872
ATP6V1F	8	0.012703	0.046539	0.559848	1588	3	-0.20494	0.3217	0.50367	1	9445	2	-0.20494
C3orf17	8	0.012706	0.046544	0.559848	1589	3	-0.29388	0.95089	0.95094	1	17824	0	-0.29388
ATF4	8	0.012753	0.046698	0.561335	1590	3	-0.18578	0.94121	0.94134	1	17624	0	-0.18578
POLR2G	8	0.012761	0.046727	0.561335	1591	3	-0.2888	0.10916	0.24868	0.992321	4774	2	-0.2888
C2CD4B	8	0.012778	0.046787	0.561473	1592	4	-0.74404	0.94524	0.94538	1	17709	0	-0.74404
SCEL	8	0.012782	0.046797	0.561473	1593	5	-0.82798	0.998	0.998	1	19007	0	-0.82798
CTPS1	8	0.012791	0.046831	0.561533	1594	2	-0.19964	0.41449	0.57492	1	10731	1	-0.19964
GPN1	8	0.012829	0.046942	0.562351	1595	3	-0.17611	0.13226	0.28042	0.99592	5353	2	-0.17611
FLCN	8	0.012835	0.046961	0.562351	1596	4	-0.59768	0.44365	0.59798	1	11156	2	-0.59768
TPM2	8	0.012842	0.046988	0.562351	1597	5	-0.68137	0.043973	0.12453	0.949249	2489	2	-0.68137
MLANA	8	0.012885	0.047125	0.563647	1598	5	-0.62302	0.99951	0.99951	1	19079	0	-0.62302
TBC1D3H	8	0.012962	0.047378	0.56631	1599	3	-0.20162	0.58833	0.72018	1	13340	1	-0.20162
WBSCR16	8	0.013008	0.047515	0.567246	1600	3	-0.16049	0.23917	0.42161	1	7976	2	-0.16049
C9orf72	8	0.01301	0.047522	0.567246	1601	5	-0.59569	0.99499	0.99502	1	18908	0	-0.59569
INTS7	8	0.013019	0.047545	0.567246	1602	3	-0.082117	0.51676	0.6582	1	12203	1	-0.082117
SIGLECL1	8	0.01305	0.04764	0.568022	1603	5	-0.61444	0.94729	0.94741	1	17751	0	-0.61444
PRDX4	8	0.013085	0.047762	0.569125	1604	5	-0.63295	0.9788	0.97901	1	18458	0	-0.63295
RRP36	8	0.013118	0.047854	0.569862	1605	4	-1.0127	0.93168	0.9317	1	17441	0	-1.0127
SHC4	8	0.013124	0.047887	0.569902	1606	4	-0.69412	0.97957	0.97978	1	18483	0	-0.69412
GPS1	8	0.013146	0.047955	0.570215	1607	2	-0.37033	0.1605	0.31864	0.999043	6090	2	-0.37033
ATP9A	8	0.013152	0.047973	0.570215	1608	4	-0.46509	0.50491	0.64817	1	12032	2	-0.46509
CWC15	8	0.013176	0.048056	0.57069	1609	3	-0.47071	0.88504	0.88489	1	16581	0	-0.47071
CHML	8	0.013189	0.0481	0.57069	1610	5	-0.6748	0.55567	0.69162	1	12817	2	-0.6748
PPIH	8	0.01319	0.048102	0.57069	1611	4	-0.27937	0.45943	0.61083	1	11371	2	-0.27937
SEPW1	8	0.013205	0.048151	0.570907	1612	5	-0.67807	0.9768	0.97701	1	18412	0	-0.67807
XYLT2	8	0.013219	0.048198	0.571112	1613	3	-0.43894	0.69269	0.76037	1	14104	1	-0.43894
GNL3L	8	0.013243	0.048285	0.571485	1614	3	-0.01643	0.26887	0.45954	1	8645	3	-0.01643
AURKB	8	0.013249	0.048304	0.571485	1615	4	-0.35062	0.39011	0.55591	1	10393	1	-0.35062
COL14A1	8	0.013252	0.048319	0.571485	1616	5	-0.58339	0.71678	0.77135	1	14326	1	-0.58339
PRPF40A	8	0.013269	0.048371	0.57175	1617	4	-0.52815	0.96895	0.9692	1	18230	0	-0.52815
SLTM	8	0.013295	0.048459	0.571891	1618	5	-0.60795	0.98901	0.98914	1	18723	0	-0.60795
GXYLT1	8	0.013306	0.048497	0.571891	1619	5	-0.61878	0.46139	0.6124	1	11395	2	-0.61878
HERPUD1	8	0.013308	0.048502	0.571891	1620	5	-0.66467	0.87761	0.87749	1	16443	1	-0.66467
TTC4	8	0.013309	0.048503	0.571891	1621	4	-0.55854	0.9142	0.91418	1	17077	0	-0.55854
RMND1	8	0.013323	0.048555	0.572148	1622	3	-0.16964	0.65943	0.74642	1	13858	1	-0.16964
CFL2	8	0.013355	0.048644	0.572845	1623	5	-0.65291	0.34582	0.52181	1	9800	1	-0.65291
MRE11A	8	0.013388	0.048753	0.573487	1624	4	-0.39203	0.7796	0.80444	1	14993	1	-0.39203
PNKP	8	0.013399	0.048788	0.573487	1625	4	-0.63805	0.98339	0.98356	1	18590	0	-0.63805
LRCH2	8	0.013399	0.048788	0.573487	1626	4	-0.5689	0.46822	0.61792	1	11488	2	-0.5689
EGR4	8	0.01342	0.048853	0.573895	1627	4	-0.71399	0.85012	0.853	1	15970	1	-0.71399
LHX1	8	0.013449	0.048951	0.574692	1628	4	-0.5893	0.99104	0.99113	1	18781	0	-0.5893
METTL21C	8	0.01351	0.049157	0.576373	1629	4	-0.40342	0.38316	0.55048	1	10300	1	-0.40342
PPP1CA	8	0.013517	0.049176	0.576373	1630	4	-0.55274	0.95145	0.9515	1	17840	0	-0.55274
TSPYL2	8	0.013521	0.049185	0.576373	1631	5	-0.74512	0.0005174	0.0027893	0.692362	77	2	-0.74512
OR8D1	8	0.013538	0.049239	0.576657	1632	5	-0.57877	0.028389	0.089474	0.928694	1838	1	-0.57877
PROX1	8	0.013583	0.049396	0.577787	1633	4	-0.62318	0.56265	0.69761	1	12932	1	-0.62318
RAB3GAP1	8	0.013583	0.049396	0.577787	1634	3	-0.26864	0.45694	0.60878	1	11335	1	-0.26864
ACTR2	8	0.013604	0.049473	0.578208	1635	3	-0.17548	0.69147	0.75987	1	14095	1	-0.17548
VIMP	8	0.013622	0.049531	0.578208	1636	5	-0.61448	0.39811	0.56209	1	10513	2	-0.61448
COPG1	8	0.013623	0.049533	0.578208	1637	3	-0.027229	0.50898	0.65165	1	12100	2	-0.027229
TEFM	8	0.013631	0.049553	0.578208	1638	4	-0.42152	0.061249	0.16193	0.962075	3218	2	-0.42152
DAP3	8	0.013658	0.049654	0.578657	1639	3	-0.28557	0.12758	0.27406	0.99592	5250	3	-0.28557
EPB41L1	8	0.013675	0.0497	0.578657	1640	4	-0.4808	0.92492	0.92494	1	17300	0	-0.4808
ATIC	8	0.013678	0.04971	0.578657	1641	4	-0.40613	0.017996	0.063624	0.911316	1314	1	-0.40613
TOMM22	8	0.013693	0.049763	0.578657	1642	3	-0.1181	0.96897	0.96922	1	18232	0	-0.1181
FPGS	8	0.013695	0.049767	0.578657	1643	5	-0.61732	0.99946	0.99945	1	19076	0	-0.61732
EMG1	8	0.013696	0.049773	0.578657	1644	3	-0.41967	0.98491	0.98503	1	18629	0	-0.41967
HDAC8	8	0.013712	0.049819	0.578841	1645	3	-0.22987	0.99283	0.99286	1	18836	0	-0.22987
SNRPC	8	0.01376	0.049995	0.580528	1646	4	-0.73108	0.9808	0.98096	1	18514	0	-0.73108
LARP7	8	0.01378	0.050059	0.580569	1647	5	-0.65519	0.68144	0.75553	1	14025	1	-0.65519
PSMC1	8	0.01378	0.050059	0.580569	1648	5	-0.75141	0.99257	0.99262	1	18828	0	-0.75141
CCDC73	8	0.013792	0.050107	0.580687	1649	3	-0.35554	0.99437	0.99442	1	18890	0	-0.35554
NUP153	8	0.013799	0.05013	0.580687	1650	3	-0.23222	0.37441	0.54373	1	10186	2	-0.23222
RAC1	8	0.013832	0.05024	0.581186	1651	4	-0.52031	0.80447	0.81987	1	15291	1	-0.52031
GLTSCR2	8	0.013842	0.050276	0.581186	1652	3	-0.19642	0.69608	0.76184	1	14133	1	-0.19642
SLC30A4	8	0.013845	0.050283	0.581186	1653	5	-0.64012	0.83519	0.8413	1	15717	1	-0.64012
CT47A3	8	0.013864	0.050339	0.581186	1654	4	-0.51894	0.09451	0.2285	0.984012	4435	2	-0.51894
DPP9-AS1	8	0.013867	0.050353	0.581186	1655	3	0.13364	0.025863	0.083599	0.924139	1729	2	0.13364
LGALS3BP	8	0.013875	0.050379	0.581186	1656	3	0.091429	0.18989	0.35784	1	6806	2	0.091429
RNMT	8	0.013878	0.050386	0.581186	1657	5	-0.64611	0.9615	0.96171	1	18061	0	-0.64611
CIR1	8	0.013901	0.050465	0.581749	1658	4	-0.63507	0.31453	0.4984	1	9338	2	-0.63507
MYBL2	8	0.013923	0.050547	0.5823	1659	3	-0.094246	0.36001	0.53259	1	9993	2	-0.094246
IGFBP6	8	0.013931	0.050574	0.5823	1660	3	-0.4211	0.96443	0.96464	1	18128	0	-0.4211
RUVBL1	8	0.014013	0.050838	0.58453	1661	4	-0.24985	0.41321	0.57388	1	10715	2	-0.24985
CCDC9	8	0.014019	0.05086	0.58453	1662	2	-0.078743	0.87011	0.87039	1	16308	1	-0.078743
TYW3	8	0.014019	0.05086	0.58453	1663	4	-0.63441	0.4949	0.63979	1	11904	2	-0.63441
ZNF225	8	0.014031	0.05089	0.58453	1664	5	-0.58317	0.98556	0.98571	1	18640	0	-0.58317
AAMP	8	0.014047	0.050938	0.584732	1665	4	-0.43454	0.92847	0.92847	1	17360	0	-0.43454
EIF3H	8	0.014087	0.051062	0.585802	1666	3	-0.029528	0.24036	0.42317	1	8004	2	-0.029528
LOC554223	8	0.014112	0.051166	0.58653	1667	3	-0.075094	0.62308	0.7326	1	13595	1	-0.075094
DGKH	8	0.01412	0.051187	0.58653	1668	5	-0.57524	0.46063	0.61181	1	11382	1	-0.57524
NMD3	8	0.014132	0.051233	0.586706	1669	4	-0.51368	0.87797	0.87783	1	16451	1	-0.51368
NDUFA5	8	0.014169	0.051346	0.587253	1670	2	0.14482	0.075128	0.19099	0.967547	3765	2	0.14482
SDHB	8	0.014189	0.051411	0.587253	1671	3	-0.23034	0.88173	0.8816	1	16515	0	-0.23034
SCG2	8	0.014211	0.051474	0.587253	1672	5	-0.69733	0.98301	0.9832	1	18571	0	-0.69733
ARHGAP25	8	0.014216	0.051492	0.587253	1673	5	-0.57034	0.69763	0.76253	1	14150	1	-0.57034
SPIC	8	0.014225	0.051521	0.587253	1674	4	-0.73846	0.99936	0.99935	1	19070	0	-0.73846
AFG3L2	8	0.014225	0.051521	0.587253	1675	5	-0.58378	0.711	0.76862	1	14273	1	-0.58378
TCAF1	8	0.014233	0.051546	0.587253	1676	2	0.063605	0.72893	0.77727	1	14445	1	0.063605
ATXN7L3	8	0.014237	0.051553	0.587253	1677	4	-0.42623	0.46861	0.61823	1	11498	2	-0.42623
ERC2	8	0.014238	0.051557	0.587253	1678	5	-0.6355	0.48672	0.63291	1	11777	2	-0.6355
PTAR1	8	0.014261	0.051635	0.587788	1679	3	0.02673	0.24119	0.42423	1	8029	3	0.02673
TTC29	8	0.014275	0.051685	0.588004	1680	5	-0.74822	0.89733	0.89728	1	16783	0	-0.74822
GOLGA6C	8	0.014293	0.051754	0.588219	1681	4	-0.73426	0.95541	0.95548	1	17937	0	-0.73426
SEC61B	8	0.014322	0.051847	0.588219	1682	3	-0.15753	0.34063	0.5179	1	9727	2	-0.15753
PTPN22	8	0.014324	0.051853	0.588219	1683	4	-0.65654	0.21324	0.38835	1	7352	1	-0.65654
ANKRD46	8	0.01433	0.051865	0.588219	1684	5	-0.67399	0.97236	0.97259	1	18304	0	-0.67399
MRPS14	8	0.014333	0.051871	0.588219	1685	4	-0.33742	0.22687	0.40596	1	7686	3	-0.33742
SPATA31A3	8	0.014344	0.051909	0.588219	1686	4	-0.51717	0.87298	0.87306	1	16363	1	-0.51717
PRKRIR	8	0.014355	0.051944	0.588219	1687	4	-0.59438	0.97674	0.97695	1	18411	0	-0.59438
VSX1	8	0.014369	0.051991	0.588219	1688	5	-0.62448	0.79955	0.81665	1	15221	1	-0.62448
ELP2	8	0.014375	0.052011	0.588219	1689	4	-0.25145	0.8496	0.85255	1	15957	1	-0.25145
NDUFB5	8	0.014379	0.05203	0.588219	1690	5	-0.59846	0.99852	0.99852	1	19032	0	-0.59846
ZNF492	8	0.014383	0.052042	0.588219	1691	5	-0.60143	0.42062	0.57972	1	10812	1	-0.60143
BAAT	8	0.014392	0.05208	0.588279	1692	5	-0.66061	0.96042	0.9606	1	18041	0	-0.66061
NCOR1	8	0.014409	0.052131	0.588279	1693	5	-0.61314	0.862	0.86307	1	16169	1	-0.61314
INTS5	8	0.014416	0.052148	0.588279	1694	4	-0.5241	0.68068	0.75522	1	14015	1	-0.5241
EFCAB14	8	0.014421	0.05217	0.588279	1695	5	-0.61086	0.99852	0.99851	1	19031	0	-0.61086
CCNL1	8	0.014447	0.052254	0.588872	1696	5	-0.57783	0.84598	0.84963	1	15888	1	-0.57783
NSMCE2	8	0.014461	0.052295	0.588986	1697	4	-0.74428	0.85978	0.8611	1	16134	1	-0.74428
CRIPT	8	0.014489	0.052383	0.589631	1698	4	-0.43221	0.3342	0.51305	1	9636	2	-0.43221
TEX10	8	0.014504	0.052422	0.589636	1699	4	-0.30498	0.67277	0.75191	1	13956	1	-0.30498
WDR46	8	0.01451	0.052445	0.589636	1700	5	-0.63285	0.55387	0.69008	1	12786	1	-0.63285
MAD2L1BP	8	0.014553	0.052579	0.590665	1701	5	-0.62999	0.99731	0.9973	1	18976	0	-0.62999
TUBE1	8	0.01456	0.052598	0.590665	1702	4	-0.54033	0.20451	0.37692	1	7131	1	-0.54033
ZNF577	8	0.014588	0.052687	0.591318	1703	4	-0.62091	0.074305	0.18931	0.967547	3724	2	-0.62091
CSTB	8	0.01463	0.052815	0.592127	1704	4	-0.3392	0.46536	0.61561	1	11446	2	-0.3392
WRB	8	0.014644	0.052861	0.592127	1705	3	-0.29861	0.27541	0.46795	1	8787	3	-0.29861
SH3GL2	8	0.01466	0.052907	0.592127	1706	5	-0.65657	0.93747	0.93752	1	17546	0	-0.65657
ZNF2	8	0.01466	0.052907	0.592127	1707	5	-0.64045	0.79251	0.81226	1	15137	1	-0.64045
ANXA7	8	0.014666	0.052929	0.592127	1708	3	-0.037914	0.17236	0.33454	1	6377	2	-0.037914
ARHGEF5	8	0.014673	0.052945	0.592127	1709	4	-0.59369	0.97907	0.97929	1	18467	0	-0.59369
FAM133B	8	0.014703	0.053036	0.592766	1710	5	-0.64098	0.82425	0.83332	1	15548	1	-0.64098
ELOVL1	8	0.014712	0.053065	0.592766	1711	4	-0.6714	0.32984	0.50981	1	9571	1	-0.6714
SDAD1	8	0.014755	0.053212	0.594016	1712	4	-0.5456	0.6644	0.74846	1	13891	1	-0.5456
NDUFB6	8	0.014761	0.053239	0.594016	1713	3	-0.42173	0.99919	0.99918	1	19055	0	-0.42173
CRLS1	8	0.014788	0.053334	0.594691	1714	5	-0.59949	0.95853	0.95864	1	18004	0	-0.59949
MAML1	8	0.014803	0.053386	0.594691	1715	5	-0.60195	0.99594	0.99598	1	18932	0	-0.60195
TGFB2	8	0.014805	0.053395	0.594691	1716	4	-0.32911	0.31964	0.50221	1	9419	2	-0.32911
BET1	8	0.014815	0.053424	0.594691	1717	4	-0.51431	0.90883	0.90873	1	16972	0	-0.51431
CCIN	8	0.014834	0.053475	0.594915	1718	5	-0.69828	0.9708	0.97102	1	18272	0	-0.69828
LOC113230	8	0.014861	0.053557	0.595005	1719	4	-0.33058	0.31712	0.5003	1	9382	1	-0.33058
FRG2B	8	0.01487	0.053584	0.595005	1720	2	0.071361	0.78003	0.8047	1	14997	1	0.071361
FNBP1L	8	0.014876	0.053603	0.595005	1721	5	-0.7591	0.96301	0.96322	1	18097	0	-0.7591
TXNDC12	8	0.014881	0.053625	0.595005	1722	4	-0.61265	0.20736	0.38063	1	7208	3	-0.61265
SLX4	8	0.014885	0.053639	0.595005	1723	3	-0.28767	0.95187	0.95191	1	17851	0	-0.28767
NCAPD3	8	0.014912	0.053734	0.595722	1724	4	-0.44919	0.96674	0.967	1	18179	0	-0.44919
USP8	8	0.014923	0.053779	0.595743	1725	2	-0.31285	0.69897	0.76313	1	14168	1	-0.31285
HSD11B2	8	0.01493	0.053799	0.595743	1726	5	-0.69602	0.99656	0.99657	1	18952	0	-0.69602
GEMIN7	8	0.014946	0.053861	0.596086	1727	3	-0.13311	0.73286	0.77921	1	14481	1	-0.13311
FOXQ1	8	0.014974	0.053961	0.596779	1728	4	-0.53216	0.98631	0.98645	1	18655	0	-0.53216
YTHDF2	8	0.014988	0.054009	0.596779	1729	3	-0.065173	0.32509	0.50623	1	9508	1	-0.065173
IGSF3	8	0.014992	0.05402	0.596779	1730	4	-0.579	0.71439	0.77023	1	14299	1	-0.579
ANAPC15	8	0.014999	0.054048	0.596779	1731	3	0.024646	0.1169	0.25939	0.994526	4973	1	0.024646
FRMD4B	8	0.015037	0.054193	0.59803	1732	3	-0.34867	0.94413	0.94424	1	17691	0	-0.34867
C6orf226	8	0.015045	0.054225	0.598039	1733	4	-0.50661	0.40346	0.56629	1	10583	2	-0.50661
DNAJC2	8	0.015056	0.054268	0.598168	1734	4	-0.67951	0.82388	0.83306	1	15542	1	-0.67951
RABGAP1	8	0.015078	0.054337	0.598271	1735	5	-0.71753	0.83415	0.84052	1	15702	1	-0.71753
RQCD1	8	0.015079	0.05434	0.598271	1736	3	-0.063468	0.86156	0.86269	1	16163	1	-0.063468
CXCL8	8	0.015093	0.05438	0.598366	1737	5	-0.55935	0.7741	0.80122	1	14911	1	-0.55935
PELO	8	0.015109	0.054435	0.598625	1738	3	-0.41672	0.97646	0.97665	1	18406	0	-0.41672
ITGAV	8	0.015139	0.054524	0.598984	1739	3	-0.31219	0.031715	0.097061	0.943049	1966	1	-0.31219
RFT1	8	0.015151	0.054561	0.598984	1740	3	0.09154	0.67192	0.75155	1	13948	1	0.09154
CHST1	8	0.01516	0.054587	0.598984	1741	5	-0.57561	0.61891	0.73103	1	13568	1	-0.57561
CATSPER1	8	0.015161	0.054593	0.598984	1742	4	-0.51974	0.51001	0.65254	1	12113	2	-0.51974
APOA1	8	0.015174	0.054643	0.599192	1743	5	-0.7541	0.39366	0.55866	1	10438	2	-0.7541
MRPS18B	8	0.015225	0.054803	0.600602	1744	3	-0.35481	0.70991	0.76814	1	14259	1	-0.35481
GPR160	8	0.015247	0.054869	0.600979	1745	5	-0.57567	0.96016	0.96033	1	18036	0	-0.57567
PIGZ	8	0.015263	0.054921	0.601202	1746	4	-0.58392	0.51274	0.65475	1	12149	2	-0.58392
C9orf114	8	0.015293	0.055016	0.601777	1747	3	-0.43414	0.77065	0.79927	1	14871	1	-0.43414
PRKAA1	8	0.0153	0.055036	0.601777	1748	4	-0.45198	0.4117	0.57264	1	10699	2	-0.45198
CBX3	8	0.015335	0.055151	0.602533	1749	5	-0.64441	0.54548	0.68286	1	12655	1	-0.64441
SNCG	8	0.015345	0.055185	0.602533	1750	5	-0.58765	0.77244	0.80027	1	14891	1	-0.58765
ADAMTS14	8	0.01535	0.0552	0.602533	1751	2	0.19702	0.26995	0.46091	1	8669	3	0.19702
SUPT20H	8	0.015381	0.055295	0.603223	1752	4	-0.56168	0.99083	0.99092	1	18777	0	-0.56168
CASP10	8	0.015407	0.055376	0.603416	1753	4	-0.5348	0.10607	0.24446	0.990754	4706	2	-0.5348
LEF1	8	0.015413	0.055394	0.603416	1754	5	-0.59624	0.9992	0.99918	1	19056	0	-0.59624
OR10A3	8	0.015417	0.055407	0.603416	1755	3	-0.04636	0.84886	0.85194	1	15944	1	-0.04636
TGIF2	8	0.015435	0.055476	0.603806	1756	5	-0.60546	0.99791	0.9979	1	19002	0	-0.60546
NUTM2A	8	0.015458	0.055548	0.603806	1757	3	-0.46125	0.95815	0.95827	1	17996	0	-0.46125
GOLGA8R	8	0.015469	0.055587	0.603806	1758	3	-0.18051	0.76482	0.79599	1	14803	1	-0.18051
SRSF9	8	0.015482	0.055628	0.603806	1759	3	-0.32703	0.81779	0.82872	1	15466	1	-0.32703
TRPM8	8	0.015488	0.055642	0.603806	1760	3	-0.44738	0.90917	0.90908	1	16979	0	-0.44738
REV3L	8	0.015492	0.055655	0.603806	1761	4	-0.64924	0.98625	0.9864	1	18652	0	-0.64924
TNFAIP8	8	0.015495	0.05567	0.603806	1762	5	-0.5856	0.55865	0.69414	1	12867	2	-0.5856
CDH7	8	0.015502	0.055696	0.603806	1763	5	-0.63915	0.99377	0.99383	1	18864	0	-0.63915
LSG1	8	0.015519	0.055744	0.603986	1764	4	-0.53279	0.5715	0.70533	1	13069	2	-0.53279
MASTL	8	0.015574	0.05589	0.605012	1765	2	0.090094	0.13322	0.28173	0.99592	5386	3	0.090094
FXN	8	0.015579	0.055902	0.605012	1766	4	-0.58093	0.23465	0.41584	1	7861	2	-0.58093
HYOU1	8	0.015597	0.055952	0.605213	1767	2	0.06876	0.15721	0.31421	0.998676	6009	2	0.06876
USP17L20	8	0.015614	0.055998	0.605295	1768	3	-0.39076	0.69781	0.76261	1	14154	1	-0.39076
SIGLEC14	8	0.01563	0.056033	0.605295	1769	4	-0.59472	0.32802	0.50843	1	9543	1	-0.59472
OR2B6	8	0.015641	0.056055	0.605295	1770	4	-0.54183	0.41121	0.57225	1	10688	1	-0.54183
MVD	8	0.015674	0.056142	0.605898	1771	2	0.16539	0.14226	0.29409	0.99592	5627	2	0.16539
NXT1	8	0.01571	0.056237	0.606578	1772	4	-0.34611	0.87231	0.87244	1	16350	1	-0.34611
KDSR	8	0.015739	0.056309	0.607018	1773	3	-0.36063	0.90333	0.90323	1	16887	0	-0.36063
CENPU	8	0.015786	0.05643	0.607976	1774	4	-0.72014	0.98159	0.98178	1	18534	0	-0.72014
DRAP1	8	0.015895	0.056678	0.6103	1775	4	-0.69128	0.31855	0.50139	1	9407	1	-0.69128
DARS2	8	0.015908	0.056715	0.610352	1776	3	-0.48549	0.65121	0.74319	1	13792	1	-0.48549
GTF3C3	8	0.015931	0.056774	0.610644	1777	4	-0.545	0.55632	0.69218	1	12824	1	-0.545
PSMG2	8	0.015952	0.056829	0.610891	1778	4	-0.72254	0.9998	0.9998	1	19095	0	-0.72254
TMEM87B	8	0.015982	0.056888	0.611187	1779	3	-0.55391	0.19912	0.36995	1	7017	1	-0.55391
GPBP1	8	0.016022	0.056982	0.611851	1780	4	-0.70186	0.93444	0.93441	1	17491	0	-0.70186
COPA	8	0.016059	0.057079	0.612314	1781	4	-0.48104	0.99909	0.99907	1	19051	0	-0.48104
RPL7L1	8	0.016063	0.057089	0.612314	1782	4	-0.36177	0.97959	0.9798	1	18484	0	-0.36177
NBAS	8	0.016087	0.057151	0.612631	1783	3	-0.18115	0.52854	0.66829	1	12398	1	-0.18115
DAZAP2	8	0.016105	0.057198	0.612799	1784	4	-0.70813	0.99108	0.99118	1	18782	0	-0.70813
TSC1	8	0.016134	0.057278	0.613304	1785	2	0.10987	0.46949	0.61892	1	11515	2	0.10987
PSMA1	8	0.016186	0.057405	0.614064	1786	2	-0.21755	0.9811	0.98127	1	18521	0	-0.21755
MPI	8	0.016191	0.057413	0.614064	1787	4	-0.51158	0.92454	0.92456	1	17294	0	-0.51158
GTF2IRD1	8	0.016256	0.05758	0.615509	1788	4	-0.59499	0.98384	0.98398	1	18602	0	-0.59499
CHMP4C	8	0.016275	0.057627	0.61559	1789	4	-0.46353	0.8259	0.83451	1	15575	1	-0.46353
TAF7	8	0.016283	0.057652	0.61559	1790	3	-0.25241	0.79119	0.8114	1	15121	1	-0.25241
RBPJL	8	0.016324	0.057743	0.616002	1791	3	-0.40009	0.79977	0.81679	1	15225	1	-0.40009
METTL3	8	0.016331	0.057755	0.616002	1792	4	-0.60787	0.91479	0.91479	1	17089	0	-0.60787
LRRC37A	8	0.016393	0.057932	0.616671	1793	4	-0.62063	0.51778	0.65906	1	12219	1	-0.62063
PRR5-ARHGAP8	8	0.01642	0.058015	0.616671	1794	4	-0.70517	0.93203	0.93207	1	17446	0	-0.70517
GTF3C5	8	0.016433	0.058049	0.616671	1795	3	-0.30485	0.81225	0.82495	1	15390	1	-0.30485
COX10	8	0.016467	0.058122	0.616671	1796	2	0.026344	0.26275	0.45176	1	8524	2	0.026344
LEMD2	8	0.016471	0.058135	0.616671	1797	4	-0.65878	0.54952	0.68627	1	12712	2	-0.65878
CCDC101	8	0.016496	0.058204	0.616671	1798	3	0.18281	0.15523	0.31154	0.998225	5958	3	0.18281
MED17	8	0.016507	0.058226	0.616671	1799	4	-0.66827	0.80022	0.81707	1	15234	1	-0.66827
INTS1	8	0.016513	0.058237	0.616671	1800	4	-0.47545	0.55559	0.69156	1	12815	1	-0.47545
GINS4	8	0.016518	0.058247	0.616671	1801	3	-0.48969	0.57528	0.70867	1	13137	2	-0.48969
ESF1	8	0.01654	0.058299	0.616671	1802	3	-0.15211	0.95505	0.95513	1	17927	0	-0.15211
C2orf72	8	0.016544	0.058311	0.616671	1803	3	-0.36655	0.078668	0.19837	0.969297	3905	3	-0.36655
A2ML1	8	0.016548	0.05832	0.616671	1804	4	-0.65189	0.99857	0.99855	1	19033	0	-0.65189
LCMT1	8	0.01655	0.058329	0.616671	1805	4	-0.53827	0.97954	0.97975	1	18482	0	-0.53827
DIMT1	8	0.016558	0.058348	0.616671	1806	3	-0.18896	0.90402	0.90392	1	16899	0	-0.18896
FARS2	8	0.016568	0.058367	0.616671	1807	4	-0.17134	0.36619	0.53737	1	10081	2	-0.17134
GFI1B	8	0.0166	0.058445	0.616671	1808	4	-0.55606	0.99386	0.99391	1	18868	0	-0.55606
SCGB1D2	8	0.0166	0.058445	0.616671	1809	4	-0.64285	0.78974	0.81053	1	15110	1	-0.64285
RPL10L	8	0.016608	0.058464	0.616671	1810	4	-0.56672	0.98178	0.98199	1	18541	0	-0.56672
GCN1L1	8	0.016615	0.058478	0.616671	1811	4	-0.48114	0.80901	0.8228	1	15350	1	-0.48114
UBL4B	8	0.016644	0.058549	0.616671	1812	3	-0.21697	0.23892	0.42131	1	7966	1	-0.21697
RPSA	8	0.016668	0.058607	0.616671	1813	3	0.025549	0.54667	0.68387	1	12673	1	0.025549
DCAF15	8	0.016668	0.058607	0.616671	1814	3	0.32274	0.1525	0.30784	0.997744	5894	3	0.32274
NCAPG	8	0.016681	0.05864	0.616671	1815	4	-0.35018	0.51768	0.65898	1	12216	2	-0.35018
INTS10	8	0.016695	0.058671	0.616671	1816	2	-0.027305	0.21951	0.39649	1	7511	2	-0.027305
RABL2A	8	0.016725	0.05874	0.616671	1817	4	-0.5389	0.46379	0.61437	1	11426	2	-0.5389
CITED4	8	0.016731	0.058755	0.616671	1818	4	-0.62825	0.98181	0.98202	1	18542	0	-0.62825
RAB12	8	0.016735	0.058764	0.616671	1819	4	-0.53945	0.99147	0.99156	1	18793	0	-0.53945
PPP2R1A	8	0.016757	0.058822	0.616671	1820	3	-0.30372	0.88217	0.88205	1	16521	0	-0.30372
HOXB8	8	0.016757	0.058822	0.616671	1821	3	-0.32294	0.38208	0.54962	1	10281	1	-0.32294
ASCC3	8	0.016787	0.05889	0.616671	1822	4	-0.706	0.82744	0.83558	1	15601	1	-0.706
FTSJ3	8	0.016798	0.058909	0.616671	1823	2	0.060658	0.19551	0.3652	1	6937	2	0.060658
KCNQ2	8	0.016807	0.058937	0.616671	1824	4	-0.31597	0.47197	0.62095	1	11543	2	-0.31597
VRK1	8	0.016807	0.058937	0.616671	1825	4	-0.58611	0.84757	0.8509	1	15920	1	-0.58611
WAPAL	8	0.016811	0.058947	0.616671	1826	3	-0.53043	0.5322	0.67143	1	12457	1	-0.53043
EPRS	8	0.016831	0.058986	0.616735	1827	4	-0.52939	0.18159	0.34671	1	6603	2	-0.52939
AMIGO2	8	0.01686	0.059053	0.617099	1828	3	-0.073311	0.87632	0.8762	1	16417	1	-0.073311
DNAJB13	8	0.016876	0.059092	0.617175	1829	4	-0.50722	0.65234	0.74362	1	13802	1	-0.50722
OPRL1	8	0.016915	0.059201	0.617974	1830	3	0.52714	0.012077	0.044665	0.911316	925	5	0.52714
TOR1A	8	0.016974	0.059332	0.618998	1831	4	-0.5675	0.26513	0.45478	1	8566	1	-0.5675
FANCM	8	0.017023	0.059445	0.619844	1832	2	-0.3989	0.83905	0.84424	1	15783	1	-0.3989
AKAP4	8	0.017035	0.059481	0.619878	1833	4	-0.49448	0.84217	0.84665	1	15837	1	-0.49448
RERE	8	0.017151	0.059763	0.622428	1834	4	-0.48418	0.23498	0.41625	1	7875	3	-0.48418
ZBTB9	8	0.017163	0.059791	0.622428	1835	3	-0.45156	0.55788	0.6935	1	12853	1	-0.45156
NDUFC2-KCTD14	8	0.017249	0.060011	0.623824	1836	4	-0.66844	0.51137	0.65364	1	12134	2	-0.66844
SPEF1	8	0.017255	0.060023	0.623824	1837	4	-0.53405	0.47758	0.6255	1	11626	1	-0.53405
CHEK2	8	0.017287	0.060098	0.624034	1838	4	-0.68625	0.99483	0.99487	1	18903	0	-0.68625
DNAJC25	8	0.017292	0.060113	0.624034	1839	4	-0.71252	0.49988	0.64398	1	11967	2	-0.71252
PCIF1	8	0.017302	0.060141	0.624034	1840	4	-0.48243	0.95117	0.95124	1	17832	0	-0.48243
KAT5	8	0.017419	0.060439	0.62679	1841	4	-0.56037	0.60716	0.72682	1	13475	1	-0.56037
DSN1	8	0.017457	0.060536	0.62688	1842	4	-0.6767	0.95575	0.95583	1	17947	0	-0.6767
E4F1	8	0.017457	0.060536	0.62688	1843	3	0.2021	0.013198	0.048308	0.911316	993	2	0.2021
USP17L28	8	0.017468	0.060562	0.62688	1844	4	-0.59083	0.025803	0.083462	0.923356	1727	2	-0.59083
HMGA1	8	0.017477	0.060579	0.62688	1845	4	-0.67148	0.20435	0.3767	1	7125	2	-0.67148
LSM6	8	0.017537	0.060732	0.628121	1846	4	-0.63503	0.45928	0.6107	1	11370	2	-0.63503
CCNC	8	0.017611	0.060896	0.629251	1847	3	-0.16087	0.23941	0.42191	1	7985	1	-0.16087
GULP1	8	0.017615	0.060907	0.629251	1848	4	-0.51731	0.94407	0.94419	1	17690	0	-0.51731
AIFM1	8	0.017629	0.060946	0.629312	1849	3	-0.34155	0.96081	0.96102	1	18049	0	-0.34155
HS6ST1	8	0.017665	0.061044	0.629983	1850	4	-0.54894	0.32333	0.5049	1	9468	2	-0.54894
BPTF	8	0.017724	0.061175	0.6306	1851	3	-0.14114	0.58237	0.71489	1	13251	2	-0.14114
WTAP	8	0.017741	0.061217	0.6306	1852	1	0.0041574	0.644	0.74041	1	13742	1	0.0041574
TMEM127	8	0.017747	0.061231	0.6306	1853	4	-0.4481	0.45323	0.60579	1	11284	2	-0.4481
COX7C	8	0.017753	0.061249	0.6306	1854	4	-0.37968	0.98019	0.98038	1	18499	0	-0.37968
VPS41	8	0.017762	0.061268	0.6306	1855	4	-0.55662	0.26458	0.45406	1	8557	1	-0.55662
IL18	8	0.01782	0.061404	0.631594	1856	4	-0.44498	0.039836	0.11525	0.948878	2313	2	-0.44498
OR4X2	8	0.017835	0.061431	0.631594	1857	2	0.068079	0.11343	0.25461	0.992321	4894	3	0.068079
SEC13	8	0.017884	0.061553	0.632506	1858	4	-0.61467	0.63197	0.73585	1	13646	1	-0.61467
TADA1	8	0.017905	0.061602	0.632671	1859	3	-0.21522	0.50832	0.65112	1	12089	2	-0.21522
DPH2	8	0.017949	0.061694	0.633273	1860	4	-0.25882	0.33764	0.51567	1	9682	2	-0.25882
KCNC1	8	0.018006	0.06184	0.634133	1861	4	-0.48691	0.31109	0.4959	1	9299	1	-0.48691
TMEM218	8	0.018015	0.061857	0.634133	1862	4	-0.61987	0.2311	0.41134	1	7786	2	-0.61987
ZMYM5	8	0.018031	0.061896	0.634133	1863	4	-0.55848	0.21245	0.38731	1	7328	2	-0.55848
ATP6AP1	8	0.018037	0.06191	0.634133	1864	3	-0.47469	0.7934	0.81279	1	15150	1	-0.47469
POLR1E	8	0.018049	0.061946	0.634159	1865	3	-0.31922	0.36527	0.53668	1	10070	2	-0.31922
TRUB2	8	0.018066	0.061986	0.634228	1866	4	-0.57889	0.86784	0.86833	1	16268	1	-0.57889
HYPK	8	0.01814	0.062176	0.635833	1867	3	0.094275	0.86694	0.86749	1	16249	1	0.094275
MPST	8	0.018181	0.062271	0.636467	1868	2	0.23436	0.077407	0.19576	0.96811	3859	3	0.23436
C12orf77	8	0.0182	0.062325	0.636672	1869	4	-0.29346	0.14238	0.29424	0.99592	5633	2	-0.29346
PSMG4	8	0.018318	0.062627	0.639415	1870	3	0.04312	0.21429	0.38973	1	7384	1	0.04312
ETAA1	8	0.018339	0.062674	0.639546	1871	4	-0.72183	0.99301	0.99306	1	18841	0	-0.72183
OR2M3	8	0.018352	0.062707	0.639546	1872	1	0.3831	0.062159	0.16388	0.962904	3247	4	0.3831
DDX24	8	0.018397	0.062806	0.640219	1873	2	-0.29915	0.98763	0.98777	1	18688	0	-0.29915
KCNA10	7	0.018476	0.058371	0.616671	1874	4	-0.78404	0.66611	0.7181	1	13902	1	-0.78404
GINS3	8	0.018588	0.06325	0.644406	1875	4	-0.48282	0.79501	0.81379	1	15158	1	-0.48282
PAF1	8	0.018698	0.063538	0.646644	1876	3	0.095399	0.23808	0.42025	1	7947	2	0.095399
RAD21	8	0.018706	0.063559	0.646644	1877	4	-0.49807	0.0072738	0.028598	0.880192	617	2	-0.49807
TMEM179B	8	0.01871	0.063572	0.646644	1878	4	-0.56014	0.98649	0.98663	1	18660	0	-0.56014
SKA3	8	0.018781	0.063735	0.647615	1879	2	-0.023702	0.35007	0.525	1	9855	2	-0.023702
CALR	8	0.018835	0.063859	0.648231	1880	4	-0.66542	0.91877	0.91874	1	17176	0	-0.66542
PRELID1	8	0.018836	0.063863	0.648231	1881	3	0.11321	0.27709	0.47001	1	8815	2	0.11321
SUDS3	8	0.018856	0.063915	0.648373	1882	4	-0.49644	0.19472	0.36415	1	6914	1	-0.49644
WBSCR22	8	0.018873	0.063958	0.648373	1883	4	-0.62843	0.77084	0.79938	1	14876	1	-0.62843
HINT1	8	0.018895	0.064014	0.648373	1884	4	-0.2165	0.11445	0.25604	0.993019	4923	2	-0.2165
MRPL35	8	0.018906	0.064038	0.648373	1885	4	-0.25455	0.2258	0.40455	1	7660	2	-0.25455
SRCIN1	8	0.018914	0.064055	0.648373	1886	4	-0.61895	0.25848	0.44635	1	8427	2	-0.61895
FCHSD1	8	0.018924	0.064081	0.648373	1887	2	0.078054	0.21922	0.39612	1	7503	1	0.078054
UBA6	8	0.018962	0.064183	0.648645	1888	4	-0.58659	0.68161	0.7556	1	14026	1	-0.58659
RPL17	8	0.018966	0.064197	0.648645	1889	3	-0.055899	0.7739	0.80112	1	14908	1	-0.055899
ALG1	8	0.019008	0.064312	0.648645	1890	3	-0.14773	0.85489	0.85697	1	16051	1	-0.14773
OR6C6	8	0.019014	0.064323	0.648645	1891	1	0.27862	0.017082	0.060795	0.911316	1248	3	0.27862
NGRN	8	0.019031	0.064368	0.648645	1892	4	-0.27444	0.33417	0.51302	1	9634	1	-0.27444
PSMD12	8	0.019033	0.064374	0.648645	1893	4	-0.56031	0.52063	0.66155	1	12260	1	-0.56031
HARS2	8	0.019047	0.064406	0.648645	1894	4	-0.60013	0.82141	0.83127	1	15520	1	-0.60013
SMS	8	0.019051	0.064414	0.648645	1895	2	-0.11141	0.23003	0.40999	1	7762	2	-0.11141
RPAP3	8	0.019057	0.064429	0.648645	1896	3	-0.23538	0.9941	0.99416	1	18878	0	-0.23538
H2AFX	8	0.019065	0.064447	0.648645	1897	3	-0.45091	0.35158	0.52619	1	9874	1	-0.45091
WARS	7	0.019066	0.059908	0.623307	1898	3	-0.43123	0.81559	0.81776	1	15439	1	-0.43123
MRPL30	8	0.019137	0.064614	0.649952	1899	3	0.12114	0.49187	0.63725	1	11854	2	0.12114
KDELR1	8	0.019149	0.064645	0.649952	1900	4	-0.69906	0.10042	0.23671	0.987486	4578	1	-0.69906
CERS5	8	0.019178	0.06472	0.65036	1901	4	-0.60751	0.72479	0.77522	1	14404	1	-0.60751
SPIN4	8	0.019194	0.064756	0.650388	1902	2	0.40603	0.081547	0.20425	0.972505	4008	4	0.40603
RPP38	8	0.019211	0.064799	0.650433	1903	3	-0.37861	0.64864	0.74219	1	13777	1	-0.37861
PTPRG	8	0.019221	0.064829	0.650433	1904	3	-0.53499	0.39932	0.56307	1	10530	1	-0.53499
ZFP69	8	0.019255	0.064899	0.650795	1905	4	-0.55086	0.97571	0.97591	1	18386	0	-0.55086
GRM2	8	0.019341	0.065125	0.65272	1906	3	-0.33377	0.0065794	0.026247	0.875236	570	2	-0.33377
SPATA5	8	0.019381	0.065221	0.653338	1907	4	-0.39248	0.71345	0.76979	1	14289	1	-0.39248
TBCA	8	0.019421	0.065322	0.654007	1908	4	-0.33085	0.5483	0.68526	1	12697	1	-0.33085
NXPE3	8	0.019474	0.065453	0.654722	1909	3	-0.30178	0.97491	0.97512	1	18360	0	-0.30178
GAGE2B	8	0.019478	0.065462	0.654722	1910	3	-0.074811	0.76594	0.79659	1	14812	1	-0.074811
SAA2	8	0.019494	0.0655	0.654757	1911	4	-0.47478	0.5073	0.65025	1	12072	1	-0.47478
MRPL2	8	0.01954	0.06561	0.655222	1912	3	0.0034422	0.15866	0.31613	0.998676	6048	3	0.0034422
SNRNP70	8	0.01965	0.065864	0.656822	1913	2	-0.12942	0.085477	0.21228	0.975916	4146	3	-0.12942
PRR20C	8	0.01966	0.065889	0.656822	1914	4	-0.68312	0.99861	0.9986	1	19037	0	-0.68312
ADH4	8	0.019666	0.065898	0.656822	1915	4	-0.67536	0.95107	0.95112	1	17827	0	-0.67536
LAMTOR3	8	0.019674	0.065919	0.656822	1916	3	-0.25203	0.56293	0.69784	1	12936	1	-0.25203
YEATS4	8	0.019685	0.065947	0.656822	1917	3	-0.48628	0.58342	0.71581	1	13269	1	-0.48628
EVI2B	8	0.019814	0.066257	0.659568	1918	4	-0.55642	0.012993	0.047663	0.911316	980	2	-0.55642
TBX21	8	0.01987	0.066402	0.660599	1919	3	-0.26666	0.82008	0.83031	1	15503	1	-0.26666
CCL5	8	0.019894	0.06645	0.660599	1920	4	-0.51132	0.66501	0.74874	1	13896	1	-0.51132
KREMEN2	8	0.0199	0.066464	0.660599	1921	4	-0.68071	0.99359	0.99365	1	18856	0	-0.68071
DHCR7	8	0.019932	0.066536	0.660962	1922	3	-0.15474	0.97915	0.97936	1	18470	0	-0.15474
FBXO22	8	0.019942	0.06657	0.660962	1923	4	-0.57469	0.0041069	0.017724	0.841155	400	1	-0.57469
EPB41L3	8	0.020002	0.066732	0.662228	1924	4	-0.62405	0.94527	0.94541	1	17710	0	-0.62405
CLTA	8	0.020034	0.066819	0.662747	1925	4	-0.68114	0.87084	0.87106	1	16324	1	-0.68114
MRPL37	8	0.020076	0.06691	0.663302	1926	2	0.39843	0.066184	0.17233	0.967547	3390	2	0.39843
BOLA2B	8	0.020095	0.066949	0.663343	1927	4	-0.4278	0.23243	0.41301	1	7813	2	-0.4278
RGPD6	8	0.020172	0.067122	0.664713	1928	3	-0.17946	0.81303	0.8255	1	15404	1	-0.17946
GCAT	8	0.020212	0.067223	0.665374	1929	3	-0.42886	0.87325	0.87333	1	16367	1	-0.42886
OTUD5	8	0.020235	0.067273	0.665397	1930	3	-0.18646	0.87633	0.87622	1	16418	1	-0.18646
NUPR1L	8	0.020295	0.067422	0.665397	1931	4	-0.64785	0.76708	0.79726	1	14831	1	-0.64785
DDX5	8	0.020297	0.067424	0.665397	1932	2	-0.259	0.42423	0.58256	1	10861	1	-0.259
SMC6	8	0.020298	0.067425	0.665397	1933	4	-0.46554	0.94702	0.94714	1	17741	0	-0.46554
NAA30	8	0.020301	0.067433	0.665397	1934	4	-0.68643	0.99077	0.99087	1	18776	0	-0.68643
RTKN	8	0.020311	0.067452	0.665397	1935	3	0.15523	0.8239	0.83308	1	15543	1	0.15523
INTS8	8	0.020318	0.067469	0.665397	1936	4	-0.72326	0.99998	0.99999	1	19107	0	-0.72326
ENO1	8	0.020371	0.067594	0.666279	1937	4	-0.56416	0.51888	0.66	1	12236	1	-0.56416
ZNF619	8	0.020408	0.067688	0.666865	1938	3	-0.45641	0.34853	0.52384	1	9837	2	-0.45641
LIMS1	8	0.020432	0.067754	0.667174	1939	3	-0.19432	0.64515	0.74083	1	13749	1	-0.19432
URI1	8	0.020519	0.06796	0.667738	1940	3	-0.18541	0.8821	0.88198	1	16520	0	-0.18541
LOC100652758	8	0.020523	0.067974	0.667738	1941	4	-0.48655	0.78501	0.80765	1	15055	1	-0.48655
ATP6V0D2	8	0.020535	0.068006	0.667738	1942	4	-0.73299	0.60198	0.72493	1	13438	1	-0.73299
IL1F10	8	0.020552	0.068042	0.667738	1943	4	-0.53746	0.19508	0.36465	1	6924	1	-0.53746
PHIP	8	0.020565	0.068064	0.667738	1944	4	-0.30754	0.16089	0.31919	0.999043	6098	2	-0.30754
ZNF548	8	0.020565	0.068064	0.667738	1945	4	-0.32578	0.39383	0.5588	1	10443	2	-0.32578
GSK3A	8	0.020572	0.068089	0.667738	1946	3	-0.3244	0.84663	0.85016	1	15904	1	-0.3244
TOR2A	8	0.020591	0.068134	0.667738	1947	2	-0.13313	0.52402	0.66445	1	12328	2	-0.13313
TAF9	8	0.020596	0.068144	0.667738	1948	4	-0.66934	0.53332	0.67235	1	12466	1	-0.66934
CEP97	8	0.0206	0.068161	0.667738	1949	4	-0.54313	0.83296	0.83965	1	15688	1	-0.54313
WDR25	8	0.020633	0.06824	0.668172	1950	3	0.21068	0.40284	0.5658	1	10574	2	0.21068
TSPAN18	8	0.020654	0.068289	0.668243	1951	2	-0.33249	0.93116	0.93116	1	17423	0	-0.33249
VSTM2A	8	0.020667	0.068317	0.668243	1952	3	0.1788	0.21173	0.38642	1	7309	3	0.1788
ACADVL	8	0.020702	0.068397	0.668681	1953	4	-0.53563	0.9676	0.96788	1	18200	0	-0.53563
ZAR1	8	0.020726	0.068455	0.668901	1954	3	-0.24581	0.19696	0.36713	1	6964	1	-0.24581
DPY30	8	0.020759	0.068532	0.669035	1955	2	0.222	0.22042	0.39763	1	7533	3	0.222
POLA1	8	0.020768	0.068556	0.669035	1956	2	-0.14673	0.79136	0.8115	1	15122	1	-0.14673
PRICKLE2	8	0.020776	0.068573	0.669035	1957	4	-0.34123	0.3078	0.49345	1	9263	1	-0.34123
OR4F21	6	0.020787	0.063618	0.646774	1958	3	-0.66483	0.95248	0.95249	1	17864	0	-0.66483
USP17L27	8	0.020794	0.068616	0.669107	1959	2	0.11299	0.073019	0.18671	0.967547	3675	2	0.11299
LGI2	8	0.020819	0.068681	0.669402	1960	4	-0.64866	0.99784	0.99784	1	18997	0	-0.64866
KIF5A	8	0.020843	0.068738	0.669616	1961	4	-0.44944	0.80981	0.82333	1	15359	1	-0.44944
RNF8	8	0.020883	0.068824	0.670117	1962	3	-0.24014	0.15999	0.31797	0.999043	6076	2	-0.24014
C1orf131	8	0.020904	0.068877	0.67029	1963	3	-0.24699	0.47868	0.62639	1	11646	2	-0.24699
DDX17	8	0.020922	0.068915	0.670317	1964	4	-0.38639	0.48976	0.63546	1	11829	1	-0.38639
LCN8	8	0.020969	0.069025	0.67061	1965	4	-0.5268	0.30331	0.49012	1	9197	2	-0.5268
AAR2	8	0.020975	0.069038	0.67061	1966	4	-0.68551	0.49278	0.63804	1	11872	1	-0.68551
SLC25A52	8	0.020997	0.069085	0.67061	1967	1	0.094443	0.046468	0.13009	0.949249	2595	2	0.094443
PAXBP1	8	0.020997	0.069085	0.67061	1968	3	-0.14218	0.22552	0.40419	1	7654	2	-0.14218
CDC26	8	0.021029	0.069165	0.671043	1969	4	-0.5764	0.84975	0.85268	1	15964	1	-0.5764
ARHGAP11B	8	0.02107	0.069264	0.671657	1970	4	-0.47811	0.34739	0.52298	1	9820	2	-0.47811
MPLKIP	8	0.021155	0.069459	0.672974	1971	4	-0.68277	0.81723	0.82836	1	15458	1	-0.68277
CCDC62	8	0.02116	0.06947	0.672974	1972	4	-0.33465	0.14451	0.29712	0.99592	5691	2	-0.33465
AKAP12	8	0.021182	0.069523	0.673144	1973	3	-0.47294	0.22259	0.40046	1	7576	2	-0.47294
MTPN	8	0.021201	0.069564	0.6732	1974	3	-0.35886	0.78331	0.80664	1	15038	1	-0.35886
WDR48	8	0.021228	0.069631	0.673515	1975	3	-0.17977	0.60507	0.72605	1	13458	1	-0.17977
MNT	7	0.021256	0.065615	0.655222	1976	2	0.14365	0.0001132	0.00062396	0.508568	25	2	0.14365
HIPK1	8	0.021262	0.069712	0.673956	1977	3	-0.4532	0.94543	0.94558	1	17714	0	-0.4532
TARDBP	8	0.021301	0.069818	0.674636	1978	3	-0.15481	0.94831	0.94843	1	17775	0	-0.15481
RNF151	8	0.021327	0.069868	0.674776	1979	3	-0.033571	0.33789	0.51587	1	9686	2	-0.033571
SCML4	8	0.021346	0.069911	0.674855	1980	3	-0.28026	0.21169	0.38636	1	7308	1	-0.28026
RPL26	8	0.021395	0.070017	0.675007	1981	4	-0.4722	0.12143	0.26572	0.995608	5090	1	-0.4722
TARP	8	0.021397	0.070027	0.675007	1982	4	-0.65929	0.80886	0.82269	1	15347	1	-0.65929
MFNG	8	0.021401	0.070033	0.675007	1983	4	-0.62188	0.27128	0.46261	1	8699	2	-0.62188
PCDH19	8	0.021418	0.070084	0.675161	1984	4	-0.57941	0.8847	0.88455	1	16577	0	-0.57941
STAG2	8	0.021445	0.070154	0.675494	1985	3	-0.1993	0.8141	0.82624	1	15413	1	-0.1993
KRT7	8	0.02149	0.070273	0.676301	1986	4	-0.4373	0.1057	0.24398	0.990754	4697	2	-0.4373
CLMP	8	0.021506	0.070316	0.676369	1987	3	-0.33521	0.55676	0.69254	1	12833	2	-0.33521
TMEM2	8	0.02154	0.070393	0.676771	1988	3	-0.46427	0.93082	0.93085	1	17410	0	-0.46427
ADH7	8	0.021619	0.070563	0.678064	1989	4	-0.46011	0.081582	0.20432	0.972505	4010	2	-0.46011
FNDC9	8	0.021654	0.070656	0.678397	1990	3	-0.31127	0.21951	0.39649	1	7512	1	-0.31127
SERF1A	8	0.02168	0.070706	0.678397	1991	4	-0.65839	0.96162	0.96183	1	18065	0	-0.65839
CCDC184	8	0.021683	0.070709	0.678397	1992	2	0.22224	0.070659	0.18174	0.967547	3583	3	0.22224
SWI5	8	0.021696	0.07074	0.678397	1993	4	-0.37527	0.91409	0.91408	1	17074	0	-0.37527
NUF2	8	0.021747	0.070863	0.679196	1994	2	-0.067352	0.23706	0.41894	1	7923	3	-0.067352
MTHFD2L	8	0.021761	0.070894	0.679196	1995	4	-0.45362	0.53588	0.67459	1	12511	1	-0.45362
PFKFB3	8	0.021792	0.070972	0.679358	1996	2	-0.29801	0.4423	0.59689	1	11134	2	-0.29801
ADCYAP1	8	0.021796	0.070982	0.679358	1997	4	-0.68282	0.9845	0.98463	1	18613	0	-0.68282
NUDT6	8	0.021855	0.071133	0.68046	1998	4	-0.35973	0.85682	0.85859	1	16083	1	-0.35973
[truncated: 17,115 more rows]
