# Supplementary material for: CAF-1 promotes efficient PrimPol recruitment to nascent DNA for single-stranded DNA gap formation
Source: Nucleic Acids Res. 2024 Nov 18;52(22):13865–80. doi: 10.1093/nar/gkae1068 (PMC11662685; doi:10.1093/nar/gkae1068)
Supplement: gkae1068_Supplemental_Files [file gkae1068_supplemental_files.zip › Supplementary Table S3.xlsx]

## Sheet: Sheet1
Supplementary Table S3: MAGeCK analyses of the CRISPR screens identifying genes whose loss increases cisplatin sensitivity in 293T cells.
id	num	neg|score	neg|p-value	neg|fdr	neg|rank	neg|goodsgrna	neg|lfc	pos|score	pos|p-value	pos|fdr	pos|rank	pos|goodsgrna	pos|lfc
HDX	8	6.0953e-07	7.5113e-06	0.143564	1	3	-0.11645	0.097552	0.26558	0.994221	5084	3	-0.11645
TTC5	8	1.2088e-05	8.6769e-05	0.632013	2	8	-0.43119	0.99998	0.99998	0.999983	19113	0	-0.43119
RAB12	8	1.3506e-05	9.9202e-05	0.632013	3	3	-0.034807	0.59068	0.77439	0.997444	14813	1	-0.034807
FAM227B	8	2.2993e-05	0.00016603	0.731612	4	7	-0.36078	0.99675	0.99676	0.999946	19045	0	-0.36078
SDHD	8	2.5878e-05	0.00019245	0.731612	5	3	-0.1066	0.81032	0.89529	0.998068	17112	2	-0.1066
PRODH	8	3.5123e-05	0.00025927	0.731612	6	4	-0.090736	0.76832	0.86873	0.997444	16618	1	-0.090736
ZNF839	8	3.717e-05	0.00027533	0.731612	7	2	0.18608	0.077767	0.22232	0.99022	4261	5	0.18608
GSC	8	4.971e-05	0.00035044	0.731612	8	4	-0.097127	0.28269	0.52777	0.996028	10039	3	-0.097127
CMKLR1	8	5.2775e-05	0.00037013	0.731612	9	5	-0.56997	0.68419	0.82091	0.997444	15702	2	-0.56997
CDK11A	8	5.729e-05	0.00039603	0.731612	10	3	-0.036807	0.015307	0.062635	0.963286	1226	3	-0.036807
APBA1	8	6.5926e-05	0.00045612	0.731612	11	5	-0.51666	0.52033	0.72975	0.99619	13990	2	-0.51666
YIPF7	8	7.2235e-05	0.00049601	0.731612	12	4	-0.4003	0.19304	0.40882	0.996028	7770	3	-0.4003
UBE2D3	8	7.516e-05	0.00051776	0.731612	13	8	-0.46068	0.99992	0.99993	0.99998	19112	0	-0.46068
CCDC47	8	7.7634e-05	0.0005359	0.731612	14	2	0.15362	0.083549	0.23529	0.990368	4537	4	0.15362
DDX59	8	9.2793e-05	0.00064882	0.757219	15	5	-0.44839	0.026498	0.098073	0.982865	1892	3	-0.44839
TFF1	8	0.00010152	0.00069752	0.757219	16	8	-0.2278	0.9999	0.9999	0.99998	19111	0	-0.2278
TIMP1	8	0.00010354	0.0007172	0.757219	17	4	-0.33823	0.52068	0.73006	0.99619	13994	2	-0.33823
GCSAML	8	0.00011464	0.00079076	0.757219	18	8	-0.48306	0.99989	0.99989	0.99998	19110	0	-0.48306
TMEM132D	8	0.00012126	0.00082806	0.757219	19	6	-0.44831	0.21709	0.44249	0.996028	8411	2	-0.44831
OR7A17	8	0.00012201	0.00083428	0.757219	20	6	-0.40956	0.32709	0.56568	0.996028	10794	2	-0.40956
MRGPRX3	8	0.00012939	0.00088763	0.757219	21	4	-0.071581	0.33249	0.57031	0.996028	10902	2	-0.071581
TBC1D21	8	0.00013066	0.00089799	0.757219	22	5	-0.31029	0.115	0.29292	0.996028	5607	3	-0.31029
PLEKHF2	8	0.00013455	0.00093115	0.757219	23	7	-0.54932	0.99738	0.99738	0.999946	19051	0	-0.54932
RNF217	8	0.00013723	0.00095083	0.757219	24	6	-0.40488	0.44963	0.67001	0.99617	12835	2	-0.40488
ATP8A1	8	0.00016192	0.0010995	0.800035	25	4	-0.10714	0.2653	0.5076	0.996028	9691	3	-0.10714
PGLYRP4	8	0.00016785	0.0011384	0.800035	26	5	-0.49031	0.94754	0.95052	0.998164	18198	1	-0.49031
SMARCA4	8	0.00017332	0.001171	0.800035	27	6	-0.44367	0.28179	0.52702	0.996028	10028	1	-0.44367
CBFA2T3	8	0.00017349	0.001172	0.800035	28	4	-0.23624	0.64133	0.79895	0.997444	15276	2	-0.23624
SH3D21	8	0.00018114	0.0012145	0.800444	29	3	0.062096	0.14377	0.33682	0.996028	6445	3	0.062096
STAT1	8	0.00020444	0.0013487	0.843414	30	7	-0.31186	0.24919	0.4861	0.996028	9275	1	-0.31186
CNNM2	8	0.00020852	0.0013746	0.843414	31	7	-0.55844	0.99223	0.99228	0.999946	18964	0	-0.55844
Non-Targeting-Control	1997	0.00021438	0.0019242	0.843414	32	687	-0.00030326	0.593	0.84895	0.997444	14835	675	-0.00030326
PFKFB2	8	0.00022072	0.0014476	0.843414	33	4	-0.1599	0.25377	0.49228	0.996028	9403	4	-0.1599
SOGA1	8	0.00023288	0.001515	0.843414	34	5	-0.25695	0.10554	0.27814	0.994936	5335	3	-0.25695
LYG2	8	0.00024002	0.0015476	0.843414	35	6	-0.30407	0.80008	0.88861	0.998068	16986	2	-0.30407
C17orf70	8	0.00024691	0.0015833	0.843414	36	7	-0.53402	0.99896	0.99894	0.999946	19088	0	-0.53402
COBL	8	0.00025673	0.0016362	0.843414	37	6	-0.2986	0.98217	0.98238	0.999314	18783	0	-0.2986
SPIN2A	8	0.00028463	0.0017921	0.843414	38	4	-0.055527	0.033679	0.11679	0.9865	2258	3	-0.055527
PAAF1	8	0.00029096	0.0018289	0.843414	39	6	-0.22308	0.88509	0.92005	0.998101	17613	1	-0.22308
C18orf25	8	0.00029484	0.0018512	0.843414	40	7	-0.24735	0.99956	0.99955	0.999948	19105	0	-0.24735
FASTKD1	8	0.00029908	0.0018765	0.843414	41	3	0.0032275	0.97576	0.97596	0.999314	18644	0	0.0032275
PML	8	0.00029937	0.0018786	0.843414	42	6	-0.29918	0.99967	0.99967	0.999948	19107	0	-0.29918
NKX1-1	8	0.0003085	0.0019294	0.843414	43	3	-0.067895	0.33925	0.57612	0.996028	11019	2	-0.067895
GLI4	8	0.0003212	0.0019884	0.843414	44	5	-0.28167	0.23435	0.4661	0.996028	8868	3	-0.28167
KRT35	8	0.00032564	0.0020164	0.843414	45	5	-0.24196	0.86222	0.91254	0.998101	17458	1	-0.24196
FANCE	8	0.00032775	0.0020299	0.843414	46	6	-0.38063	0.09193	0.25371	0.992934	4867	1	-0.38063
KRTAP21-1	8	0.00033637	0.0020775	0.844849	47	3	-0.10499	0.51449	0.7247	0.99617	13899	2	-0.10499
INPP5B	8	0.00036602	0.002248	0.895111	48	5	-0.43064	0.51708	0.72694	0.99619	13939	2	-0.43064
CXorf23	8	0.00038321	0.0023417	0.913417	49	7	-0.33543	0.99627	0.99629	0.999946	19034	0	-0.33543
FAM60A	8	0.00041591	0.0025267	0.945132	50	4	-0.052032	0.44261	0.66396	0.99617	12719	3	-0.052032
GRINA	8	0.00041709	0.0025334	0.945132	51	5	-0.41993	0.94696	0.95014	0.998164	18191	1	-0.41993
KCNG4	8	0.00043985	0.0026733	0.945132	52	5	-0.12503	0.55097	0.75549	0.997444	14450	2	-0.12503
PTAR1	8	0.00044162	0.0026839	0.945132	53	5	-0.47449	0.2584	0.49854	0.996028	9524	2	-0.47449
LHX1	8	0.00044263	0.0026929	0.945132	54	6	-0.40378	0.57014	0.76488	0.997444	14637	2	-0.40378
RGS16	8	0.00045118	0.0027416	0.945132	55	3	0.20085	0.15545	0.35423	0.996028	6745	3	0.20085
CSNK1G1	8	0.0004714	0.0028525	0.945132	56	6	-0.26386	0.99867	0.99865	0.999946	19078	0	-0.26386
ZNF175	8	0.00047651	0.002881	0.945132	57	7	-0.29989	0.97521	0.97541	0.999314	18631	0	-0.29989
CD101	8	0.00048656	0.0029395	0.945132	58	7	-0.37167	0.026624	0.098413	0.982865	1897	1	-0.37167
LOC400736	8	0.00048893	0.0029504	0.945132	59	4	-0.093279	0.68488	0.82127	0.997444	15711	2	-0.093279
HDGFRP3	8	0.00049159	0.002967	0.945132	60	3	-0.10753	0.9518	0.9536	0.998905	18245	1	-0.10753
MYOF	8	0.00050413	0.0030395	0.945702	61	2	0.082275	0.14153	0.33346	0.996028	6373	4	0.082275
ZNF688	8	0.00051712	0.003112	0.945702	62	4	-0.24776	0.96427	0.96449	0.999314	18432	1	-0.24776
IFT52	8	0.00051762	0.0031172	0.945702	63	7	-0.23252	0.99975	0.99975	0.999955	19109	0	-0.23252
TRANK1	8	0.00054711	0.0032654	0.963115	64	5	-0.32662	0.85185	0.90956	0.998101	17410	1	-0.32662
MYO15A	8	0.00056929	0.0033853	0.963115	65	5	-0.24976	0.99476	0.9948	0.999946	19001	0	-0.24976
DUSP7	8	0.00057195	0.003399	0.963115	66	7	-0.36363	0.99826	0.99826	0.999946	19069	0	-0.36363
FPR3	8	0.00059506	0.0035233	0.963115	67	3	0.072324	0.33985	0.57664	0.996028	11028	3	0.072324
TXNRD3NB	8	0.00059676	0.0035311	0.963115	68	5	-0.31728	0.88137	0.91876	0.998101	17582	1	-0.31728
LBX1	8	0.0005988	0.0035404	0.963115	69	4	-0.21885	0.51187	0.72253	0.99617	13849	1	-0.21885
SLC46A3	8	0.00060071	0.0035498	0.963115	70	5	-0.40819	0.62441	0.79063	0.997444	15110	1	-0.40819
DOCK4	8	0.00060504	0.0035777	0.963115	71	5	-0.24902	0.84805	0.90849	0.998101	17387	1	-0.24902
OR8H1	8	0.0006177	0.0036446	0.967478	72	7	-0.27603	0.45746	0.67657	0.99617	12961	1	-0.27603
ANKRD62	8	0.00064679	0.0038062	0.987607	73	2	0.1214	0.10354	0.27499	0.994936	5275	4	0.1214
CST3	8	0.0006657	0.0039165	0.987607	74	4	-0.17217	0.44235	0.66375	0.99617	12711	2	-0.17217
CRNN	8	0.00069834	0.0040921	0.987607	75	5	-0.28345	0.41309	0.63897	0.99617	12240	1	-0.28345
NGRN	8	0.00069851	0.0040932	0.987607	76	2	0.064564	0.099297	0.26836	0.994221	5132	3	0.064564
RPS21	8	0.00070502	0.0041263	0.987607	77	5	-0.4449	0.97589	0.97609	0.999314	18647	0	-0.4449
XK	8	0.00071874	0.004203	0.987607	78	5	-0.23035	0.924	0.93642	0.998101	17904	1	-0.23035
NPAT	8	0.00074612	0.0043351	0.987607	79	7	-0.32125	0.99933	0.99932	0.999946	19098	0	-0.32125
STK31	8	0.00075024	0.0043553	0.987607	80	3	0.035567	0.18757	0.40101	0.996028	7619	4	0.035567
LCN6	8	0.00077202	0.0044755	0.987607	81	5	-0.28351	0.98237	0.98257	0.999314	18785	0	-0.28351
SNRPA1	7	0.00078098	0.0042496	0.987607	82	6	-0.49882	0.11906	0.28443	0.995324	5716	1	-0.49882
TP53I11	8	0.0007904	0.004576	0.987607	83	5	-0.46374	0.93329	0.94145	0.998101	18011	1	-0.46374
AP3D1	8	0.00079552	0.0046019	0.987607	84	5	-0.29857	0.40707	0.63381	0.99617	12132	2	-0.29857
FAM72C	8	0.00080196	0.0046407	0.987607	85	2	-0.0188	0.54968	0.75438	0.997444	14434	3	-0.0188
SUPT7L	8	0.00080612	0.0046594	0.987607	86	7	-0.26972	0.99899	0.99896	0.999946	19090	0	-0.26972
LIN7B	8	0.00082361	0.0047536	0.987607	87	4	-0.11463	0.34813	0.58365	0.996028	11174	2	-0.11463
SLC5A12	8	0.00082974	0.0047821	0.987607	88	3	0.023909	0.64134	0.79896	0.997444	15277	2	0.023909
C11orf1	8	0.00085368	0.0048909	0.987607	89	3	0.012615	0.30399	0.54601	0.996028	10405	3	0.012615
CNDP2	8	0.00087919	0.0050386	0.987607	90	7	-0.1883	0.98327	0.98344	0.999314	18805	0	-0.1883
CRHR2	8	0.00088814	0.0050888	0.987607	91	4	-0.051309	0.22988	0.46011	0.996028	8749	4	-0.051309
TEAD4	8	0.00088818	0.0050888	0.987607	92	4	-0.34827	0.76917	0.86925	0.997444	16633	2	-0.34827
OR4A5	8	0.0008966	0.0051391	0.987607	93	7	-0.31601	0.55174	0.75612	0.997444	14464	1	-0.31601
RABL2A	8	0.00091143	0.0052225	0.987607	94	7	-0.33752	0.99941	0.9994	0.999946	19101	0	-0.33752
UBL4A	8	0.00091608	0.0052427	0.987607	95	4	-0.1386	0.13617	0.32528	0.996028	6214	2	-0.1386
GFI1B	8	0.00095459	0.0054255	0.987607	96	7	-0.31287	0.98912	0.98924	0.999657	18910	0	-0.31287
XKR7	8	0.00095711	0.0054416	0.987607	97	1	-0.028502	0.42143	0.64612	0.99617	12380	2	-0.028502
MSL3	8	0.00098791	0.0056172	0.987607	98	6	-0.21007	0.77929	0.87544	0.997444	16761	1	-0.21007
KRTAP2-4	8	0.00099202	0.0056369	0.987607	99	7	-0.32939	0.98763	0.98777	0.999657	18882	0	-0.32939
NEXN	8	0.00099335	0.0056452	0.987607	100	7	-0.27466	0.97463	0.97484	0.999314	18621	0	-0.27466
MYLK2	8	0.0010024	0.0056975	0.987607	101	3	-0.016213	0.16577	0.3694	0.996028	7030	2	-0.016213
SLC45A2	8	0.0010088	0.0057322	0.987607	102	3	0.041256	0.66127	0.80905	0.997444	15469	2	0.041256
RALYL	8	0.0010267	0.0058415	0.987607	103	4	-0.16285	0.80085	0.88911	0.998068	17003	2	-0.16285
CHRM2	8	0.0010605	0.0060207	0.987607	104	4	-0.19046	0.83006	0.90381	0.998068	17299	1	-0.19046
SPRY2	8	0.001078	0.0061111	0.987607	105	5	-0.39541	0.91687	0.93293	0.998101	17821	1	-0.39541
IFT57	8	0.0010781	0.0061114	0.987607	106	5	-0.31989	0.98276	0.98296	0.999314	18793	0	-0.31989
CWC15	8	0.0010863	0.0061554	0.987607	107	6	-0.37609	0.57595	0.76755	0.997444	14691	1	-0.37609
FCAR	8	0.0011108	0.0062735	0.987607	108	5	-0.30664	0.81631	0.8994	0.998068	17202	1	-0.30664
LRTOMT	8	0.0011122	0.0062834	0.987607	109	4	-0.1765	0.99031	0.9904	0.999864	18932	0	-0.1765
PAFAH1B2	6	0.0011269	0.0057602	0.987607	110	6	-0.17823	0.99887	0.99885	0.999946	19084	0	-0.17823
CLEC14A	8	0.0011362	0.0064077	0.987607	111	6	-0.28978	0.93598	0.94306	0.998101	18044	1	-0.28978
CCL15	8	0.0011364	0.0064082	0.987607	112	5	-0.31463	0.072218	0.20974	0.99022	4037	2	-0.31463
PARP11	8	0.001164	0.0065356	0.987607	113	5	-0.28256	0.32335	0.56246	0.996028	10729	1	-0.28256
OVOL1	8	0.0011673	0.0065543	0.987607	114	4	-0.082103	0.53436	0.74154	0.9966	14214	3	-0.082103
ZNF207	8	0.0011749	0.0065916	0.987607	115	4	-0.18098	0.36001	0.59381	0.996028	11363	3	-0.18098
NXNL1	8	0.0011818	0.0066351	0.987607	116	3	0.042716	0.35001	0.58525	0.996028	11207	3	0.042716
GPATCH8	8	0.0011948	0.0066983	0.987607	117	7	-0.30415	0.98268	0.98288	0.999314	18792	0	-0.30415
PRPF40A	8	0.0012077	0.0067636	0.987607	118	7	-0.36184	0.98918	0.98929	0.999657	18911	0	-0.36184
ZNF19	8	0.0012157	0.0068071	0.987607	119	3	0.073697	0.043776	0.14221	0.99022	2725	3	0.073697
OXCT2	8	0.001272	0.0071055	0.987607	120	5	-0.27926	0.15117	0.34788	0.996028	6630	1	-0.27926
CYP46A1	8	0.0012745	0.0071143	0.987607	121	5	-0.39151	0.87149	0.91547	0.998101	17512	1	-0.39151
FCRLB	8	0.001276	0.007121	0.987607	122	7	-0.42555	0.055264	0.17012	0.99022	3263	1	-0.42555
NRSN1	8	0.0012793	0.0071459	0.987607	123	5	-0.27519	0.8217	0.90181	0.998068	17255	1	-0.27519
TSPYL2	6	0.0012946	0.0065988	0.987607	124	5	-0.47088	0.99265	0.99269	0.999946	18972	0	-0.47088
EIF3E	8	0.0013191	0.0073609	0.987607	125	3	-0.025547	0.48189	0.69725	0.99617	13350	2	-0.025547
SIGLEC14	8	0.0013423	0.0074873	0.987607	126	7	-0.3502	0.067749	0.19944	0.99022	3820	1	-0.3502
MROH6	8	0.0013443	0.0074987	0.987607	127	6	-0.3962	0.9131	0.93116	0.998101	17796	1	-0.3962
ZNF660	8	0.0013524	0.0075427	0.987607	128	7	-0.20759	0.2112	0.43433	0.996028	8248	1	-0.20759
MYOC	8	0.0013528	0.0075448	0.987607	129	5	-0.25292	0.85077	0.90924	0.998101	17406	1	-0.25292
PIGO	8	0.0013708	0.0076266	0.987607	130	4	-0.11104	0.31231	0.55311	0.996028	10548	2	-0.11104
GALNT7	8	0.0013739	0.0076427	0.987607	131	4	-0.074026	0.92763	0.93836	0.998101	17941	1	-0.074026
AP1AR	8	0.0013859	0.0076981	0.987607	132	5	-0.24594	0.05196	0.16218	0.99022	3099	1	-0.24594
TCERG1	8	0.0014006	0.0077768	0.987607	133	7	-0.39068	0.99406	0.99412	0.999946	18989	0	-0.39068
UGT1A10	8	0.0014024	0.0077877	0.987607	134	6	-0.55582	0.99023	0.99032	0.999843	18931	0	-0.55582
MMP10	8	0.0014143	0.0078514	0.987607	135	6	-0.33163	0.79507	0.88541	0.998068	16934	2	-0.33163
OR2A42	8	0.0014224	0.0078898	0.987607	136	1	0.057419	0.28338	0.52837	0.996028	10046	2	0.057419
GATM	8	0.0014344	0.0079504	0.987607	137	5	-0.29063	0.94137	0.94643	0.998101	18112	1	-0.29063
KIF13B	8	0.0014613	0.0080902	0.987607	138	6	-0.25417	0.47662	0.69286	0.99617	13264	1	-0.25417
IKBKB	8	0.0014622	0.0080954	0.987607	139	5	-0.33119	0.10814	0.28217	0.995324	5409	3	-0.33119
MARCKSL1	8	0.0014626	0.0080996	0.987607	140	4	-0.33953	0.27575	0.5214	0.996028	9923	2	-0.33953
RAB40AL	8	0.0014699	0.0081415	0.987607	141	5	-0.42583	0.20485	0.42539	0.996028	8094	1	-0.42583
BPIFB4	8	0.0014741	0.0081617	0.987607	142	3	0.018031	0.064091	0.19098	0.99022	3656	3	0.018031
GAS2	8	0.0014805	0.0081913	0.987607	143	5	-0.30735	0.97044	0.97064	0.999314	18532	0	-0.30735
PCDHGC4	8	0.0015034	0.0083208	0.987607	144	6	-0.225	0.9878	0.98794	0.999657	18884	0	-0.225
TRIM50	8	0.0015113	0.0083591	0.987607	145	6	-0.26113	0.72564	0.84362	0.997444	16135	2	-0.26113
APOB	8	0.001517	0.0083881	0.987607	146	7	-0.18154	0.99195	0.99202	0.999946	18958	0	-0.18154
PUS3	8	0.0015215	0.0084135	0.987607	147	7	-0.27057	0.77087	0.87028	0.997444	16662	1	-0.27057
IFNB1	8	0.0015258	0.0084368	0.987607	148	2	0.0097079	0.48541	0.70011	0.99617	13405	3	0.0097079
CT45A2	4	0.0015476	0.0055675	0.987607	149	4	-0.25916	0.99845	0.99848	0.999946	19072	0	-0.25916
RBM28	8	0.0015491	0.0085588	0.987607	150	6	-0.38208	0.76568	0.86708	0.997444	16586	1	-0.38208
NLRX1	8	0.0015559	0.0085938	0.987607	151	4	-0.18848	0.20386	0.424	0.996028	8065	1	-0.18848
HSFY1	8	0.001569	0.0086632	0.987607	152	7	-0.29969	0.9732	0.97343	0.999314	18591	0	-0.29969
APPBP2	8	0.0015775	0.0087077	0.987607	153	4	-0.054894	0.25545	0.49455	0.996028	9450	1	-0.054894
ANKRD50	8	0.001582	0.0087264	0.987607	154	4	-0.28098	0.11663	0.29544	0.996028	5657	1	-0.28098
MTMR9	8	0.0015979	0.0088134	0.987607	155	5	-0.21225	0.15578	0.35472	0.996028	6756	1	-0.21225
FCER1G	8	0.0016057	0.0088502	0.987607	156	6	-0.4334	0.027433	0.10056	0.982865	1938	2	-0.4334
USP17L4	8	0.0016106	0.0088826	0.987607	157	5	-0.23673	0.012124	0.0511	0.963286	1002	2	-0.23673
FAM47B	8	0.0016182	0.0089217	0.987607	158	7	-0.29106	0.89684	0.92441	0.998101	17682	1	-0.29106
JUP	8	0.0016292	0.0089833	0.987607	159	5	-0.18751	0.55465	0.75796	0.997444	14501	2	-0.18751
CYP11B2	8	0.0016394	0.009047	0.987607	160	3	-0.07902	0.22994	0.46018	0.996028	8751	2	-0.07902
PDPN	8	0.0016869	0.0092889	0.987607	161	3	0.10508	0.047108	0.15043	0.99022	2875	3	0.10508
EXO5	8	0.0016904	0.0093159	0.987607	162	6	-0.38124	0.091407	0.25258	0.992695	4849	2	-0.38124
CAV2	8	0.0016911	0.0093205	0.987607	163	5	-0.34189	0.84811	0.90851	0.998101	17388	1	-0.34189
TSC22D4	8	0.0017068	0.0093993	0.987607	164	5	-0.21096	0.55941	0.76002	0.997444	14536	2	-0.21096
DHX58	8	0.0017326	0.0095511	0.987607	165	3	0.12784	0.1872	0.40045	0.996028	7608	4	0.12784
APLF	8	0.0017332	0.0095531	0.987607	166	5	-0.41853	0.99455	0.99459	0.999946	18998	0	-0.41853
OSBPL6	8	0.0017392	0.0095889	0.987607	167	4	-0.14022	0.72728	0.84453	0.997444	16147	2	-0.14022
BATF3	8	0.0017439	0.0096132	0.987607	168	6	-0.43307	0.45343	0.6732	0.99617	12896	2	-0.43307
PAGE1	8	0.0017457	0.0096262	0.987607	169	3	-0.041384	0.10293	0.27409	0.994936	5257	3	-0.041384
FOLR3	8	0.0017743	0.0097774	0.987607	170	5	-0.21225	0.49828	0.71092	0.99617	13623	1	-0.21225
RFK	8	0.001778	0.0097997	0.987607	171	4	-0.26074	0.044823	0.14482	0.99022	2771	3	-0.26074
ITGB1	8	0.0017842	0.009837	0.987607	172	3	-0.029116	0.77916	0.87536	0.997444	16757	2	-0.029116
FANCM	8	0.0017896	0.009864	0.987607	173	7	-0.32232	0.9697	0.96992	0.999314	18520	0	-0.32232
USP19	8	0.0018025	0.0099251	0.987607	174	7	-0.23725	0.61174	0.78447	0.997444	14995	1	-0.23725
C1orf111	8	0.0018082	0.0099556	0.987607	175	6	-0.2645	0.78415	0.87852	0.997525	16821	1	-0.2645
ECT2	8	0.0018359	0.010089	0.987607	176	4	0.022393	0.031785	0.1119	0.984261	2168	4	0.022393
PAQR5	8	0.0018876	0.01035	0.987607	177	3	0.21596	0.19348	0.40946	0.996028	7781	4	0.21596
BRINP2	8	0.00189	0.01037	0.987607	178	7	-0.21827	0.93291	0.94125	0.998101	18005	1	-0.21827
IFNA4	8	0.0018926	0.01038	0.987607	179	5	-0.35507	0.10941	0.28414	0.995324	5449	2	-0.35507
FAM120AOS	8	0.0019133	0.010476	0.987607	180	5	-0.37871	0.99431	0.99436	0.999946	18994	0	-0.37871
FRA10AC1	8	0.0019323	0.010565	0.987607	181	4	-0.069229	0.24432	0.47949	0.996028	9135	4	-0.069229
TICAM1	8	0.0019393	0.010607	0.987607	182	4	-0.20227	0.21857	0.44456	0.996028	8450	2	-0.20227
PTPRZ1	8	0.0019485	0.010653	0.987607	183	4	-0.24494	0.18531	0.3977	0.996028	7553	3	-0.24494
PEA15	8	0.0019573	0.0107	0.987607	184	2	0.036773	0.20157	0.42084	0.996028	8002	4	0.036773
TAF9	8	0.00196	0.01071	0.987607	185	6	-0.52275	0.78026	0.87605	0.997444	16775	2	-0.52275
C19orf33	8	0.0019638	0.01073	0.987607	186	7	-0.27188	0.98961	0.98972	0.999657	18920	0	-0.27188
ZNF701	8	0.0019649	0.010734	0.987607	187	7	-0.30831	0.3891	0.61863	0.996028	11864	1	-0.30831
KCNK16	8	0.001972	0.01076	0.987607	188	2	0.019535	0.17145	0.37764	0.996028	7184	3	0.019535
IMPA2	8	0.0019748	0.010776	0.987607	189	6	-0.33308	0.23656	0.46908	0.996028	8940	2	-0.33308
RGS7BP	8	0.0019766	0.010786	0.987607	190	5	-0.27939	0.57202	0.76574	0.997444	14653	2	-0.27939
COL4A2	8	0.0019794	0.0108	0.987607	191	5	-0.25135	0.25346	0.49186	0.996028	9390	2	-0.25135
HIF3A	8	0.0019909	0.010862	0.987607	192	4	-0.094637	0.23078	0.46131	0.996028	8776	2	-0.094637
CYP2C8	8	0.0019971	0.010898	0.987607	193	5	-0.45508	0.37065	0.60295	0.996028	11535	1	-0.45508
ZNF124	8	0.0020008	0.010921	0.987607	194	7	-0.24569	0.99931	0.99931	0.999946	19097	0	-0.24569
RBMX	8	0.0020074	0.010951	0.987607	195	6	-0.25466	0.77078	0.87023	0.997444	16660	1	-0.25466
TNRC6C	8	0.0020155	0.010983	0.987607	196	6	-0.19638	0.99423	0.99428	0.999946	18991	0	-0.19638
MAD2L2	8	0.0020179	0.010989	0.987607	197	4	-0.12344	0.80876	0.89424	0.998068	17095	1	-0.12344
KISS1	8	0.0020192	0.010994	0.987607	198	4	-0.18124	0.49974	0.71219	0.99617	13645	2	-0.18124
DCAF12	8	0.0020401	0.011111	0.987607	199	6	-0.26372	0.91289	0.93107	0.998101	17792	1	-0.26372
ZNF513	8	0.0020426	0.011121	0.987607	200	4	-0.067892	0.40742	0.63411	0.99617	12142	2	-0.067892
ATAD3A	8	0.0020472	0.011138	0.987607	201	6	-0.31533	0.71852	0.83952	0.997444	16062	2	-0.31533
FOXE1	8	0.0020542	0.01117	0.987607	202	5	-0.4256	0.91991	0.93439	0.998101	17854	1	-0.4256
FUOM	8	0.0020943	0.011373	0.987607	203	4	-0.052364	0.71806	0.83927	0.997444	16060	2	-0.052364
SAR1B	8	0.0021045	0.011419	0.987607	204	6	-0.32242	0.33853	0.57549	0.996028	11010	1	-0.32242
SPACA7	8	0.002117	0.011488	0.987607	205	6	-0.30584	0.51335	0.72375	0.99617	13879	2	-0.30584
GMEB1	8	0.0021273	0.011528	0.987607	206	6	-0.35826	0.90062	0.92587	0.998101	17710	1	-0.35826
TIMM17B	8	0.0021398	0.011604	0.987607	207	5	-0.22065	0.50472	0.71643	0.99617	13734	2	-0.22065
TTC28	8	0.0021416	0.011616	0.987607	208	5	-0.39077	0.031791	0.11191	0.984261	2169	2	-0.39077
DNER	8	0.0021459	0.011639	0.987607	209	5	-0.25828	0.42235	0.64688	0.99617	12390	2	-0.25828
PDE11A	8	0.0021469	0.011645	0.987607	210	4	-0.047363	0.18806	0.40174	0.996028	7632	4	-0.047363
ERMARD	8	0.0021585	0.011702	0.987607	211	4	-0.1624	0.49646	0.70942	0.99617	13595	2	-0.1624
ESCO1	6	0.0021608	0.010085	0.987607	212	3	-0.16416	0.10358	0.25409	0.992934	5276	2	-0.16416
NAB1	8	0.0021674	0.011744	0.987607	213	4	-0.16652	0.60428	0.78083	0.997444	14930	2	-0.16652
NUTM2B	8	0.0021696	0.011752	0.987607	214	7	-0.38297	0.24641	0.48232	0.996028	9190	1	-0.38297
TNK2	8	0.0021704	0.011757	0.987607	215	3	0.0048317	0.29349	0.53704	0.996028	10227	2	0.0048317
KRTAP29-1	8	0.0021976	0.011879	0.987607	216	3	-0.026795	0.53216	0.73972	0.9966	14173	3	-0.026795
GPRASP1	8	0.002201	0.011891	0.987607	217	4	0.049763	0.020542	0.080886	0.966001	1593	4	0.049763
AKR1B10	8	0.0022137	0.011956	0.987607	218	3	-0.081865	0.48212	0.69743	0.99617	13352	1	-0.081865
MUC21	8	0.0022206	0.011992	0.987607	219	6	-0.38949	0.8214	0.90173	0.998068	17254	1	-0.38949
DMTF1	8	0.0022321	0.012045	0.987607	220	4	-0.094153	0.18458	0.39665	0.996028	7535	2	-0.094153
ADCY5	8	0.0022526	0.01215	0.987607	221	6	-0.38017	0.98165	0.98185	0.999314	18771	0	-0.38017
TCERG1L	8	0.0022574	0.012178	0.987607	222	4	-0.11914	0.26627	0.50886	0.996028	9707	3	-0.11914
CHORDC1	8	0.00227	0.012242	0.987607	223	5	-0.51954	0.049339	0.15587	0.99022	2977	2	-0.51954
SNCG	8	0.0022719	0.012253	0.987607	224	6	-0.55324	0.72187	0.84142	0.997444	16096	1	-0.55324
C11orf86	8	0.0022782	0.012287	0.987607	225	7	-0.27262	0.96182	0.96213	0.999314	18390	1	-0.27262
PATZ1	8	0.0022839	0.01231	0.987607	226	4	-0.18491	0.79294	0.88408	0.998068	16919	2	-0.18491
TBX18	8	0.0022862	0.012321	0.987607	227	5	-0.20147	0.80805	0.89377	0.998068	17087	1	-0.20147
FAM134B	8	0.0023009	0.012405	0.987607	228	4	-0.20836	0.72731	0.84455	0.997444	16148	1	-0.20836
GNRH1	8	0.0023173	0.01249	0.987607	229	6	-0.27133	0.16771	0.3722	0.996028	7078	2	-0.27133
ACER2	8	0.0023229	0.012515	0.987607	230	6	-0.34976	0.42764	0.65136	0.99617	12464	2	-0.34976
C17orf102	8	0.002328	0.012544	0.987607	231	7	-0.19781	0.85606	0.91076	0.998101	17431	1	-0.19781
ANXA1	8	0.0023301	0.012551	0.987607	232	2	0.18429	0.032816	0.11454	0.984261	2220	5	0.18429
MON2	8	0.0023454	0.012628	0.987607	233	4	-0.14923	0.74804	0.85651	0.997444	16375	1	-0.14923
UNC5D	8	0.0023525	0.012661	0.987607	234	3	-0.072943	0.26494	0.50712	0.996028	9678	3	-0.072943
PRCC	8	0.0023746	0.012769	0.987607	235	6	-0.42775	0.84697	0.90818	0.998101	17380	1	-0.42775
WDR1	8	0.0023781	0.012784	0.987607	236	3	-0.1178	0.035561	0.12159	0.99022	2333	2	-0.1178
KLRF2	8	0.0023813	0.012805	0.987607	237	4	-0.24041	0.27733	0.52318	0.996028	9949	3	-0.24041
AFM	8	0.0023837	0.012816	0.987607	238	7	-0.27853	0.96991	0.97015	0.999314	18523	0	-0.27853
C1orf177	8	0.0023924	0.012849	0.987607	239	7	-0.2041	0.75646	0.8615	0.997444	16472	1	-0.2041
UGT2A2	8	0.0024042	0.012901	0.987607	240	2	0.12333	0.22069	0.44745	0.996028	8516	4	0.12333
FAM178B	8	0.0024544	0.013158	0.987607	241	7	-0.14813	0.35137	0.58645	0.996028	11230	1	-0.14813
ZNF85	8	0.0024558	0.013164	0.987607	242	4	-0.15	0.98244	0.98263	0.999314	18787	0	-0.15
CPA2	8	0.0024586	0.013183	0.987607	243	6	-0.33547	0.0046993	0.02263	0.963286	412	2	-0.33547
ZMAT4	8	0.0024613	0.013196	0.987607	244	6	-0.31862	0.3478	0.58337	0.996028	11164	1	-0.31862
ASMTL	8	0.0025075	0.013425	0.987607	245	2	0.020193	0.03934	0.13105	0.99022	2506	1	0.020193
COASY	8	0.0025183	0.013484	0.987607	246	2	0.072804	0.043584	0.14174	0.99022	2713	4	0.072804
SNIP1	8	0.0025591	0.013695	0.987607	247	2	0.025505	0.22461	0.45288	0.996028	8615	3	0.025505
PLIN3	8	0.0025652	0.013732	0.987607	248	7	-0.22395	0.96347	0.96369	0.999314	18419	1	-0.22395
PDE3A	8	0.0025797	0.013789	0.987607	249	5	-0.28098	0.31408	0.55458	0.996028	10580	3	-0.28098
NPAS2	8	0.002593	0.013844	0.987607	250	6	-0.35142	0.40994	0.63621	0.99617	12187	2	-0.35142
ST6GALNAC2	8	0.0026054	0.013894	0.987607	251	5	-0.24856	0.98719	0.98734	0.999657	18874	0	-0.24856
SRA1	8	0.0026108	0.013918	0.987607	252	3	-0.035087	0.78388	0.87834	0.997525	16818	2	-0.035087
ENTPD6	8	0.0026381	0.014032	0.987607	253	4	-0.20143	0.25793	0.4979	0.996028	9514	4	-0.20143
C3orf67	8	0.0026533	0.014086	0.987607	254	6	-0.3384	0.99963	0.99963	0.999948	19106	0	-0.3384
EPT1	8	0.0026685	0.014147	0.987607	255	5	-0.33727	0.99933	0.99933	0.999946	19099	0	-0.33727
ASIC5	8	0.0026793	0.014182	0.987607	256	6	-0.23428	0.63568	0.79612	0.997444	15227	1	-0.23428
GAST	8	0.0026795	0.014183	0.987607	257	5	-0.44501	0.63286	0.79476	0.997444	15199	2	-0.44501
C18orf32	8	0.0026997	0.01427	0.987607	258	4	-0.20939	0.78385	0.87832	0.997525	16817	2	-0.20939
TM2D2	8	0.002714	0.014334	0.987607	259	4	-0.11123	0.09874	0.26748	0.994221	5123	2	-0.11123
NLRP14	8	0.0027245	0.014384	0.987607	260	4	-0.21785	0.017431	0.070147	0.963286	1371	3	-0.21785
LRRC74B	8	0.0027581	0.01452	0.987607	261	6	-0.35468	0.98864	0.98878	0.999657	18900	0	-0.35468
HELLS	8	0.0027657	0.014544	0.987607	262	1	0.17516	0.14043	0.33178	0.996028	6338	4	0.17516
SLC16A2	8	0.002776	0.014591	0.987607	263	6	-0.3268	0.6046	0.78099	0.997444	14932	1	-0.3268
SH3BP2	8	0.0027813	0.014615	0.987607	264	5	-0.19975	0.63574	0.79615	0.997444	15228	2	-0.19975
ADAM9	8	0.0027823	0.014622	0.987607	265	2	0.23694	0.22167	0.44881	0.996028	8543	4	0.23694
PRUNE	8	0.0027912	0.014658	0.987607	266	6	-0.25084	0.9704	0.9706	0.999314	18531	0	-0.25084
TSPYL6	8	0.0027977	0.014689	0.987607	267	5	-0.22752	0.23686	0.46953	0.996028	8950	3	-0.22752
COMMD10	8	0.0028013	0.014703	0.987607	268	6	-0.34776	0.99893	0.99891	0.999946	19087	0	-0.34776
TRIM28	8	0.0028119	0.014756	0.987607	269	4	-0.10422	0.35684	0.5911	0.996028	11318	1	-0.10422
ZNF597	8	0.0028553	0.014932	0.987607	270	6	-0.37917	0.9228	0.9358	0.998101	17885	1	-0.37917
FAM162B	8	0.0028558	0.014933	0.987607	271	4	-0.068784	0.66501	0.81101	0.997444	15514	1	-0.068784
LDHB	8	0.0028689	0.014987	0.987607	272	3	-0.031891	0.33083	0.56894	0.996028	10866	3	-0.031891
DHX32	8	0.0028979	0.015101	0.987607	273	6	-0.20155	0.99947	0.99947	0.999946	19103	0	-0.20155
ATP2B2	8	0.0029112	0.01515	0.987607	274	6	-0.32129	0.70011	0.82939	0.997444	15866	1	-0.32129
BHLHB9	8	0.0029139	0.015156	0.987607	275	6	-0.35503	0.96166	0.96198	0.999314	18382	1	-0.35503
TRIM32	8	0.0029206	0.015188	0.987607	276	3	0.023423	0.0077033	0.034403	0.963286	663	2	0.023423
COX7A1	8	0.0029507	0.015311	0.987607	277	6	-0.21474	0.9453	0.94902	0.998101	18167	1	-0.21474
NAV1	8	0.0029508	0.015311	0.987607	278	5	-0.24847	0.35965	0.59352	0.996028	11355	3	-0.24847
FAM229A	8	0.0029521	0.015315	0.987607	279	5	-0.30816	0.054843	0.16911	0.99022	3244	2	-0.30816
CYP2A7	8	0.0029756	0.015399	0.987607	280	6	-0.281	0.17219	0.37873	0.996028	7198	2	-0.281
P2RY6	8	0.0029772	0.015408	0.987607	281	5	-0.32033	0.23178	0.46266	0.996028	8795	3	-0.32033
CEACAM5	8	0.0029941	0.015475	0.987607	282	5	-0.22905	0.42874	0.65228	0.99617	12483	3	-0.22905
ENTPD5	8	0.0030023	0.015502	0.987607	283	5	-0.44983	0.59191	0.77496	0.997444	14825	2	-0.44983
RGL3	8	0.0030238	0.0156	0.987607	284	3	-0.024956	0.47265	0.68951	0.99617	13202	3	-0.024956
LARP1B	8	0.0030258	0.015608	0.987607	285	5	-0.24674	0.22448	0.4527	0.996028	8610	1	-0.24674
TAF3	8	0.0030654	0.015769	0.987607	286	4	-0.14053	0.77943	0.87552	0.997444	16763	1	-0.14053
FLT3	8	0.0030663	0.015771	0.987607	287	4	-0.05788	0.48613	0.7007	0.99617	13420	3	-0.05788
RXRA	8	0.0030881	0.015861	0.987607	288	2	-0.028891	0.54375	0.74942	0.997444	14347	2	-0.028891
INSM1	8	0.0030928	0.015879	0.987607	289	5	-0.23667	0.074222	0.21427	0.99022	4122	3	-0.23667
AGPAT3	8	0.0030948	0.015888	0.987607	290	6	-0.2733	0.98152	0.98169	0.999314	18768	0	-0.2733
FRMD1	8	0.0030954	0.015889	0.987607	291	2	0.18511	0.08042	0.22825	0.99022	4379	5	0.18511
CCDC15	8	0.003127	0.016024	0.987607	292	5	-0.28054	0.89817	0.92493	0.998101	17691	1	-0.28054
HDHD2	8	0.0031372	0.016062	0.987607	293	4	-0.22777	0.48258	0.69782	0.99617	13358	1	-0.22777
METTL2B	8	0.0031507	0.016111	0.987607	294	5	-0.54305	0.033729	0.11691	0.9865	2260	1	-0.54305
LMOD2	8	0.00317	0.016194	0.987607	295	6	-0.26391	0.99285	0.99288	0.999946	18975	0	-0.26391
BIRC5	7	0.0031728	0.015175	0.987607	296	5	-0.60778	0.98005	0.98008	0.999314	18735	0	-0.60778
C2CD4C	8	0.0031787	0.016231	0.987607	297	2	-0.0080062	0.070302	0.20532	0.99022	3951	3	-0.0080062
AUNIP	8	0.0031833	0.016247	0.987607	298	6	-0.49047	0.96836	0.96863	0.999314	18496	0	-0.49047
FRK	8	0.0031916	0.016279	0.987607	299	6	-0.30421	0.98838	0.9885	0.999657	18894	0	-0.30421
CLEC11A	8	0.0031946	0.01629	0.987607	300	4	-0.04372	0.4516	0.67165	0.99617	12863	3	-0.04372
MTMR8	8	0.0031977	0.016302	0.987607	301	5	-0.60002	0.62076	0.78885	0.997444	15074	1	-0.60002
KCNN2	8	0.0031983	0.016305	0.987607	302	3	-0.072252	0.13046	0.31662	0.996028	6060	2	-0.072252
PGPEP1L	8	0.0032152	0.016372	0.987607	303	5	-0.2276	0.26057	0.50138	0.996028	9574	3	-0.2276
C10orf54	8	0.0032189	0.01639	0.987607	304	5	-0.38639	0.34517	0.58118	0.996028	11123	2	-0.38639
ELFN2	8	0.0032303	0.016432	0.987607	305	1	0.058868	0.052997	0.16468	0.99022	3153	3	0.058868
DIAPH1	8	0.0032415	0.016492	0.987607	306	6	-0.20557	0.8998	0.92556	0.998101	17700	1	-0.20557
TAL1	8	0.0032434	0.016501	0.987607	307	5	-0.23576	0.97582	0.97602	0.999314	18646	0	-0.23576
LGALS1	8	0.003251	0.016536	0.987607	308	6	-0.28901	0.57108	0.76532	0.997444	14644	1	-0.28901
WDR66	8	0.0032819	0.016668	0.987607	309	4	-0.19321	0.41597	0.64144	0.99617	12287	2	-0.19321
SLC39A7	8	0.0032827	0.01667	0.987607	310	5	-0.22654	0.6363	0.79644	0.997444	15231	2	-0.22654
LINGO1	8	0.0032868	0.016687	0.987607	311	6	-0.27968	0.65459	0.80565	0.997444	15411	2	-0.27968
MRC2	8	0.003316	0.01679	0.987607	312	5	-0.23757	0.5627	0.76153	0.997444	14569	2	-0.23757
ZNF566	8	0.0033301	0.016847	0.987607	313	6	-0.39249	0.90547	0.92784	0.998101	17741	1	-0.39249
QKI	8	0.0033335	0.016861	0.987607	314	1	0.15654	0.081624	0.23095	0.99022	4441	5	0.15654
UBE2B	8	0.0033354	0.016866	0.987607	315	3	0.097344	0.24034	0.4742	0.996028	9038	4	0.097344
UBR2	8	0.0033444	0.016908	0.987607	316	3	-0.0083431	0.26083	0.50172	0.996028	9579	3	-0.0083431
TRIM61	8	0.0033518	0.016938	0.987607	317	6	-0.2131	0.67483	0.81599	0.997444	15614	2	-0.2131
ACOT9	8	0.0033851	0.017078	0.987607	318	3	-0.049743	0.85027	0.90909	0.998101	17401	1	-0.049743
GEMIN2	8	0.0034244	0.017233	0.987607	319	4	-0.33548	0.36196	0.59552	0.996028	11393	1	-0.33548
IQCE	8	0.0034277	0.017245	0.987607	320	6	-0.29445	0.99867	0.99865	0.999946	19077	0	-0.29445
NT5DC2	8	0.0034367	0.017278	0.987607	321	1	0.077898	0.10899	0.28349	0.995324	5433	3	0.077898
ODF2	8	0.00344	0.01729	0.987607	322	4	-0.088182	0.017925	0.071818	0.963286	1415	3	-0.088182
RNF185	8	0.0034438	0.017304	0.987607	323	4	-0.1387	0.21069	0.43362	0.996028	8237	4	-0.1387
ZNF202	8	0.0034502	0.017328	0.987607	324	6	-0.41704	0.12702	0.31141	0.996028	5958	1	-0.41704
ASB2	8	0.0034883	0.017477	0.987607	325	5	-0.17165	0.91864	0.93378	0.998101	17839	1	-0.17165
TEAD2	8	0.0035235	0.01761	0.987607	326	4	-0.19231	0.35727	0.59144	0.996028	11320	3	-0.19231
ARHGAP31	8	0.0035399	0.017681	0.987607	327	3	-0.091969	0.4931	0.70662	0.99617	13536	1	-0.091969
ZC3HAV1L	8	0.0035575	0.01776	0.987607	328	4	-0.086628	0.32577	0.56454	0.996028	10776	2	-0.086628
ACTBL2	8	0.0035719	0.017823	0.987607	329	4	-0.27553	0.44956	0.66995	0.99617	12833	1	-0.27553
CCDC81	8	0.0035915	0.017896	0.987607	330	2	-0.085849	0.91187	0.9306	0.998101	17780	1	-0.085849
YIPF1	8	0.0035918	0.017897	0.987607	331	5	-0.23346	0.2908	0.53472	0.996028	10186	2	-0.23346
PRDM9	8	0.0035996	0.017927	0.987607	332	4	-0.16829	0.60077	0.77915	0.997444	14899	2	-0.16829
RAP1GAP2	8	0.0036065	0.017952	0.987607	333	4	-0.089359	0.24615	0.48198	0.996028	9180	4	-0.089359
CD96	8	0.0036113	0.017977	0.987607	334	5	-0.37533	0.055855	0.17152	0.99022	3295	2	-0.37533
FAM189B	8	0.0036128	0.017986	0.987607	335	6	-0.43568	0.99811	0.9981	0.999946	19066	0	-0.43568
DMRTC1B	8	0.0036357	0.01807	0.987607	336	4	-0.13433	0.71319	0.83658	0.997444	16008	1	-0.13433
RPS19BP1	8	0.0036383	0.018075	0.987607	337	6	-0.36565	0.99139	0.99148	0.999946	18947	0	-0.36565
RAC3	8	0.0036431	0.018094	0.987607	338	4	-0.12111	0.46326	0.68151	0.99617	13064	3	-0.12111
RIT1	8	0.0036518	0.018125	0.987607	339	2	0.093068	0.36935	0.60184	0.996028	11516	3	0.093068
SORBS1	8	0.0036804	0.018222	0.987607	340	5	-0.39302	0.81077	0.8956	0.998068	17123	2	-0.39302
PRDX4	8	0.0036863	0.018241	0.987607	341	6	-0.24513	0.50287	0.71487	0.99617	13696	2	-0.24513
GATA5	8	0.0036947	0.018272	0.987607	342	4	-0.11893	0.37974	0.61071	0.996028	11687	3	-0.11893
TFB1M	8	0.0037013	0.018294	0.987607	343	6	-0.50434	0.67641	0.81685	0.997444	15634	1	-0.50434
ZNF516	8	0.0037325	0.018419	0.987607	344	5	-0.416	0.48833	0.70256	0.99617	13458	1	-0.416
TROVE2	8	0.0037349	0.018429	0.987607	345	4	-0.12037	0.28438	0.52921	0.996028	10064	1	-0.12037
CCT8L2	8	0.0037437	0.018461	0.987607	346	4	-0.12494	0.45211	0.67209	0.99617	12873	2	-0.12494
ABO	8	0.0037463	0.018468	0.987607	347	5	-0.11961	0.10655	0.2797	0.994936	5359	2	-0.11961
POLE3	8	0.003753	0.018493	0.987607	348	6	-0.47513	0.67879	0.81809	0.997444	15650	2	-0.47513
UNC119	8	0.0037535	0.018498	0.987607	349	6	-0.2752	0.1163	0.2949	0.996028	5643	2	-0.2752
DAGLA	8	0.0037851	0.018616	0.987607	350	3	0.098655	0.13884	0.32932	0.996028	6293	4	0.098655
DRP2	8	0.0038	0.018677	0.987607	351	6	-0.23258	0.99716	0.99715	0.999946	19048	0	-0.23258
AGTPBP1	8	0.0038173	0.018738	0.987607	352	3	0.01375	0.48027	0.69587	0.99617	13324	3	0.01375
TEX29	8	0.003844	0.018851	0.987607	353	6	-0.31241	0.15243	0.34971	0.996028	6668	1	-0.31241
RAB22A	8	0.0038494	0.018868	0.987607	354	1	0.12627	0.070132	0.20493	0.99022	3938	4	0.12627
CT47A4	8	0.0038579	0.018901	0.987607	355	6	-0.28114	0.29264	0.53632	0.996028	10214	2	-0.28114
RCAN1	8	0.00387	0.018947	0.987607	356	3	-0.026172	0.94919	0.95167	0.998326	18218	1	-0.026172
LRRC8B	8	0.0038739	0.018964	0.987607	357	3	-0.047749	0.42816	0.65177	0.99617	12470	2	-0.047749
DDX3Y	8	0.0038743	0.018965	0.987607	358	6	-0.19209	0.58979	0.77397	0.997444	14802	1	-0.19209
CMTM4	8	0.0038983	0.019062	0.987607	359	3	-0.00018645	0.19068	0.40548	0.996028	7710	4	-0.00018645
BIRC7	8	0.003901	0.01907	0.987607	360	1	0.30086	0.0056786	0.026492	0.963286	486	6	0.30086
DIO3	8	0.0039226	0.019153	0.987607	361	6	-0.17375	0.72441	0.8429	0.997444	16122	1	-0.17375
SLC43A3	8	0.0039269	0.019169	0.987607	362	2	0.19342	0.019719	0.078017	0.963286	1539	5	0.19342
PNMA5	8	0.0039458	0.019247	0.987607	363	3	-0.02809	0.23026	0.46061	0.996028	8757	3	-0.02809
ARHGEF39	8	0.003948	0.019256	0.987607	364	5	-0.30006	0.031655	0.11155	0.984261	2162	2	-0.30006
FANCA	8	0.0039491	0.019263	0.987607	365	5	-0.15023	0.96323	0.96347	0.999314	18416	1	-0.15023
OSBPL10	8	0.0039526	0.019275	0.987607	366	1	0.06175	0.51964	0.72917	0.99619	13980	3	0.06175
MTURN	8	0.0039656	0.01933	0.987607	367	5	-0.45422	0.19362	0.40967	0.996028	7784	2	-0.45422
ZNF783	8	0.003969	0.019342	0.987607	368	4	-0.092894	0.5369	0.74368	0.997204	14245	3	-0.092894
NXN	8	0.003983	0.019401	0.987607	369	5	-0.31277	0.93821	0.94439	0.998101	18069	1	-0.31277
PSMA4	8	0.0039919	0.019442	0.987607	370	6	-0.50453	0.95443	0.95565	0.999314	18274	1	-0.50453
CELSR3	8	0.0040042	0.019493	0.987607	371	3	-0.0389	0.72318	0.84218	0.997444	16108	2	-0.0389
AIFM1	8	0.0040168	0.01954	0.987607	372	6	-0.43122	0.99139	0.99148	0.999946	18948	0	-0.43122
KRTAP4-3	8	0.0040557	0.019701	0.987607	373	3	0.0016745	0.052446	0.16332	0.99022	3129	4	0.0016745
MYF5	8	0.0041047	0.019909	0.987607	374	5	-0.27309	0.11835	0.29812	0.996028	5698	2	-0.27309
CNOT7	8	0.0041073	0.019918	0.987607	375	2	0.17363	0.10304	0.27424	0.994936	5261	4	0.17363
CALML5	8	0.004114	0.01994	0.987607	376	6	-0.38081	0.84593	0.90789	0.998101	17376	1	-0.38081
RASA4	8	0.0041404	0.02005	0.987607	377	6	-0.2382	0.54798	0.75295	0.997444	14403	1	-0.2382
CFAP57	8	0.0041589	0.020116	0.987607	378	3	0.074126	0.25101	0.48855	0.996028	9322	3	0.074126
PXMP2	8	0.0041837	0.020215	0.987607	379	6	-0.36765	0.92057	0.93469	0.998101	17861	1	-0.36765
CNFN	8	0.0041957	0.020262	0.987607	380	3	-0.03922	0.34466	0.58072	0.996028	11115	3	-0.03922
HTR4	8	0.0042215	0.020369	0.987607	381	6	-0.29229	0.77653	0.87375	0.997444	16724	1	-0.29229
WWC2	8	0.0042251	0.020384	0.987607	382	5	-0.43731	0.93203	0.94078	0.998101	17995	1	-0.43731
ATR	8	0.0042272	0.020394	0.987607	383	5	-0.40635	0.061718	0.18541	0.99022	3560	3	-0.40635
CPT1C	8	0.0042277	0.020397	0.987607	384	6	-0.2437	0.67178	0.81438	0.997444	15584	2	-0.2437
CSGALNACT2	8	0.0042467	0.02047	0.987607	385	3	-0.021237	0.50233	0.71441	0.99617	13686	3	-0.021237
TNP2	8	0.0042649	0.020549	0.987607	386	6	-0.19389	0.66981	0.8134	0.997444	15563	2	-0.19389
FAM212A	8	0.0043027	0.020704	0.987607	387	3	0.036037	0.5173	0.72712	0.99619	13942	3	0.036037
DPPA2	8	0.0043136	0.020743	0.987607	388	1	0.22029	0.0075206	0.033686	0.963286	650	5	0.22029
SERP2	8	0.0043434	0.020861	0.987607	389	4	-0.087607	0.39465	0.62329	0.996028	11945	3	-0.087607
ARMCX5	8	0.0043434	0.020861	0.987607	390	4	-0.12113	0.10364	0.27516	0.994936	5278	2	-0.12113
SRRM3	8	0.0043481	0.020877	0.987607	391	4	-0.18975	0.29403	0.53749	0.996028	10239	3	-0.18975
CHCHD2	8	0.0043651	0.020946	0.987607	392	4	-0.095365	0.89641	0.92423	0.998101	17679	1	-0.095365
AHCYL2	8	0.0043727	0.020972	0.987607	393	4	-0.14052	0.41072	0.63688	0.99617	12208	2	-0.14052
TNS1	8	0.0043972	0.02108	0.987607	394	5	-0.29848	0.45517	0.67464	0.99617	12929	3	-0.29848
RBMY1E	8	0.0044014	0.0211	0.987607	395	3	-0.027946	0.42977	0.65316	0.99617	12498	3	-0.027946
PTPRF	8	0.0044167	0.021168	0.987607	396	3	0.0081362	0.27513	0.52061	0.996028	9909	3	0.0081362
MRPL34	8	0.0044304	0.021219	0.987607	397	5	-0.28586	0.16564	0.36921	0.996028	7027	2	-0.28586
LSM11	8	0.0044663	0.021357	0.987607	398	5	-0.29488	0.77258	0.87131	0.997444	16680	2	-0.29488
HTR1E	8	0.0044683	0.021362	0.987607	399	3	0.049675	0.51775	0.72752	0.99619	13954	3	0.049675
NDUFB5	8	0.0045	0.021492	0.987607	400	5	-0.27061	0.35246	0.58736	0.996028	11254	2	-0.27061
HTR1D	8	0.0045055	0.02151	0.987607	401	4	-0.34877	0.28297	0.52802	0.996028	10041	3	-0.34877
CYB5RL	8	0.0045061	0.021515	0.987607	402	6	-0.42103	0.99942	0.99941	0.999946	19102	0	-0.42103
OR8K3	8	0.0045198	0.021568	0.987607	403	3	0.17216	0.066599	0.19682	0.99022	3767	5	0.17216
OR2C1	8	0.0045317	0.021617	0.987607	404	4	-0.18199	0.98489	0.98501	0.999314	18836	0	-0.18199
DNASE1L3	8	0.0045465	0.021676	0.987607	405	4	-0.22286	0.81519	0.89863	0.998068	17187	2	-0.22286
CEP250	8	0.0045714	0.021774	0.987607	406	4	-0.11586	0.47903	0.69484	0.99617	13299	2	-0.11586
KBTBD13	8	0.0045823	0.021814	0.987607	407	6	-0.3795	0.78571	0.87948	0.997525	16836	1	-0.3795
SDHAF2	8	0.0045961	0.021871	0.987607	408	4	-0.12353	0.32462	0.56356	0.996028	10756	3	-0.12353
STK11	8	0.0046066	0.021916	0.987607	409	5	-0.29362	0.10359	0.27508	0.994936	5277	2	-0.29362
LAMA5	8	0.0046229	0.021975	0.987607	410	5	-0.21269	0.65347	0.80506	0.997444	15398	2	-0.21269
ASL	8	0.0046301	0.022006	0.987607	411	6	-0.36022	0.98493	0.98505	0.999314	18837	0	-0.36022
AP1G2	8	0.0046476	0.02207	0.987607	412	6	-0.34667	0.41062	0.6368	0.99617	12206	1	-0.34667
LAMB4	8	0.0046745	0.022172	0.987607	413	1	0.056778	0.16025	0.36132	0.996028	6878	3	0.056778
GALT	8	0.0046859	0.022213	0.987607	414	4	-0.24554	0.99502	0.99504	0.999946	19008	0	-0.24554
RHPN1	8	0.0046933	0.022237	0.987607	415	3	-0.034831	0.9427	0.94728	0.998101	18132	1	-0.034831
HPSE2	8	0.0046944	0.022244	0.987607	416	4	-0.212	0.03799	0.1276	0.99022	2454	3	-0.212
RBPJL	8	0.0047118	0.022318	0.987607	417	6	-0.37275	0.71035	0.835	0.997444	15978	2	-0.37275
LRRC29	8	0.0047174	0.022338	0.987607	418	4	-0.15605	0.73074	0.8465	0.997444	16189	2	-0.15605
TMC2	8	0.0047257	0.022377	0.987607	419	4	-0.21219	0.44618	0.66702	0.99617	12779	3	-0.21219
SYCP2L	8	0.0047257	0.022377	0.987607	420	4	-0.20234	0.96417	0.96438	0.999314	18430	1	-0.20234
CXCR2	8	0.004726	0.022378	0.987607	421	3	0.010867	0.24266	0.47731	0.996028	9097	3	0.010867
MDFIC	8	0.0047377	0.022426	0.987607	422	5	-0.14492	0.23525	0.4673	0.996028	8897	2	-0.14492
DIS3L	8	0.0047651	0.022531	0.987607	423	4	-0.23214	0.036781	0.12464	0.99022	2399	3	-0.23214
FAM65C	8	0.0047668	0.022541	0.987607	424	5	-0.25452	0.46804	0.68558	0.99617	13132	1	-0.25452
ABCD3	8	0.0047752	0.022578	0.987607	425	3	0.00861	0.43623	0.65859	0.99617	12606	3	0.00861
LRRC74A	8	0.0047755	0.022578	0.987607	426	6	-0.2335	0.9981	0.99809	0.999946	19065	0	-0.2335
TMF1	8	0.004787	0.022622	0.987607	427	6	-0.27573	0.85117	0.90935	0.998101	17408	1	-0.27573
MSI1	8	0.0047976	0.022671	0.987607	428	6	-0.26414	0.97894	0.97915	0.999314	18707	0	-0.26414
MAP9	8	0.004803	0.022688	0.987607	429	5	-0.38505	0.76185	0.86477	0.997444	16530	1	-0.38505
FNIP1	8	0.0048291	0.022792	0.987607	430	2	0.032453	0.24604	0.48183	0.996028	9176	4	0.032453
DDO	8	0.0048381	0.022826	0.987607	431	4	-0.05275	0.38948	0.61897	0.996028	11868	2	-0.05275
SNED1	8	0.0048481	0.022873	0.987607	432	4	-0.11256	0.64166	0.79914	0.997444	15281	1	-0.11256
GLS	8	0.004857	0.022909	0.987607	433	5	-0.35091	0.46882	0.68625	0.99617	13144	2	-0.35091
KRTAP1-1	8	0.00486	0.022919	0.987607	434	6	-0.24684	0.95781	0.95847	0.999314	18322	1	-0.24684
RET	8	0.0048806	0.022996	0.987607	435	3	-0.032502	0.71921	0.83989	0.997444	16071	1	-0.032502
PITPNM3	8	0.0049067	0.023099	0.987607	436	5	-0.23843	0.72476	0.84312	0.997444	16127	2	-0.23843
VPS26A	8	0.00492	0.023155	0.987607	437	4	-0.061678	0.034309	0.1184	0.987345	2288	3	-0.061678
KLHL26	8	0.0049287	0.02319	0.987607	438	2	0.034378	0.64096	0.79877	0.997444	15272	2	0.034378
FBXW5	8	0.0049322	0.023203	0.987607	439	2	0.22291	0.073839	0.21343	0.99022	4102	5	0.22291
GALNT4	8	0.0049424	0.023243	0.987607	440	5	-0.12929	0.034583	0.11913	0.989968	2296	1	-0.12929
LRIT2	8	0.0049803	0.023394	0.987607	441	6	-0.33336	0.62532	0.79108	0.997444	15120	1	-0.33336
CELA2A	8	0.0049826	0.023406	0.987607	442	4	-0.1899	0.5233	0.73233	0.996275	14046	1	-0.1899
TRMT2A	8	0.0049837	0.023409	0.987607	443	1	0.2229	0.03747	0.12634	0.99022	2431	4	0.2229
TRIM37	8	0.0049969	0.023459	0.987607	444	6	-0.41203	0.82728	0.90313	0.998068	17287	1	-0.41203
HOXC10	8	0.0049992	0.023466	0.987607	445	6	-0.32175	0.11524	0.29328	0.996028	5615	2	-0.32175
OSCP1	8	0.0050085	0.023504	0.987607	446	6	-0.19227	0.30799	0.54946	0.996028	10471	2	-0.19227
GOLGA8B	8	0.0050155	0.023535	0.987607	447	2	0.051059	0.69818	0.82835	0.997444	15847	2	0.051059
OR5B21	8	0.0050194	0.02355	0.987607	448	6	-0.32148	0.46284	0.68113	0.99617	13055	2	-0.32148
TRIM52	8	0.0050301	0.023593	0.987607	449	5	-0.39619	0.65414	0.80541	0.997444	15405	1	-0.39619
ZNF521	8	0.0050491	0.023658	0.987607	450	4	-0.2094	0.92803	0.93856	0.998101	17948	1	-0.2094
C9orf116	8	0.0050539	0.023674	0.987607	451	5	-0.32592	0.99635	0.99636	0.999946	19036	0	-0.32592
MLN	8	0.0050868	0.023807	0.987607	452	3	0.30759	0.00089634	0.0051582	0.963286	93	4	0.30759
MPI	8	0.0050892	0.023817	0.987607	453	5	-0.16916	0.57356	0.76647	0.997444	14673	2	-0.16916
TENM3	8	0.0051104	0.023898	0.987607	454	6	-0.29176	0.64321	0.7999	0.997444	15292	2	-0.29176
SNTN	8	0.0051183	0.023938	0.987607	455	6	-0.35061	0.027483	0.1007	0.982865	1941	1	-0.35061
AURKB	8	0.0051262	0.023962	0.987607	456	3	0.048969	0.0057564	0.026808	0.963286	494	4	0.048969
ZNF69	8	0.0051383	0.024003	0.987607	457	3	-0.00047251	0.54395	0.74956	0.997444	14349	2	-0.00047251
HIST1H4H	8	0.005168	0.024126	0.987607	458	2	0.084606	0.38237	0.61289	0.996028	11729	3	0.084606
SECISBP2	8	0.0051898	0.024206	0.987607	459	3	-0.058125	0.97338	0.97361	0.999314	18596	0	-0.058125
TLE4	8	0.0051912	0.024211	0.987607	460	5	-0.24805	0.532	0.73957	0.9966	14171	2	-0.24805
BCO2	8	0.0051956	0.024228	0.987607	461	6	-0.39928	0.84025	0.90642	0.998101	17349	1	-0.39928
TUBE1	8	0.0052146	0.024298	0.987607	462	4	-0.15297	0.93689	0.94361	0.998101	18049	1	-0.15297
MS4A12	8	0.0052241	0.024339	0.987607	463	6	-0.24737	0.14582	0.33986	0.996028	6492	1	-0.24737
LASP1	8	0.00523	0.02436	0.987607	464	3	0.025627	0.51034	0.72124	0.99617	13828	3	0.025627
COL6A5	8	0.0052413	0.024414	0.987607	465	3	-0.054515	0.658	0.80739	0.997444	15435	1	-0.054515
COLQ	8	0.005252	0.024457	0.987607	466	4	-0.16075	0.22613	0.45498	0.996028	8644	1	-0.16075
RGL1	8	0.0053107	0.024688	0.987607	467	4	-0.14972	0.48065	0.69618	0.99617	13332	2	-0.14972
PCDH19	8	0.0053333	0.024772	0.987607	468	4	-0.20388	0.43979	0.66151	0.99617	12668	1	-0.20388
MPC1L	8	0.0053444	0.024813	0.987607	469	4	-0.11636	0.44817	0.6687	0.99617	12810	2	-0.11636
SREK1IP1	8	0.0053462	0.02482	0.987607	470	4	-0.089829	0.43204	0.65505	0.99617	12529	3	-0.089829
FOXD4L4	8	0.0053471	0.024826	0.987607	471	6	-0.2734	0.47299	0.6898	0.99617	13204	2	-0.2734
ASPHD1	8	0.0053698	0.024915	0.987607	472	3	-0.015766	0.39527	0.62382	0.996028	11958	2	-0.015766
CXorf66	8	0.0053959	0.02501	0.987607	473	3	0.090149	0.10155	0.27188	0.994221	5214	4	0.090149
PROKR1	8	0.0054405	0.025194	0.987607	474	6	-0.16518	0.23715	0.46995	0.996028	8956	2	-0.16518
SPTY2D1	8	0.0054411	0.025197	0.987607	475	3	0.062474	0.085091	0.23865	0.991264	4593	4	0.062474
RGS18	8	0.0054474	0.025226	0.987607	476	3	0.036856	0.17	0.37552	0.996028	7157	3	0.036856
F10	8	0.0054611	0.025276	0.987607	477	4	-0.26056	0.8951	0.92374	0.998101	17672	1	-0.26056
DGKA	8	0.0054738	0.025326	0.987607	478	5	-0.40516	0.72847	0.8452	0.997444	16155	1	-0.40516
NOC2L	8	0.0054835	0.025362	0.987607	479	6	-0.4375	0.73232	0.84739	0.997444	16206	1	-0.4375
ATXN7L3	8	0.0054888	0.025388	0.987607	480	3	0.038876	0.051019	0.15991	0.99022	3049	3	0.038876
SCRN2	8	0.0054989	0.025422	0.987607	481	2	-0.015068	0.16889	0.37394	0.996028	7119	3	-0.015068
ZNF418	8	0.0055689	0.025709	0.987607	482	4	-0.17529	0.80154	0.88956	0.998068	17009	2	-0.17529
RXRG	8	0.0055755	0.025738	0.987607	483	5	-0.27974	0.19653	0.41381	0.996028	7876	2	-0.27974
SLC25A30	8	0.0055781	0.025747	0.987607	484	5	-0.27708	0.0077903	0.034744	0.963286	671	3	-0.27708
OR8D1	8	0.0055849	0.02578	0.987607	485	3	-0.11234	0.23457	0.46641	0.996028	8876	1	-0.11234
DIRC1	8	0.0056019	0.025846	0.987607	486	2	-0.071415	0.13471	0.32305	0.996028	6182	1	-0.071415
DCTN3	8	0.0056388	0.025988	0.987607	487	6	-0.24069	0.89042	0.92197	0.998101	17636	1	-0.24069
KRTAP5-5	8	0.0056489	0.026031	0.987607	488	5	-0.27735	0.0014699	0.0081555	0.963286	145	2	-0.27735
SLC16A13	8	0.0056534	0.026048	0.987607	489	3	0.056763	0.1073	0.28086	0.994936	5383	4	0.056763
GSPT2	8	0.0056612	0.026082	0.987607	490	5	-0.19409	0.080553	0.22855	0.99022	4389	2	-0.19409
YES1	8	0.0056663	0.026105	0.987607	491	4	-0.059929	0.31629	0.5564	0.996028	10614	3	-0.059929
KIR3DL2	7	0.0056773	0.025985	0.987607	492	5	-0.35373	0.41953	0.63594	0.99617	12345	1	-0.35373
MRPL49	8	0.0056818	0.026164	0.987607	493	3	0.13044	0.02168	0.084753	0.969405	1670	4	0.13044
CDH3	8	0.0057006	0.026241	0.987607	494	3	-0.048639	0.73541	0.84916	0.997444	16237	1	-0.048639
GIMAP6	8	0.0057036	0.026252	0.987607	495	6	-0.28833	0.71047	0.83506	0.997444	15980	2	-0.28833
DOCK5	8	0.0057049	0.026257	0.987607	496	5	-0.091879	0.4182	0.64339	0.99617	12323	2	-0.091879
POU6F2	8	0.0057242	0.026336	0.987607	497	5	-0.38126	0.68347	0.82053	0.997444	15693	2	-0.38126
SLC25A46	8	0.0057355	0.026375	0.987607	498	3	-0.11669	0.15819	0.35825	0.996028	6827	2	-0.11669
UBD	8	0.0057564	0.026471	0.987607	499	4	-0.17346	0.75789	0.86239	0.997444	16488	2	-0.17346
FAM204A	8	0.005778	0.026553	0.987607	500	4	-0.24263	0.30403	0.54605	0.996028	10406	2	-0.24263
CFHR2	8	0.0058237	0.026731	0.987607	501	3	0.032297	0.24419	0.47931	0.996028	9127	3	0.032297
GLRX2	8	0.0058311	0.026763	0.987607	502	6	-0.34002	0.91717	0.93306	0.998101	17826	1	-0.34002
PPP1R1B	8	0.0058594	0.026875	0.987607	503	3	-0.03429	0.30437	0.54635	0.996028	10411	3	-0.03429
NKD2	8	0.0058794	0.02695	0.987607	504	3	0.22631	0.013158	0.054861	0.963286	1070	5	0.22631
MLC1	8	0.0058844	0.026968	0.987607	505	6	-0.3816	0.74521	0.85485	0.997444	16347	1	-0.3816
HPD	8	0.0059093	0.02707	0.987607	506	6	-0.21663	0.34682	0.58255	0.996028	11149	1	-0.21663
TBX6	8	0.0059374	0.02719	0.987607	507	4	-0.2074	0.022979	0.088733	0.977144	1735	2	-0.2074
LRRC8C	8	0.0059624	0.027281	0.987607	508	3	0.026391	0.75301	0.85937	0.997444	16430	2	0.026391
LRRC36	8	0.0059733	0.027323	0.987607	509	4	-0.28365	0.020898	0.082092	0.966001	1620	3	-0.28365
GALK2	8	0.0059775	0.027343	0.987607	510	5	-0.40244	0.1771	0.38583	0.996028	7332	2	-0.40244
FCGRT	8	0.0059921	0.027397	0.987607	511	3	-0.11046	0.55717	0.75903	0.997444	14519	2	-0.11046
MAGEB10	8	0.0060008	0.027429	0.987607	512	5	-0.35184	0.49486	0.70807	0.99617	13567	3	-0.35184
SP100	8	0.0060008	0.02743	0.987607	513	4	-0.23161	0.21368	0.4378	0.996028	8320	2	-0.23161
RPS6KA2	8	0.0060139	0.027483	0.987607	514	4	-0.16982	0.96863	0.96888	0.999314	18499	0	-0.16982
ADAM11	8	0.0060271	0.027529	0.987607	515	5	-0.37197	0.083376	0.23491	0.990368	4530	3	-0.37197
ZNF45	8	0.0060448	0.027605	0.987607	516	6	-0.20889	0.93236	0.94094	0.998101	17998	1	-0.20889
GH1	8	0.0060521	0.027632	0.987607	517	5	-0.22776	0.89728	0.92458	0.998101	17684	1	-0.22776
SCRT2	8	0.0060653	0.027687	0.987607	518	3	0.052602	0.12923	0.31472	0.996028	6024	3	0.052602
FAM118B	8	0.0060686	0.027705	0.987607	519	6	-0.25931	0.70342	0.83123	0.997444	15902	1	-0.25931
CYP2C9	8	0.006097	0.027817	0.987607	520	5	-0.2414	0.24608	0.48189	0.996028	9177	2	-0.2414
ABCC11	8	0.006114	0.027881	0.987607	521	5	-0.31476	0.49027	0.7042	0.99617	13493	1	-0.31476
FOXR1	8	0.0061168	0.02789	0.987607	522	1	0.067761	0.51266	0.72317	0.99617	13863	3	0.067761
WDR83OS	8	0.0061174	0.027893	0.987607	523	3	-0.10238	0.067815	0.19959	0.99022	3823	3	-0.10238
PDS5B	8	0.0061265	0.027933	0.987607	524	6	-0.22085	0.67362	0.81538	0.997444	15603	1	-0.22085
FAM83F	8	0.0061463	0.028024	0.987607	525	4	-0.11575	0.10058	0.27038	0.994221	5174	3	-0.11575
C7orf65	8	0.006155	0.028053	0.987607	526	4	-0.1785	0.21189	0.4353	0.996028	8264	3	-0.1785
GHDC	8	0.0061683	0.028101	0.987607	527	4	-0.085037	0.67915	0.81828	0.997444	15652	2	-0.085037
TREH	8	0.00617	0.028108	0.987607	528	5	-0.50899	0.087712	0.24454	0.992695	4696	1	-0.50899
PLEKHA1	8	0.006196	0.028209	0.987607	529	6	-0.40562	0.15169	0.34865	0.996028	6648	2	-0.40562
CD151	8	0.0062016	0.028232	0.987607	530	4	-0.21498	0.9287	0.93891	0.998101	17958	1	-0.21498
SMIM17	8	0.0062084	0.028263	0.987607	531	4	-0.17073	0.52696	0.73541	0.996526	14092	3	-0.17073
PXMP4	8	0.0062455	0.028396	0.987607	532	6	-0.30998	0.97018	0.97039	0.999314	18526	0	-0.30998
FADS1	8	0.0062713	0.028499	0.987607	533	2	0.030062	0.28612	0.5307	0.996028	10093	3	0.030062
ZNF845	8	0.0062936	0.028575	0.987607	534	4	-0.19368	0.35865	0.59263	0.996028	11340	1	-0.19368
ASB12	8	0.0062958	0.028582	0.987607	535	5	-0.19302	0.17748	0.38638	0.996028	7345	2	-0.19302
CXCR6	8	0.0063204	0.028683	0.987607	536	4	-0.097748	0.56591	0.76296	0.997444	14599	2	-0.097748
DTYMK	8	0.0063227	0.028691	0.987607	537	4	-0.045015	0.015093	0.061896	0.963286	1216	3	-0.045015
OCLN	8	0.0063704	0.028895	0.987607	538	6	-0.30813	0.27923	0.52482	0.996028	9978	1	-0.30813
EGFL7	8	0.0063742	0.028911	0.987607	539	4	-0.038973	0.10741	0.28104	0.994936	5388	3	-0.038973
THSD4	8	0.0063809	0.028937	0.987607	540	5	-0.29578	0.21112	0.43421	0.996028	8245	2	-0.29578
ADGRD1	8	0.0064206	0.029088	0.987607	541	4	-0.19631	0.64146	0.79903	0.997444	15278	2	-0.19631
PRM2	8	0.0064257	0.029114	0.987607	542	1	0.045889	0.78563	0.87943	0.997525	16835	2	0.045889
CRIM1	8	0.006454	0.029228	0.987607	543	5	-0.18859	0.49685	0.70975	0.99617	13601	3	-0.18859
AADACL3	8	0.0064602	0.029252	0.987607	544	6	-0.31431	0.72759	0.8447	0.997444	16149	1	-0.31431
TPRG1L	8	0.0064771	0.029317	0.987607	545	4	-0.098454	0.37281	0.60479	0.996028	11573	3	-0.098454
IL18BP	8	0.0064798	0.029329	0.987607	546	4	-0.060158	0.64991	0.80328	0.997444	15361	2	-0.060158
PLS3	8	0.0064825	0.029339	0.987607	547	5	-0.50106	0.50695	0.71838	0.99617	13763	2	-0.50106
IGF2BP3	8	0.0064925	0.029378	0.987607	548	4	-0.18071	0.03839	0.12867	0.99022	2474	3	-0.18071
YWHAB	8	0.0064997	0.029405	0.987607	549	5	-0.32331	0.64642	0.80153	0.997444	15323	1	-0.32331
RARA	8	0.0065013	0.029415	0.987607	550	6	-0.16319	0.82052	0.90151	0.998068	17249	1	-0.16319
MYL12A	8	0.0065198	0.029496	0.987607	551	6	-0.34738	0.87338	0.91606	0.998101	17523	1	-0.34738
CBR1	8	0.0065286	0.029526	0.987607	552	3	-0.023502	0.62383	0.79036	0.997444	15101	2	-0.023502
TSNAX	8	0.0065623	0.029655	0.987607	553	6	-0.33055	0.95022	0.95242	0.998552	18230	1	-0.33055
AGR3	8	0.006568	0.029676	0.987607	554	5	-0.40349	0.98576	0.9859	0.999398	18854	0	-0.40349
WDR88	8	0.0065784	0.029724	0.987607	555	3	0.40619	0.0019461	0.01065	0.963286	194	5	0.40619
WDR31	8	0.0065801	0.029731	0.987607	556	2	0.12191	0.14812	0.34333	0.996028	6542	4	0.12191
MFAP5	8	0.0065843	0.02975	0.987607	557	6	-0.2499	0.82698	0.90306	0.998068	17286	1	-0.2499
OTC	8	0.0066068	0.029837	0.987607	558	5	-0.18318	0.73586	0.84942	0.997444	16243	2	-0.18318
POLR1E	8	0.0066077	0.029842	0.987607	559	6	-0.2983	0.99874	0.99872	0.999946	19080	0	-0.2983
MAGEA9	8	0.0066097	0.02985	0.987607	560	5	-0.20296	0.87967	0.91818	0.998101	17570	1	-0.20296
ANP32A	8	0.0066154	0.029869	0.987607	561	5	-0.41999	0.14979	0.34581	0.996028	6594	2	-0.41999
SPIN3	8	0.0066183	0.029886	0.987607	562	6	-0.28076	0.04227	0.13836	0.99022	2650	2	-0.28076
CASK	8	0.0066315	0.029934	0.987607	563	3	-0.0029216	0.47476	0.69136	0.99617	13236	3	-0.0029216
TRPM6	8	0.0066392	0.029964	0.987607	564	6	-0.15562	0.98385	0.98399	0.999314	18813	0	-0.15562
DHX35	8	0.006641	0.029971	0.987607	565	6	-0.26871	0.98931	0.98942	0.999657	18914	0	-0.26871
FHDC1	8	0.0066411	0.029972	0.987607	566	6	-0.50309	0.73913	0.85127	0.997444	16284	2	-0.50309
PLEKHM1	8	0.0066701	0.030096	0.987607	567	3	-0.023155	0.073816	0.21337	0.99022	4100	3	-0.023155
TOM1L2	8	0.006683	0.030147	0.987607	568	1	0.0093549	0.14367	0.33667	0.996028	6442	3	0.0093549
COIL	8	0.0067276	0.030303	0.987607	569	5	-0.15521	0.82205	0.90187	0.998068	17256	1	-0.15521
TIMP4	8	0.0067328	0.03033	0.987607	570	4	-0.10384	0.22043	0.4471	0.996028	8509	3	-0.10384
MTHFD1L	8	0.0067344	0.030338	0.987607	571	5	-0.17935	0.70205	0.83048	0.997444	15888	1	-0.17935
OR1C1	8	0.0067461	0.030382	0.987607	572	4	-0.1703	0.13246	0.31965	0.996028	6115	3	-0.1703
LOC389895	8	0.0067619	0.030435	0.987607	573	6	-0.23321	0.99926	0.99925	0.999946	19095	0	-0.23321
RIMS2	8	0.0067738	0.030473	0.987607	574	4	-0.14245	0.37371	0.60558	0.996028	11589	2	-0.14245
SART3	8	0.0067859	0.030518	0.987607	575	4	-0.18375	0.44379	0.66496	0.99617	12740	2	-0.18375
METTL11B	8	0.0067936	0.030548	0.987607	576	3	-0.049899	0.87642	0.91707	0.998101	17545	1	-0.049899
ZNF480	8	0.006797	0.030558	0.987607	577	4	-0.19538	0.24625	0.48212	0.996028	9186	3	-0.19538
IL11RA	8	0.0068373	0.030734	0.987607	578	2	0.068808	0.36841	0.60103	0.996028	11496	3	0.068808
GALNT10	7	0.006841	0.03076	0.987607	579	2	-0.017009	0.019729	0.071921	0.963286	1543	3	-0.017009
OR52A5	8	0.0068492	0.030782	0.987607	580	5	-0.40554	0.03979	0.13217	0.99022	2528	2	-0.40554
UGT3A1	8	0.0068888	0.030942	0.987607	581	5	-0.23734	0.96952	0.96975	0.999314	18514	0	-0.23734
TSSC1	8	0.0069008	0.030978	0.987607	582	6	-0.19578	0.787	0.88026	0.997525	16857	2	-0.19578
DVL1	8	0.0069043	0.030993	0.987607	583	5	-0.25434	0.97863	0.97884	0.999314	18700	0	-0.25434
USP17L8	8	0.0069161	0.031041	0.987607	584	4	0.060102	0.046157	0.14813	0.99022	2826	4	0.060102
SCARB1	8	0.0069402	0.031139	0.987607	585	2	-0.017502	0.27994	0.52544	0.996028	9992	3	-0.017502
CDC14A	8	0.0069584	0.031202	0.987607	586	3	0.027645	0.25097	0.48851	0.996028	9321	3	0.027645
STX19	8	0.0069791	0.031275	0.987607	587	5	-0.33441	0.99568	0.99572	0.999946	19022	0	-0.33441
MEIS1	8	0.0069814	0.031288	0.987607	588	4	-0.30801	0.3645	0.59767	0.996028	11429	3	-0.30801
CCNB1	8	0.0069933	0.03133	0.987607	589	3	-0.095766	0.39852	0.62661	0.99617	12008	2	-0.095766
C2orf91	8	0.0069938	0.031331	0.987607	590	5	-0.26814	0.75342	0.85962	0.997444	16437	2	-0.26814
BAG1	8	0.0070046	0.03137	0.987607	591	4	-0.18235	0.31796	0.55783	0.996028	10639	2	-0.18235
DGUOK	8	0.0070281	0.031458	0.987607	592	3	-0.016708	0.94883	0.95143	0.998255	18212	1	-0.016708
KRTAP19-6	8	0.0070509	0.031548	0.987607	593	6	-0.21719	0.57144	0.76547	0.997444	14648	1	-0.21719
PLA2R1	8	0.0070632	0.031603	0.987607	594	5	-0.29906	0.78329	0.87796	0.997525	16814	1	-0.29906
GPR50	8	0.0070945	0.031734	0.987607	595	3	-0.03827	0.3305	0.56865	0.996028	10857	2	-0.03827
PTAFR	8	0.0070981	0.03175	0.987607	596	5	-0.21071	0.88113	0.91868	0.998101	17579	1	-0.21071
PCIF1	8	0.0071101	0.031801	0.987607	597	4	0.016395	0.053612	0.16615	0.99022	3185	4	0.016395
OR52K1	8	0.0071321	0.031887	0.987607	598	5	-0.32269	0.14232	0.33466	0.996028	6394	2	-0.32269
SERTM1	8	0.0071427	0.031923	0.987607	599	5	-0.63732	0.64096	0.79877	0.997444	15271	2	-0.63732
AGMAT	8	0.007146	0.031936	0.987607	600	3	-0.0081906	0.74386	0.85406	0.997444	16332	1	-0.0081906
RRP8	8	0.0071489	0.031946	0.987607	601	5	-0.29076	0.36084	0.59455	0.996028	11377	2	-0.29076
ATXN1	8	0.0071868	0.032094	0.987607	602	4	-0.25738	0.53742	0.74409	0.997204	14253	3	-0.25738
NCKIPSD	8	0.0071928	0.032122	0.987607	603	5	-0.36494	0.47148	0.68852	0.99617	13179	2	-0.36494
ZFYVE28	8	0.0071974	0.032145	0.987607	604	3	-0.074116	0.40635	0.63317	0.99617	12121	2	-0.074116
AIFM3	8	0.0071988	0.032155	0.987607	605	6	-0.21121	0.99499	0.99502	0.999946	19007	0	-0.21121
OR2L2	8	0.0072488	0.032342	0.987607	606	4	-0.16018	0.10001	0.2695	0.994221	5156	3	-0.16018
HSFX2	8	0.0072864	0.03249	0.987607	607	5	-0.31097	0.18371	0.39539	0.996028	7513	2	-0.31097
ZNF562	8	0.0073003	0.03254	0.987607	608	2	0.034303	0.24762	0.484	0.996028	9218	3	0.034303
RASIP1	8	0.0073281	0.032644	0.987607	609	5	-0.22902	0.7396	0.85154	0.997444	16291	2	-0.22902
GTF2H4	8	0.0073517	0.032757	0.987607	610	4	-0.13425	0.36304	0.5964	0.996028	11409	3	-0.13425
SEMA3C	8	0.0073579	0.032784	0.987607	611	5	-0.38311	0.53972	0.74602	0.997256	14292	2	-0.38311
KIAA1191	8	0.007378	0.032856	0.987607	612	5	-0.22345	0.21828	0.44414	0.996028	8443	2	-0.22345
ODF3B	8	0.0073868	0.032895	0.987607	613	4	-0.17177	0.28444	0.52927	0.996028	10065	2	-0.17177
ATP1B4	8	0.0074031	0.032958	0.987607	614	4	-0.18838	0.98891	0.98904	0.999657	18904	0	-0.18838
SLC41A1	8	0.0074034	0.032959	0.987607	615	5	-0.31034	0.96645	0.96671	0.999314	18466	0	-0.31034
FAM177A1	8	0.0074163	0.033006	0.987607	616	4	-0.18978	0.97163	0.97187	0.999314	18553	0	-0.18978
GCOM1	8	0.007427	0.033037	0.987607	617	3	0.072781	0.4345	0.65717	0.99617	12574	3	0.072781
FAM103A1	8	0.0074419	0.033091	0.987607	618	4	-0.043469	0.26523	0.5075	0.996028	9686	4	-0.043469
CCND2	8	0.0074545	0.033136	0.987607	619	4	-0.10608	0.96709	0.96734	0.999314	18476	0	-0.10608
COL6A3	8	0.0074678	0.033197	0.987607	620	6	-0.33655	0.55297	0.75717	0.997444	14486	2	-0.33655
RHOB	8	0.0074718	0.033213	0.987607	621	4	-0.15726	0.24982	0.487	0.996028	9293	2	-0.15726
SAA2-SAA4	8	0.0074786	0.033234	0.987607	622	5	-0.21627	0.66283	0.80986	0.997444	15483	1	-0.21627
RUNDC1	8	0.0074806	0.033242	0.987607	623	3	0.014663	0.89947	0.92543	0.998101	17697	1	0.014663
MCF2L2	8	0.0074811	0.033244	0.987607	624	4	-0.18363	0.62623	0.79151	0.997444	15131	2	-0.18363
CLIP1	8	0.0074906	0.033278	0.987607	625	6	-0.20068	0.7469	0.85586	0.997444	16369	2	-0.20068
KPNA1	8	0.0075054	0.03334	0.987607	626	6	-0.26124	0.77165	0.87075	0.997444	16670	2	-0.26124
IGFL4	8	0.007506	0.033342	0.987607	627	4	-0.13053	0.17452	0.38207	0.996028	7263	3	-0.13053
PROK1	8	0.0075255	0.03341	0.987607	628	4	-0.077794	0.272	0.51647	0.996028	9848	2	-0.077794
PRTG	8	0.0075415	0.033478	0.987607	629	5	-0.28156	0.41433	0.64005	0.99617	12261	1	-0.28156
TMEM92	8	0.0075471	0.033501	0.987607	630	4	-0.099057	0.56343	0.76185	0.997444	14580	2	-0.099057
SNRPB2	8	0.0075574	0.033543	0.987607	631	3	0.00090418	0.43902	0.66091	0.99617	12648	2	0.00090418
SCPEP1	8	0.0075899	0.03367	0.987607	632	4	-0.14241	0.43451	0.65718	0.99617	12576	2	-0.14241
C2orf40	8	0.0075974	0.033697	0.987607	633	3	-0.060856	0.6337	0.79517	0.997444	15207	2	-0.060856
SPIN4	8	0.0076027	0.033718	0.987607	634	3	-0.11576	0.197	0.41444	0.996028	7890	2	-0.11576
PSMD4	8	0.0076088	0.033743	0.987607	635	2	-0.048217	0.11996	0.30065	0.996028	5747	3	-0.048217
FHL1	8	0.0076173	0.033781	0.987607	636	4	-0.10271	0.65293	0.80481	0.997444	15390	2	-0.10271
TP53RK	8	0.0076201	0.03379	0.987607	637	5	-0.52239	0.53611	0.74302	0.997011	14240	1	-0.52239
ABCA2	8	0.0076602	0.03394	0.987607	638	4	-0.13851	0.74372	0.85396	0.997444	16329	1	-0.13851
GCHFR	8	0.0076781	0.034018	0.987607	639	4	-0.13275	0.18822	0.40196	0.996028	7636	3	-0.13275
MPHOSPH10	8	0.0076977	0.034092	0.987607	640	2	0.32272	0.018378	0.07338	0.963286	1441	6	0.32272
ZFP91	8	0.0077116	0.034153	0.987607	641	3	0.012019	0.23639	0.46888	0.996028	8936	3	0.012019
SMARCD1	8	0.0077437	0.034279	0.987607	642	4	-0.21325	0.72524	0.8434	0.997444	16130	1	-0.21325
TAS2R8	8	0.0077493	0.034303	0.987607	643	5	-0.35042	0.75311	0.85944	0.997444	16433	1	-0.35042
DEGS2	8	0.0078206	0.034572	0.987607	644	5	-0.42015	0.99855	0.99854	0.999946	19074	0	-0.42015
IL9R	8	0.0078215	0.034574	0.987607	645	3	-0.063642	0.59721	0.77749	0.997444	14868	2	-0.063642
TSEN54	8	0.0078271	0.034598	0.987607	646	4	-0.16945	0.8991	0.92529	0.998101	17694	1	-0.16945
ZMIZ1	8	0.0078624	0.034738	0.987607	647	4	-0.13111	0.73166	0.84701	0.997444	16198	2	-0.13111
HS6ST3	8	0.0078658	0.034752	0.987607	648	4	-0.068211	0.4939	0.70727	0.99617	13546	2	-0.068211
NFU1	8	0.0078748	0.034794	0.987607	649	5	-0.38236	0.4735	0.69025	0.99617	13216	2	-0.38236
IQCF3	8	0.007879	0.034809	0.987607	650	4	-0.23114	0.83172	0.90424	0.998081	17313	1	-0.23114
PCDH9	8	0.0078837	0.034826	0.987607	651	4	-0.15658	0.17227	0.37884	0.996028	7202	3	-0.15658
LIMD1	8	0.0078868	0.034839	0.987607	652	5	-0.29694	0.75369	0.8598	0.997444	16440	2	-0.29694
CCR5	8	0.0079104	0.034938	0.987607	653	5	-0.26765	0.93279	0.94119	0.998101	18002	1	-0.26765
TAS2R9	8	0.0079234	0.034986	0.987607	654	2	0.074518	0.3376	0.57472	0.996028	10988	3	0.074518
APEX1	8	0.0079408	0.035055	0.987607	655	5	-0.30801	0.032409	0.1135	0.984261	2199	2	-0.30801
SC5D	8	0.0079457	0.035075	0.987607	656	6	-0.36544	0.11756	0.29686	0.996028	5680	1	-0.36544
INHBB	8	0.0079686	0.035158	0.987607	657	3	0.011747	0.24889	0.48569	0.996028	9264	4	0.011747
ACAN	8	0.0079974	0.035275	0.987607	658	5	-0.26462	0.39107	0.62028	0.996028	11890	2	-0.26462
CDC45	8	0.0080112	0.035327	0.987607	659	6	-0.28388	0.99905	0.99903	0.999946	19091	0	-0.28388
STAG2	8	0.00802	0.035359	0.987607	660	3	-0.027754	0.15358	0.35146	0.996028	6700	3	-0.027754
ALS2	8	0.0080247	0.035383	0.987607	661	3	-0.025959	0.95475	0.95593	0.999314	18279	1	-0.025959
DPP10	8	0.0080311	0.035402	0.987607	662	4	-0.11086	0.68914	0.82355	0.997444	15756	1	-0.11086
OR4D6	8	0.0080316	0.035404	0.987607	663	4	-0.18976	0.36603	0.599	0.996028	11461	3	-0.18976
LCE6A	8	0.0080714	0.035559	0.987607	664	3	-0.073332	0.019728	0.078051	0.963286	1542	1	-0.073332
NEDD8	8	0.0080807	0.0356	0.987607	665	6	-0.33309	0.70461	0.83185	0.997444	15915	2	-0.33309
MAGOH	8	0.0081061	0.035688	0.987607	666	2	0.0078523	0.3604	0.59416	0.996028	11371	3	0.0078523
INPP4A	8	0.0081228	0.035758	0.987607	667	4	-0.039751	0.18984	0.40429	0.996028	7685	3	-0.039751
ZNF816-ZNF321P	8	0.0081291	0.035786	0.987607	668	4	-0.14292	0.77562	0.87321	0.997444	16715	2	-0.14292
CHAMP1	8	0.0081406	0.035822	0.987607	669	4	-0.094269	0.70551	0.83235	0.997444	15932	2	-0.094269
SLC6A20	8	0.0081531	0.035861	0.987607	670	5	-0.35664	0.2715	0.5158	0.996028	9831	3	-0.35664
ARPP21	8	0.0081578	0.035883	0.987607	671	4	-0.051704	0.53126	0.73896	0.9966	14163	3	-0.051704
CFAP53	8	0.0081642	0.035907	0.987607	672	6	-0.24835	0.99072	0.99081	0.999946	18937	0	-0.24835
SLC36A2	8	0.0081742	0.035945	0.987607	673	1	0.046718	0.050193	0.15794	0.99022	3006	3	0.046718
OR6N2	8	0.0081967	0.036025	0.987607	674	4	-0.10785	0.32504	0.56391	0.996028	10762	2	-0.10785
SLC17A7	8	0.0082151	0.036097	0.987607	675	6	-0.22868	0.99756	0.99755	0.999946	19054	0	-0.22868
FKBP9	8	0.0082256	0.036136	0.987607	676	5	-0.33531	0.7166	0.83851	0.997444	16043	1	-0.33531
NHEJ1	8	0.0082257	0.036138	0.987607	677	5	-0.19611	0.12495	0.30826	0.996028	5897	2	-0.19611
DUSP4	8	0.0082267	0.036141	0.987607	678	4	-0.19164	0.81716	0.89998	0.998068	17215	1	-0.19164
LPCAT4	8	0.0082769	0.036342	0.987607	679	2	-0.0099588	0.062332	0.18688	0.99022	3583	2	-0.0099588
ZNF860	8	0.0082791	0.03635	0.987607	680	6	-0.15798	0.86619	0.91375	0.998101	17480	1	-0.15798
SLC25A39	8	0.0082816	0.036359	0.987607	681	4	-0.14463	0.28581	0.53043	0.996028	10089	2	-0.14463
KRTAP13-4	8	0.008292	0.036396	0.987607	682	4	-0.19134	0.21709	0.44248	0.996028	8410	2	-0.19134
C7orf71	8	0.0083	0.036431	0.987607	683	3	0.042812	0.11123	0.28703	0.995324	5502	4	0.042812
OR11L1	8	0.008309	0.036466	0.987607	684	5	-0.17612	0.86577	0.91361	0.998101	17478	1	-0.17612
MEST	8	0.0083093	0.036466	0.987607	685	6	-0.13777	0.44243	0.66381	0.99617	12714	2	-0.13777
GRN	8	0.0083283	0.03654	0.987607	686	2	0.11255	0.070102	0.20486	0.99022	3935	4	0.11255
VPS37D	8	0.0083314	0.036551	0.987607	687	4	-0.13074	0.076958	0.22047	0.99022	4230	3	-0.13074
C9orf72	8	0.0083354	0.036566	0.987607	688	5	-0.32137	0.94782	0.95072	0.998164	18203	1	-0.32137
RHCE	8	0.0083721	0.036725	0.987607	689	4	-0.1476	0.61591	0.78647	0.997444	15031	2	-0.1476
RAB23	8	0.0083767	0.03674	0.987607	690	6	-0.23462	0.7492	0.85716	0.997444	16387	1	-0.23462
CRHBP	8	0.0083797	0.036747	0.987607	691	1	0.34086	0.0024224	0.012998	0.963286	234	7	0.34086
NFATC2IP	8	0.0084311	0.036926	0.987607	692	1	0.074816	0.12334	0.30585	0.996028	5858	4	0.074816
FAM153B	8	0.0084464	0.036983	0.987607	693	5	-0.16017	0.21941	0.44571	0.996028	8477	1	-0.16017
NCK2	8	0.0084717	0.037079	0.987607	694	6	-0.23354	0.70251	0.83073	0.997444	15895	1	-0.23354
LARP4	8	0.0084825	0.037118	0.987607	695	3	0.018627	0.81705	0.8999	0.998068	17214	2	0.018627
ITIH2	8	0.0085209	0.037284	0.987607	696	4	-0.23374	0.90062	0.92587	0.998101	17711	1	-0.23374
CACNA1S	8	0.0085301	0.037324	0.987607	697	5	-0.24011	0.58064	0.76967	0.997444	14735	1	-0.24011
ELMO1	8	0.0085338	0.037344	0.987607	698	3	0.050108	0.15181	0.3488	0.996028	6652	4	0.050108
NT5DC1	8	0.008536	0.03735	0.987607	699	3	0.060962	0.23413	0.46582	0.996028	8865	3	0.060962
PPP1R3D	8	0.0085409	0.037374	0.987607	700	3	0.036886	0.013097	0.054643	0.963286	1067	3	0.036886
TP73	8	0.0085466	0.037396	0.987607	701	6	-0.19122	0.81185	0.89635	0.998068	17139	2	-0.19122
AKAP5	8	0.0085477	0.037403	0.987607	702	4	-0.21158	0.3251	0.56397	0.996028	10764	3	-0.21158
CCNA1	8	0.0085555	0.037434	0.987607	703	6	-0.21164	0.93794	0.94422	0.998101	18063	1	-0.21164
CACNG5	8	0.0085837	0.037545	0.987607	704	3	0.12597	0.10374	0.27533	0.994936	5282	4	0.12597
STRBP	8	0.0086244	0.037683	0.987607	705	4	-0.17739	0.22153	0.44863	0.996028	8535	2	-0.17739
GNGT2	8	0.0086402	0.037735	0.987607	706	4	-0.19198	0.070946	0.20683	0.99022	3983	4	-0.19198
ALKBH5	8	0.0086585	0.037815	0.987607	707	6	-0.33492	0.81267	0.89691	0.998068	17156	1	-0.33492
HAGHL	8	0.0086601	0.03782	0.987607	708	6	-0.21739	0.26914	0.51269	0.996028	9776	2	-0.21739
ZC3H3	8	0.008674	0.037878	0.987607	709	4	-0.22464	0.10552	0.2781	0.994936	5333	2	-0.22464
PLA2G4A	8	0.0086879	0.037936	0.987607	710	4	-0.11051	0.5194	0.72895	0.99619	13975	3	-0.11051
DEPDC1B	8	0.0087191	0.03805	0.987607	711	4	0.011856	0.16643	0.37038	0.996028	7047	4	0.011856
SRCAP	8	0.0087358	0.03811	0.987607	712	4	-0.073242	0.21618	0.44126	0.996028	8384	4	-0.073242
ZCCHC9	8	0.0087393	0.038119	0.987607	713	4	-0.19954	0.55968	0.76015	0.997444	14541	2	-0.19954
INS	8	0.0087637	0.038209	0.987607	714	5	-0.21284	0.97909	0.97931	0.999314	18712	0	-0.21284
PRY2	8	0.0087711	0.038236	0.987607	715	6	-0.21218	0.95107	0.95306	0.998725	18239	1	-0.21218
PTCD3	8	0.0087757	0.038257	0.987607	716	6	-0.28458	0.96101	0.96139	0.999314	18372	1	-0.28458
MDFI	8	0.0087833	0.038292	0.987607	717	5	-0.17637	0.78435	0.87864	0.997525	16825	2	-0.17637
OR5AU1	8	0.0087907	0.038321	0.987607	718	1	0.13216	0.18416	0.39606	0.996028	7526	4	0.13216
RBM44	8	0.0087956	0.038338	0.987607	719	6	-0.25695	0.39206	0.62111	0.996028	11906	1	-0.25695
FAM47C	8	0.0087969	0.03834	0.987607	720	4	-0.10285	0.81455	0.89819	0.998068	17180	2	-0.10285
ZNF843	8	0.008801	0.038361	0.987607	721	5	-0.30126	0.08527	0.23904	0.991264	4603	3	-0.30126
RNF215	8	0.0088296	0.038467	0.987607	722	4	-0.16393	0.49947	0.71193	0.99617	13644	1	-0.16393
SPDYA	8	0.0088307	0.038472	0.987607	723	6	-0.3114	0.99719	0.99717	0.999946	19049	0	-0.3114
GPR161	8	0.0088602	0.038584	0.987607	724	6	-0.33306	0.9345	0.94215	0.998101	18020	1	-0.33306
NIPAL3	8	0.0088955	0.038716	0.987607	725	5	-0.26903	0.80521	0.89196	0.998068	17054	1	-0.26903
C2orf72	8	0.008904	0.038754	0.987607	726	3	-0.096916	0.95146	0.95334	0.998857	18241	1	-0.096916
LRRIQ3	8	0.0089084	0.038767	0.987607	727	6	-0.36815	0.98285	0.98304	0.999314	18796	0	-0.36815
C19orf70	8	0.00894	0.038878	0.987607	728	3	-0.052473	0.98432	0.98445	0.999314	18822	0	-0.052473
KIRREL	8	0.0089596	0.038949	0.987607	729	3	0.046424	0.43728	0.65945	0.99617	12625	3	0.046424
SLC18A1	8	0.0090037	0.039122	0.987607	730	4	-0.21772	0.51682	0.7267	0.99619	13935	2	-0.21772
AGPAT9	8	0.0090089	0.039142	0.987607	731	5	-0.25096	0.4597	0.67846	0.99617	13005	3	-0.25096
FAM35A	8	0.009018	0.039179	0.987607	732	5	-0.21633	0.037139	0.12553	0.99022	2415	2	-0.21633
MAP4K4	8	0.009039	0.039258	0.987607	733	5	-0.27372	0.14472	0.33822	0.996028	6469	2	-0.27372
SMAD7	8	0.0090398	0.039259	0.987607	734	6	-0.36721	0.22452	0.45275	0.996028	8613	2	-0.36721
MPP3	8	0.0090474	0.039287	0.987607	735	1	0.10642	0.085895	0.24044	0.992348	4624	4	0.10642
SPN	8	0.0090643	0.039345	0.987607	736	6	-0.35067	0.9647	0.96491	0.999314	18439	1	-0.35067
POTEB	8	0.0090665	0.039351	0.987607	737	3	-0.052091	0.82299	0.90211	0.998068	17261	1	-0.052091
B3GNT9	8	0.0090778	0.039385	0.987607	738	5	-0.23392	0.31929	0.55899	0.996028	10666	2	-0.23392
COL22A1	8	0.0090988	0.039475	0.987607	739	5	-0.22737	0.31704	0.55705	0.996028	10624	3	-0.22737
APLP1	8	0.0091209	0.039549	0.987607	740	4	-0.15668	0.36279	0.59619	0.996028	11404	2	-0.15668
NDNF	8	0.0091397	0.039619	0.987607	741	5	-0.24544	0.6494	0.80303	0.997444	15353	2	-0.24544
NBPF7	8	0.0091694	0.039747	0.987607	742	6	-0.26666	0.83023	0.90385	0.998068	17301	1	-0.26666
GAPDH	8	0.0091829	0.039796	0.987607	743	6	-0.32546	0.83993	0.90633	0.998101	17347	1	-0.32546
SAA1	8	0.0091875	0.039817	0.987607	744	5	-0.43766	0.38348	0.61385	0.996028	11752	3	-0.43766
TMX2	8	0.009197	0.039856	0.987607	745	6	-0.25924	0.63023	0.79349	0.997444	15167	1	-0.25924
PIGL	8	0.0092174	0.039932	0.987607	746	6	-0.18762	0.98955	0.98966	0.999657	18919	0	-0.18762
PHTF1	8	0.0092174	0.039932	0.987607	747	6	-0.22053	0.97747	0.9777	0.999314	18677	0	-0.22053
DRGX	8	0.0092228	0.039951	0.987607	748	4	-0.16833	0.25703	0.49671	0.996028	9488	3	-0.16833
UTRN	8	0.0092528	0.040067	0.987607	749	2	0.15268	0.11603	0.29448	0.996028	5636	4	0.15268
HIPK3	8	0.0093041	0.040246	0.987607	750	2	0.1632	0.1628	0.36509	0.996028	6949	4	0.1632
RHOBTB1	8	0.0093449	0.040398	0.987607	751	5	-0.25368	0.0044446	0.021648	0.963286	394	3	-0.25368
CYSLTR1	8	0.009352	0.040423	0.987607	752	4	-0.18542	0.76571	0.86709	0.997444	16587	2	-0.18542
MIER3	8	0.0093555	0.040435	0.987607	753	5	-0.23312	0.11286	0.28959	0.99574	5552	2	-0.23312
EBNA1BP2	8	0.0093736	0.040503	0.987607	754	5	-0.36256	0.96975	0.96998	0.999314	18522	0	-0.36256
STEAP1	8	0.0094014	0.040613	0.987607	755	4	-0.11176	0.83437	0.90492	0.998097	17323	1	-0.11176
ANKHD1-EIF4EBP3	8	0.0094068	0.040632	0.987607	756	5	-0.21858	0.97057	0.97078	0.999314	18536	0	-0.21858
WFDC1	8	0.0094198	0.040683	0.987607	757	4	-0.19505	0.12852	0.31367	0.996028	6003	2	-0.19505
MYRIP	8	0.0094325	0.040734	0.987607	758	4	-0.064636	0.19735	0.41494	0.996028	7895	3	-0.064636
ST8SIA5	8	0.0094448	0.040784	0.987607	759	3	-0.053406	0.21867	0.44469	0.996028	8454	2	-0.053406
B4GALT3	8	0.0094501	0.040806	0.987607	760	3	-0.054675	0.79596	0.88597	0.998068	16941	2	-0.054675
ZG16	8	0.009451	0.040809	0.987607	761	3	0.030063	0.074827	0.21564	0.99022	4142	4	0.030063
ADGRF1	8	0.0094581	0.040833	0.987607	762	1	0.074572	0.016541	0.067079	0.963286	1314	3	0.074572
PIP4K2B	8	0.0094772	0.040904	0.987607	763	6	-0.22875	0.86016	0.91191	0.998101	17449	1	-0.22875
NPY1R	8	0.0094869	0.040943	0.987607	764	5	-0.33076	0.51335	0.72375	0.99617	13878	2	-0.33076
HDAC10	8	0.0094904	0.040955	0.987607	765	5	-0.29996	0.68502	0.82134	0.997444	15713	2	-0.29996
ZNF570	8	0.0095095	0.041028	0.987607	766	5	-0.17222	0.98702	0.98716	0.999657	18869	0	-0.17222
C4orf51	8	0.0095278	0.04109	0.987607	767	6	-0.21245	0.62884	0.79281	0.997444	15156	1	-0.21245
RHBDL3	8	0.0095556	0.041204	0.987607	768	6	-0.28583	0.34895	0.58435	0.996028	11184	2	-0.28583
SIRT6	8	0.0095608	0.041227	0.987607	769	5	-0.14308	0.94223	0.94697	0.998101	18125	1	-0.14308
PFKFB1	8	0.0095756	0.041278	0.987607	770	4	-0.080029	0.14736	0.34219	0.996028	6521	2	-0.080029
ERP29	8	0.0096121	0.041421	0.987607	771	1	-0.0086238	0.62716	0.79196	0.997444	15142	1	-0.0086238
HS3ST4	8	0.009641	0.041528	0.987607	772	5	-0.47337	0.13765	0.32752	0.996028	6264	3	-0.47337
CCNC	8	0.0096588	0.041591	0.987607	773	4	-0.32773	0.53562	0.7426	0.996656	14237	3	-0.32773
ROCK2	8	0.0096634	0.041611	0.987607	774	1	-0.045424	0.48238	0.69765	0.99617	13355	3	-0.045424
PSTK	8	0.0096802	0.041675	0.987607	775	3	0.044836	0.19631	0.41348	0.996028	7868	4	0.044836
MZT2B	8	0.009702	0.041765	0.987607	776	3	-0.1265	0.30875	0.55009	0.996028	10489	2	-0.1265
FOXF2	8	0.0097093	0.041787	0.987607	777	4	-0.16461	0.38877	0.61834	0.996028	11852	2	-0.16461
LPCAT3	8	0.0097114	0.041793	0.987607	778	3	-0.0059441	0.10714	0.28063	0.994936	5374	3	-0.0059441
TSTA3	8	0.0097147	0.041809	0.987607	779	2	0.17953	0.043131	0.14056	0.99022	2688	5	0.17953
CD248	8	0.0097148	0.041809	0.987607	780	5	-0.19809	0.923	0.9359	0.998101	17887	1	-0.19809
L3MBTL1	8	0.00973	0.041871	0.987607	781	5	-0.21431	0.99779	0.99779	0.999946	19062	0	-0.21431
GABBR2	8	0.0097657	0.042009	0.987607	782	4	-0.1642	0.92358	0.9362	0.998101	17900	1	-0.1642
LONRF2	8	0.0097661	0.04201	0.987607	783	2	0.034306	0.28171	0.52696	0.996028	10025	2	0.034306
SPANXB1	8	0.0097676	0.042015	0.987607	784	2	0.12848	0.01336	0.055611	0.963286	1084	4	0.12848
AGPAT6	8	0.0097715	0.042034	0.987607	785	3	0.075801	0.17673	0.38528	0.996028	7324	4	0.075801
GSTM2	8	0.0098053	0.042163	0.987607	786	4	-0.22109	0.61022	0.78375	0.997444	14978	1	-0.22109
SMUG1	8	0.0098174	0.0422	0.987607	787	1	0.21194	0.0097657	0.042245	0.963286	826	5	0.21194
KCNJ2	8	0.0098627	0.042356	0.987607	788	6	-0.18946	0.99549	0.99553	0.999946	19016	0	-0.18946
CD247	8	0.0098687	0.042375	0.987607	789	3	-0.070791	0.50821	0.71945	0.99617	13788	2	-0.070791
HAUS8	8	0.0098742	0.042393	0.987607	790	4	-0.082088	0.49919	0.7117	0.99617	13634	3	-0.082088
CSF3	8	0.009882	0.042421	0.987607	791	5	-0.10084	0.4933	0.70678	0.99617	13539	2	-0.10084
SMIM15	8	0.0099345	0.042616	0.987607	792	6	-0.15276	0.68474	0.8212	0.997444	15708	1	-0.15276
CLEC4C	8	0.0099713	0.042742	0.987607	793	2	0.078627	0.54937	0.75412	0.997444	14429	3	0.078627
H1FOO	8	0.010023	0.042945	0.987607	794	5	-0.11326	0.37264	0.60464	0.996028	11570	2	-0.11326
IFNA14	8	0.010023	0.042945	0.987607	795	3	-0.055622	0.58175	0.7702	0.997444	14747	1	-0.055622
PTPN7	8	0.010026	0.042952	0.987607	796	3	-0.039118	0.90786	0.92885	0.998101	17758	1	-0.039118
COPE	8	0.010027	0.042959	0.987607	797	6	-0.54924	0.071297	0.20762	0.99022	3999	1	-0.54924
PMM1	8	0.010048	0.043042	0.987607	798	5	-0.26926	0.91496	0.93204	0.998101	17810	1	-0.26926
ZNF583	8	0.010064	0.043095	0.987607	799	3	-0.041081	0.90183	0.92635	0.998101	17719	1	-0.041081
ZNF335	8	0.010074	0.043126	0.987607	800	3	0.066339	0.14616	0.34039	0.996028	6496	3	0.066339
AIRE	7	0.010096	0.041411	0.987607	801	4	-0.22764	0.10902	0.26677	0.994221	5434	2	-0.22764
PNRC1	8	0.010125	0.043316	0.987607	802	5	-0.34128	0.98978	0.98988	0.999657	18926	0	-0.34128
ATP2B4	8	0.010125	0.043317	0.987607	803	4	-0.096009	0.91767	0.93332	0.998101	17834	1	-0.096009
MFAP4	8	0.010127	0.043324	0.987607	804	3	0.043428	0.18008	0.39013	0.996028	7411	3	0.043428
CLIC2	8	0.010141	0.043376	0.987607	805	6	-0.20361	0.92046	0.93464	0.998101	17859	1	-0.20361
GNMT	8	0.010141	0.043379	0.987607	806	3	0.030531	0.11283	0.28955	0.99574	5550	4	0.030531
CCL25	8	0.010158	0.043452	0.987607	807	6	-0.20986	0.70305	0.83103	0.997444	15898	2	-0.20986
CCNB3	8	0.010168	0.043493	0.987607	808	3	-0.031828	0.38808	0.61772	0.996028	11845	3	-0.031828
XAGE3	8	0.010177	0.043525	0.987607	809	3	0.089534	0.2192	0.44541	0.996028	8473	4	0.089534
PIGZ	8	0.010194	0.043587	0.987607	810	4	-0.11457	0.2222	0.44954	0.996028	8565	2	-0.11457
CLDN20	8	0.010211	0.043648	0.987607	811	4	-0.076143	0.15912	0.35963	0.996028	6846	4	-0.076143
ABHD17B	8	0.010223	0.043692	0.987607	812	4	-0.039858	0.34008	0.57684	0.996028	11035	2	-0.039858
ATG16L1	8	0.010228	0.043706	0.987607	813	2	0.069979	0.086797	0.24247	0.992695	4654	4	0.069979
ALKBH1	8	0.010231	0.043722	0.987607	814	5	-0.14329	0.2504	0.48775	0.996028	9309	2	-0.14329
KCNK4	8	0.010238	0.043746	0.987607	815	5	-0.28394	0.31082	0.55186	0.996028	10529	1	-0.28394
POLDIP2	8	0.010257	0.043821	0.987607	816	4	-0.08162	0.9417	0.94664	0.998101	18116	1	-0.08162
LTBR	8	0.01026	0.043834	0.987607	817	6	-0.42239	0.09124	0.25222	0.992695	4841	1	-0.42239
RPL10	8	0.010279	0.043906	0.987607	818	4	-0.31572	0.86718	0.91406	0.998101	17484	1	-0.31572
CC2D1A	8	0.010282	0.043915	0.987607	819	6	-0.19469	0.47315	0.68995	0.99617	13208	1	-0.19469
C19orf26	8	0.010287	0.043937	0.987607	820	6	-0.1799	0.50479	0.71649	0.99617	13736	1	-0.1799
RTCA	8	0.010291	0.043951	0.987607	821	5	-0.21709	0.086899	0.2427	0.992695	4663	2	-0.21709
PHB	8	0.010302	0.043989	0.987607	822	5	-0.30305	0.94012	0.94562	0.998101	18093	1	-0.30305
PAGE4	8	0.010306	0.044	0.987607	823	6	-0.18694	0.99107	0.99117	0.999946	18942	0	-0.18694
MCFD2	8	0.010321	0.044059	0.987607	824	5	-0.20439	0.38292	0.61339	0.996028	11741	2	-0.20439
C15orf40	8	0.010321	0.044059	0.987607	825	5	-0.31934	0.7261	0.84388	0.997444	16138	2	-0.31934
ZNF726	8	0.01033	0.044095	0.987607	826	4	-0.065106	0.12186	0.30356	0.996028	5813	3	-0.065106
COPRS	8	0.010347	0.044154	0.987607	827	5	-0.27926	0.15832	0.35842	0.996028	6830	3	-0.27926
MANF	8	0.010359	0.044205	0.987607	828	4	-0.22429	0.94213	0.9469	0.998101	18123	1	-0.22429
TCEB1	8	0.010382	0.044301	0.987607	829	4	-0.19752	0.029186	0.10511	0.982865	2033	3	-0.19752
ATP6V0C	8	0.010389	0.044326	0.987607	830	4	-0.15336	0.93322	0.94142	0.998101	18009	1	-0.15336
ANKIB1	8	0.010401	0.044362	0.987607	831	5	-0.29424	0.73867	0.85102	0.997444	16277	2	-0.29424
SGCB	8	0.010428	0.044472	0.987607	832	4	-0.20736	0.17353	0.38066	0.996028	7237	2	-0.20736
SPANXA2	8	0.010433	0.044485	0.987607	833	4	-0.017167	0.18121	0.39176	0.996028	7447	3	-0.017167
ARHGAP32	8	0.010447	0.044534	0.987607	834	4	-0.14854	0.54902	0.75382	0.997444	14423	2	-0.14854
CRY1	8	0.010451	0.044546	0.987607	835	5	-0.37885	0.64397	0.80028	0.997444	15296	2	-0.37885
SH2D5	8	0.010484	0.044674	0.987607	836	6	-0.23105	0.03884	0.12978	0.99022	2488	2	-0.23105
TMA7	8	0.010486	0.04468	0.987607	837	3	-0.12081	0.069889	0.2044	0.99022	3924	2	-0.12081
PLEKHG6	8	0.010501	0.044734	0.987607	838	6	-0.2855	0.50444	0.71619	0.99617	13725	1	-0.2855
PLEKHB2	8	0.010503	0.044744	0.987607	839	4	-0.030053	0.25716	0.49688	0.996028	9493	4	-0.030053
OR5J2	8	0.010515	0.044787	0.987607	840	6	-0.21436	0.97152	0.97175	0.999314	18550	0	-0.21436
MAGEA10	8	0.010523	0.044817	0.987607	841	5	-0.14985	0.64014	0.79835	0.997444	15262	1	-0.14985
SBK3	8	0.010527	0.044831	0.987607	842	5	-0.27238	0.62826	0.79248	0.997444	15153	2	-0.27238
EXOC3L1	8	0.010536	0.044865	0.987607	843	3	0.025733	0.10121	0.27138	0.994221	5200	4	0.025733
C2orf80	8	0.010549	0.044916	0.987607	844	5	-0.2879	0.12931	0.31485	0.996028	6027	3	-0.2879
XRCC3	8	0.010555	0.044936	0.987607	845	4	-0.2327	0.67601	0.81661	0.997444	15626	2	-0.2327
MT4	8	0.010557	0.044942	0.987607	846	4	-0.088358	0.69007	0.82407	0.997444	15764	2	-0.088358
KLHL3	8	0.010577	0.045011	0.987607	847	5	-0.34623	0.1065	0.27962	0.994936	5358	2	-0.34623
PCLO	8	0.010587	0.045053	0.987607	848	3	-0.096334	0.64452	0.80055	0.997444	15302	2	-0.096334
HYLS1	8	0.010635	0.04524	0.987607	849	4	-0.12808	0.79095	0.88281	0.997862	16899	2	-0.12808
STK17A	8	0.010638	0.045246	0.987607	850	5	-0.30567	0.75136	0.85842	0.997444	16418	2	-0.30567
PRKCG	8	0.010656	0.045301	0.987607	851	6	-0.28217	0.95205	0.9538	0.998905	18248	1	-0.28217
KRTAP9-4	8	0.010659	0.045311	0.987607	852	6	-0.23494	0.82632	0.90291	0.998068	17283	1	-0.23494
FANCB	8	0.010689	0.045432	0.987607	853	5	-0.19933	0.75265	0.85917	0.997444	16428	2	-0.19933
CTRB1	8	0.010723	0.045547	0.987607	854	5	-0.21698	0.923	0.9359	0.998101	17888	1	-0.21698
NEUROD6	8	0.010741	0.045614	0.987607	855	4	-0.11443	0.72115	0.84102	0.997444	16090	2	-0.11443
GABRA1	8	0.01075	0.045647	0.987607	856	3	0.10653	0.020265	0.079946	0.966001	1579	4	0.10653
IQCA1L	8	0.010779	0.045762	0.987607	857	5	-0.2547	0.89641	0.92423	0.998101	17678	1	-0.2547
CPOX	8	0.0108	0.045842	0.987607	858	3	-0.090614	0.44082	0.66244	0.99617	12685	3	-0.090614
CRYBG3	8	0.010811	0.045882	0.987607	859	5	-0.2791	0.94658	0.94987	0.998101	18187	1	-0.2791
NID1	8	0.010843	0.046008	0.987607	860	4	-0.07677	0.9538	0.95518	0.999314	18266	1	-0.07677
PRRG2	8	0.010843	0.046008	0.987607	861	4	-0.09845	0.37128	0.60347	0.996028	11549	2	-0.09845
MYRF	8	0.01086	0.04608	0.987607	862	6	-0.37816	0.29069	0.53461	0.996028	10184	2	-0.37816
MAGI1	8	0.010875	0.046149	0.987607	863	5	-0.22775	0.98417	0.98431	0.999314	18820	0	-0.22775
INHA	8	0.01088	0.046169	0.987607	864	4	-0.16629	0.63729	0.79692	0.997444	15236	1	-0.16629
DNAJB12	8	0.010886	0.046193	0.987607	865	5	-0.31508	0.34806	0.5836	0.996028	11171	1	-0.31508
SMDT1	8	0.01089	0.046202	0.987607	866	3	0.11023	0.80684	0.893	0.998068	17074	2	0.11023
ASIC4	8	0.010894	0.046211	0.987607	867	4	-0.049905	0.89321	0.92303	0.998101	17657	1	-0.049905
FAM161B	8	0.010897	0.04622	0.987607	868	4	-0.11146	0.96222	0.96251	0.999314	18397	1	-0.11146
DLK1	8	0.010908	0.046271	0.987607	869	4	-0.15337	0.473	0.68981	0.99617	13205	1	-0.15337
KCNMB4	8	0.010946	0.046419	0.987607	870	2	0.038669	0.032616	0.11403	0.984261	2210	3	0.038669
CASP8	8	0.010997	0.046626	0.987607	871	2	0.05679	0.0096864	0.041934	0.963286	818	3	0.05679
TUBA8	8	0.01101	0.046672	0.987607	872	5	-0.32045	0.92435	0.93662	0.998101	17908	1	-0.32045
ITSN1	8	0.011023	0.046725	0.987607	873	6	-0.30749	0.67098	0.814	0.997444	15576	1	-0.30749
ITCH	8	0.011048	0.046822	0.987607	874	4	-0.10904	0.0078658	0.035038	0.963286	678	2	-0.10904
FER	8	0.011048	0.046823	0.987607	875	2	0.022491	0.96056	0.96098	0.999314	18367	1	0.022491
GDF2	8	0.011071	0.046894	0.987607	876	6	-0.25056	0.57563	0.7674	0.997444	14688	1	-0.25056
KRTAP9-8	8	0.011075	0.046911	0.987607	877	3	-0.0039429	0.1328	0.32018	0.996028	6124	3	-0.0039429
MTRNR2L7	8	0.011082	0.046943	0.987607	878	4	-0.23579	0.025259	0.094813	0.981761	1843	3	-0.23579
METTL7A	8	0.011086	0.046961	0.987607	879	4	-0.16403	0.23243	0.46353	0.996028	8812	3	-0.16403
PRSS36	8	0.011099	0.047023	0.987607	880	3	0.1658	0.047017	0.1502	0.99022	2870	5	0.1658
BCLAF1	8	0.0111	0.047024	0.987607	881	5	-0.43142	0.077368	0.22141	0.99022	4247	3	-0.43142
OR51M1	8	0.011157	0.047248	0.987607	882	6	-0.17776	0.80158	0.88958	0.998068	17010	1	-0.17776
KRTAP26-1	8	0.011166	0.047285	0.987607	883	6	-0.43467	0.96666	0.96692	0.999314	18469	0	-0.43467
PRPF39	8	0.011188	0.047376	0.987607	884	4	-0.10422	0.75798	0.86245	0.997444	16490	2	-0.10422
ZCCHC5	8	0.011199	0.047417	0.987607	885	4	-0.22906	0.71701	0.83872	0.997444	16049	2	-0.22906
UGT1A8	8	0.011202	0.047423	0.987607	886	5	-0.19214	0.98927	0.98938	0.999657	18913	0	-0.19214
OSGEPL1	8	0.011207	0.047443	0.987607	887	6	-0.33999	0.20813	0.43001	0.996028	8177	2	-0.33999
GLRA3	8	0.011214	0.047467	0.987607	888	3	-0.085909	0.78173	0.87698	0.997525	16793	1	-0.085909
TAF1A	8	0.011219	0.047483	0.987607	889	4	-0.34736	0.82954	0.90368	0.998068	17298	1	-0.34736
CDC73	8	0.011223	0.0475	0.987607	890	6	-0.16889	0.94158	0.94658	0.998101	18115	1	-0.16889
TRPV5	8	0.011241	0.04757	0.987607	891	5	-0.29913	0.25237	0.49036	0.996028	9362	3	-0.29913
SOX21	8	0.011245	0.047591	0.987607	892	6	-0.23502	0.99844	0.99844	0.999946	19071	0	-0.23502
PPM1K	8	0.011245	0.047591	0.987607	893	4	-0.12722	0.30061	0.54314	0.996028	10334	1	-0.12722
CHRFAM7A	8	0.011248	0.047603	0.987607	894	3	0.12453	0.10136	0.27159	0.994221	5210	4	0.12453
CDK5R2	8	0.011253	0.047626	0.987607	895	4	-0.10549	0.98184	0.98205	0.999314	18777	0	-0.10549
LILRB4	8	0.011268	0.047687	0.987607	896	6	-0.24744	0.78931	0.88172	0.997649	16881	2	-0.24744
LAPTM5	8	0.01127	0.047697	0.987607	897	4	-0.10481	0.35567	0.59008	0.996028	11301	2	-0.10481
USP17L10	8	0.011303	0.047813	0.987607	898	6	-0.18697	0.097618	0.26569	0.994221	5088	2	-0.18697
CYP21A2	8	0.011303	0.047813	0.987607	899	6	-0.21003	0.91978	0.93433	0.998101	17853	1	-0.21003
CMA1	8	0.011304	0.047817	0.987607	900	4	-0.1883	0.38276	0.61326	0.996028	11738	3	-0.1883
CPT1B	8	0.011317	0.047862	0.987607	901	6	-0.34306	0.99163	0.99172	0.999946	18955	0	-0.34306
IFITM1	8	0.011324	0.047891	0.987607	902	5	-0.32324	0.99147	0.99157	0.999946	18951	0	-0.32324
AACS	8	0.011342	0.047956	0.987607	903	6	-0.28441	0.62145	0.78919	0.997444	15076	2	-0.28441
SEMA4B	8	0.011356	0.048009	0.987607	904	4	-0.088441	0.35983	0.59366	0.996028	11360	3	-0.088441
MFSD7	8	0.011369	0.048061	0.987607	905	5	-0.22454	0.66379	0.81036	0.997444	15496	1	-0.22454
FRMD4B	8	0.011372	0.048074	0.987607	906	4	-0.11994	0.87969	0.91818	0.998101	17571	1	-0.11994
PLXNA4	8	0.011396	0.048167	0.987607	907	5	-0.22571	0.37181	0.60393	0.996028	11554	3	-0.22571
CARKD	8	0.011402	0.048194	0.987607	908	6	-0.47603	0.49305	0.70657	0.99617	13535	2	-0.47603
ACAA1	8	0.011407	0.048212	0.987607	909	4	-0.21641	0.80283	0.89038	0.998068	17028	2	-0.21641
RASSF7	8	0.01141	0.048223	0.987607	910	4	-0.17892	0.3857	0.61573	0.996028	11786	1	-0.17892
PPP2R3B	8	0.011442	0.048347	0.987607	911	4	-0.10036	0.75224	0.85892	0.997444	16425	1	-0.10036
NEMF	8	0.011463	0.048427	0.987607	912	5	-0.32392	0.86731	0.9141	0.998101	17487	1	-0.32392
GRM5	8	0.011465	0.048434	0.987607	913	3	-0.11554	0.45812	0.67715	0.99617	12978	3	-0.11554
OR2D3	8	0.011474	0.048461	0.987607	914	3	-0.055722	0.9857	0.98584	0.999398	18852	0	-0.055722
PEX6	8	0.011495	0.048555	0.987607	915	6	-0.26282	0.96477	0.96498	0.999314	18443	1	-0.26282
ZBTB25	8	0.011495	0.048555	0.987607	916	6	-0.22232	0.88962	0.92169	0.998101	17634	1	-0.22232
AKR1C1	8	0.011509	0.048602	0.987607	917	3	-0.035	0.099442	0.26858	0.994221	5138	3	-0.035
CAP1	8	0.011542	0.048734	0.987607	918	5	-0.30087	0.97158	0.97182	0.999314	18551	0	-0.30087
CSF2RA	8	0.011561	0.048787	0.987607	919	3	0.083808	0.10563	0.27829	0.994936	5338	4	0.083808
TMEM9	8	0.01157	0.048819	0.987607	920	5	-0.1923	0.49937	0.71186	0.99617	13638	2	-0.1923
HCN4	8	0.011578	0.048847	0.987607	921	6	-0.14808	0.90813	0.92896	0.998101	17761	1	-0.14808
SUPT20HL1	8	0.011593	0.048902	0.987607	922	4	-0.25099	0.97135	0.97158	0.999314	18547	0	-0.25099
E2F6	8	0.011609	0.048965	0.987607	923	6	-0.38143	0.32021	0.55976	0.996028	10675	2	-0.38143
TGM2	8	0.011612	0.048976	0.987607	924	2	0.13239	0.10393	0.27566	0.994936	5287	4	0.13239
TMEM64	8	0.011661	0.049157	0.987607	925	4	-0.19408	0.12865	0.31387	0.996028	6008	2	-0.19408
LIPM	8	0.01167	0.049187	0.987607	926	4	-0.13056	0.99487	0.9949	0.999946	19003	0	-0.13056
MYBPC1	8	0.011712	0.049349	0.987607	927	4	-0.095073	0.027281	0.10019	0.982865	1931	2	-0.095073
VGLL2	8	0.011752	0.049493	0.987607	928	6	-0.26758	0.45214	0.67211	0.99617	12875	1	-0.26758
GDAP1L1	8	0.011757	0.049508	0.987607	929	4	-0.071274	0.95539	0.95644	0.999314	18288	1	-0.071274
EIF2B4	8	0.011766	0.049533	0.987607	930	4	-0.16517	0.8158	0.89904	0.998068	17193	2	-0.16517
CNKSR3	8	0.011806	0.049709	0.987607	931	6	-0.34049	0.97899	0.97921	0.999314	18709	0	-0.34049
PEX5	8	0.011817	0.04975	0.987607	932	3	0.063568	0.49985	0.7123	0.99617	13647	2	0.063568
TRIM49C	8	0.011845	0.049853	0.987607	933	4	-0.11696	0.48803	0.7023	0.99617	13452	2	-0.11696
B3GALNT1	8	0.011855	0.049894	0.987607	934	6	-0.21079	0.054476	0.16822	0.99022	3227	2	-0.21079
PLA2G4F	8	0.011868	0.04994	0.987607	935	2	0.11096	0.15066	0.34709	0.996028	6616	3	0.11096
SLC35G2	8	0.011871	0.049949	0.987607	936	4	-0.081499	0.68134	0.81942	0.997444	15668	2	-0.081499
NUPL1	8	0.011876	0.049971	0.987607	937	6	-0.22055	0.81669	0.89966	0.998068	17208	2	-0.22055
SLC47A1	8	0.011904	0.050076	0.987607	938	3	-0.151	0.60411	0.78075	0.997444	14928	1	-0.151
CCT4	8	0.011917	0.050125	0.987607	939	6	-0.28984	0.063164	0.18885	0.99022	3613	1	-0.28984
TMEM248	8	0.011919	0.050134	0.987607	940	2	-0.017739	0.65701	0.80689	0.997444	15427	2	-0.017739
LMO1	8	0.011924	0.050152	0.987607	941	5	-0.13897	0.39822	0.62634	0.99617	12003	2	-0.13897
RAB33A	8	0.011931	0.050175	0.987607	942	5	-0.15179	0.95879	0.95934	0.999314	18337	1	-0.15179
KRTAP15-1	8	0.011943	0.050229	0.987607	943	6	-0.15213	0.37098	0.60322	0.996028	11541	2	-0.15213
ATP5G1	8	0.011956	0.050284	0.987607	944	6	-0.31235	0.28798	0.53229	0.996028	10132	2	-0.31235
KBTBD2	8	0.011959	0.050292	0.987607	945	4	-0.22274	0.79589	0.88593	0.998068	16940	1	-0.22274
TMTC4	8	0.011968	0.050327	0.987607	946	6	-0.26823	0.9967	0.9967	0.999946	19042	0	-0.26823
FAF2	8	0.01197	0.050335	0.987607	947	3	0.023261	0.027443	0.10059	0.982865	1939	2	0.023261
MAGOHB	8	0.012019	0.050518	0.987607	948	5	-0.26444	0.96394	0.96416	0.999314	18427	1	-0.26444
HPCA	8	0.01202	0.050521	0.987607	949	3	-0.070581	0.30675	0.54839	0.996028	10445	3	-0.070581
DOK3	8	0.012022	0.050526	0.987607	950	3	0.03251	0.29818	0.54104	0.996028	10292	2	0.03251
CASQ2	8	0.012034	0.050576	0.987607	951	4	-0.10201	0.81197	0.89643	0.998068	17141	2	-0.10201
PNLIPRP3	8	0.012058	0.050664	0.987607	952	5	-0.28091	0.94999	0.95224	0.998515	18227	1	-0.28091
TGIF2	8	0.012073	0.050723	0.987607	953	4	-0.15736	0.80772	0.89356	0.998068	17085	2	-0.15736
ZNF233	8	0.012077	0.050741	0.987607	954	4	-0.26032	0.92665	0.93785	0.998101	17927	1	-0.26032
POGZ	8	0.012087	0.050777	0.987607	955	6	-0.32698	0.34183	0.57832	0.996028	11070	1	-0.32698
IL17RB	8	0.012117	0.050892	0.987607	956	5	-0.26038	0.89781	0.92479	0.998101	17689	1	-0.26038
OR10A3	8	0.012124	0.050919	0.987607	957	1	0.13885	0.15674	0.35613	0.996028	6783	4	0.13885
TTLL6	8	0.012139	0.050975	0.987607	958	6	-0.48838	0.83586	0.9053	0.998097	17332	1	-0.48838
CLIP4	8	0.012157	0.051044	0.987607	959	6	-0.24612	0.53559	0.74258	0.996656	14236	1	-0.24612
FAM9A	8	0.012171	0.051098	0.987607	960	5	-0.24038	0.73604	0.84952	0.997444	16245	1	-0.24038
ABHD14A	8	0.012175	0.051111	0.987607	961	2	0.023472	0.16882	0.37383	0.996028	7115	3	0.023472
TRAPPC3	7	0.012178	0.048019	0.987607	962	5	-0.52518	0.10159	0.25364	0.992934	5219	1	-0.52518
MARK4	8	0.012181	0.05113	0.987607	963	5	-0.25344	0.99521	0.99523	0.999946	19013	0	-0.25344
METTL14	8	0.012181	0.051132	0.987607	964	5	-0.27263	0.47862	0.69452	0.99617	13297	2	-0.27263
QSOX1	8	0.012205	0.051207	0.987607	965	4	-0.14001	0.25149	0.4892	0.996028	9340	2	-0.14001
SAP30BP	8	0.012212	0.051236	0.987607	966	4	-0.11583	0.2931	0.53671	0.996028	10221	2	-0.11583
THSD1	8	0.012226	0.051283	0.987607	967	2	0.056423	0.07604	0.21841	0.99022	4188	2	0.056423
IGF2BP1	8	0.012235	0.051313	0.987607	968	5	-0.24862	0.72179	0.84138	0.997444	16095	1	-0.24862
ZHX3	8	0.012253	0.051391	0.987607	969	6	-0.2795	0.21686	0.44218	0.996028	8404	1	-0.2795
SERTAD2	8	0.012266	0.051439	0.987607	970	5	-0.23526	0.39545	0.62397	0.996028	11962	2	-0.23526
ACBD6	8	0.012266	0.051439	0.987607	971	5	-0.18421	0.97989	0.98009	0.999314	18732	0	-0.18421
SEC61G	8	0.012266	0.051442	0.987607	972	3	0.16231	0.48969	0.7037	0.99617	13483	3	0.16231
RBMY1J	8	0.012277	0.051481	0.987607	973	4	-0.19873	0.010689	0.045647	0.963286	892	2	-0.19873
CNN3	8	0.012278	0.051485	0.987607	974	2	0.084061	0.25481	0.49371	0.996028	9434	4	0.084061
ZNF500	8	0.012282	0.051501	0.987607	975	3	-0.06845	0.99557	0.99561	0.999946	19019	0	-0.06845
RABGAP1L	8	0.012306	0.051586	0.987607	976	5	-0.27707	0.94922	0.95168	0.998326	18219	1	-0.27707
KLF4	8	0.012329	0.051666	0.987607	977	1	0.18684	0.087932	0.24503	0.992695	4703	5	0.18684
RGPD4	8	0.01238	0.051864	0.987607	978	3	-0.011335	0.063052	0.18857	0.99022	3609	3	-0.011335
ARPC3	8	0.012381	0.051866	0.987607	979	5	-0.4195	0.23994	0.47364	0.996028	9030	2	-0.4195
EHMT2	8	0.01239	0.051898	0.987607	980	3	-0.10134	0.90052	0.92583	0.998101	17708	1	-0.10134
AP3M2	8	0.012399	0.051927	0.987607	981	6	-0.31626	0.97892	0.97913	0.999314	18705	0	-0.31626
HS2ST1	8	0.012415	0.051993	0.987607	982	4	-0.20468	0.97893	0.97913	0.999314	18706	0	-0.20468
MYH7B	8	0.01242	0.052008	0.987607	983	5	-0.22737	0.9762	0.9764	0.999314	18658	0	-0.22737
XKR8	8	0.012429	0.052049	0.987607	984	4	-0.06024	0.24452	0.47976	0.996028	9143	3	-0.06024
DNAJC4	8	0.012431	0.052061	0.987607	985	3	-0.0078309	0.162	0.36393	0.996028	6926	3	-0.0078309
KIAA1429	8	0.012437	0.052076	0.987607	986	5	-0.28382	0.14831	0.34362	0.996028	6550	3	-0.28382
CLPTM1	8	0.01244	0.052088	0.987607	987	4	-0.12425	0.027108	0.099726	0.982865	1921	3	-0.12425
CCDC64B	8	0.012457	0.05215	0.987607	988	4	-0.064045	0.65658	0.80668	0.997444	15424	2	-0.064045
C22orf42	8	0.012482	0.052252	0.987607	989	4	-0.025954	0.053747	0.16647	0.99022	3193	2	-0.025954
FAM180B	8	0.012489	0.052277	0.987607	990	5	-0.30456	0.020979	0.08236	0.966001	1626	2	-0.30456
VWA3A	8	0.012495	0.0523	0.987607	991	5	-0.25776	0.17556	0.38361	0.996028	7296	3	-0.25776
FXYD6-FXYD2	8	0.01251	0.05236	0.987607	992	5	-0.24452	0.10491	0.2772	0.994936	5315	2	-0.24452
DEFB116	8	0.012533	0.052446	0.987607	993	4	-0.10466	0.6073	0.78233	0.997444	14950	1	-0.10466
CCDC166	8	0.012534	0.052446	0.987607	994	4	-0.088364	0.14079	0.33235	0.996028	6349	2	-0.088364
C3orf79	8	0.012585	0.052629	0.987607	995	5	-0.19672	0.060766	0.18318	0.99022	3522	3	-0.19672
NBPF11	8	0.012611	0.05274	0.987607	996	3	0.037774	0.00992	0.042791	0.963286	835	3	0.037774
MAGEC3	8	0.012632	0.052821	0.987607	997	4	-0.13671	0.45943	0.67823	0.99617	12997	3	-0.13671
PTK2	8	0.012636	0.052839	0.987607	998	3	-0.063157	0.5201	0.72956	0.99619	13985	2	-0.063157
SSTR3	8	0.012676	0.052975	0.987607	999	4	-0.22343	0.77055	0.87009	0.997444	16653	1	-0.22343
ITGA6	8	0.012686	0.053018	0.987607	1000	5	-0.29158	0.70672	0.833	0.997444	15944	1	-0.29158
APOC4	8	0.012687	0.05302	0.987607	1001	2	0.055526	0.31383	0.55437	0.996028	10577	3	0.055526
CD36	8	0.012705	0.053087	0.987607	1002	4	-0.14214	0.78086	0.87643	0.997444	16783	2	-0.14214
CDCA5	8	0.012738	0.053206	0.987607	1003	1	0.23516	0.073363	0.21236	0.99022	4086	4	0.23516
ZC3H12D	8	0.012757	0.053271	0.987607	1004	5	-0.20419	0.98111	0.98128	0.999314	18759	0	-0.20419
LILRA1	8	0.01279	0.05339	0.987607	1005	3	0.033792	0.471	0.68811	0.99617	13167	3	0.033792
PEX10	8	0.012818	0.05349	0.987607	1006	5	-0.21978	0.73062	0.84644	0.997444	16188	2	-0.21978
SH3BP5	8	0.012833	0.053547	0.987607	1007	5	-0.26606	0.14312	0.33588	0.996028	6420	3	-0.26606
DHDDS	8	0.012841	0.053576	0.987607	1008	2	0.0038627	0.40861	0.6351	0.99617	12162	1	0.0038627
PDZD9	8	0.012856	0.053634	0.987607	1009	3	0.029465	0.52336	0.73237	0.996275	14047	2	0.029465
LCE3A	8	0.012862	0.053651	0.987607	1010	5	-0.3009	0.58116	0.76992	0.997444	14741	1	-0.3009
KIF6	8	0.01287	0.053682	0.987607	1011	6	-0.34305	0.99969	0.99969	0.999948	19108	0	-0.34305
TTC12	8	0.012891	0.053761	0.987607	1012	5	-0.19593	0.7367	0.84991	0.997444	16257	2	-0.19593
ARHGAP33	8	0.012892	0.053765	0.987607	1013	2	0.28619	0.037621	0.12671	0.99022	2441	5	0.28619
TRIM3	8	0.012932	0.053913	0.987607	1014	5	-0.14946	0.63149	0.7941	0.997444	15181	1	-0.14946
SLC25A24	8	0.012943	0.053953	0.987607	1015	2	0.084531	0.27613	0.5219	0.996028	9931	4	0.084531
USP17L2	8	0.012946	0.053966	0.987607	1016	4	-0.16436	0.97663	0.97683	0.999314	18668	0	-0.16436
OR7G2	8	0.012966	0.054035	0.987607	1017	6	-0.36332	0.67008	0.81354	0.997444	15566	2	-0.36332
DAZ1	8	0.012966	0.054035	0.987607	1018	6	-0.34078	0.97973	0.97994	0.999314	18726	0	-0.34078
GABRB1	8	0.012969	0.054048	0.987607	1019	5	-0.16978	0.95573	0.95673	0.999314	18293	1	-0.16978
AFF2	8	0.012986	0.0541	0.987607	1020	3	-0.0086912	0.33732	0.57449	0.996028	10982	3	-0.0086912
SKA1	8	0.012986	0.0541	0.987607	1021	5	-0.17345	0.16161	0.36331	0.996028	6912	2	-0.17345
SNRPD2	8	0.012994	0.05413	0.987607	1022	3	-0.042814	0.30981	0.55101	0.996028	10510	2	-0.042814
LRRC32	8	0.012997	0.054138	0.987607	1023	6	-0.13406	0.19186	0.40715	0.996028	7743	1	-0.13406
ABHD12B	8	0.01301	0.05418	0.987607	1024	5	-0.29889	0.17832	0.3876	0.996028	7369	3	-0.29889
ZNF676	8	0.013032	0.054254	0.987607	1025	5	-0.47996	0.68097	0.81924	0.997444	15665	2	-0.47996
FTL	8	0.013039	0.054276	0.987607	1026	4	-0.20855	0.68353	0.82056	0.997444	15694	2	-0.20855
PSMC4	8	0.013045	0.054295	0.987607	1027	4	-0.080161	0.055598	0.17092	0.99022	3278	4	-0.080161
CDRT4	8	0.01308	0.054427	0.987607	1028	5	-0.19978	0.57207	0.76576	0.997444	14655	1	-0.19978
ATL3	8	0.01308	0.054428	0.987607	1029	5	-0.35069	0.40755	0.63421	0.99617	12144	1	-0.35069
LDAH	8	0.013097	0.054479	0.987607	1030	6	-0.23408	0.20288	0.42266	0.996028	8037	1	-0.23408
ARID5A	8	0.013114	0.054537	0.987607	1031	3	-0.053319	0.2198	0.44624	0.996028	8491	3	-0.053319
LOC100129697	8	0.013131	0.054614	0.987607	1032	5	-0.2702	0.042128	0.13802	0.99022	2643	2	-0.2702
SERPINA5	8	0.013148	0.054667	0.987607	1033	3	-0.038098	0.22093	0.4478	0.996028	8523	2	-0.038098
NCAPH	8	0.01315	0.054673	0.987607	1034	6	-0.17834	0.65792	0.80735	0.997444	15434	2	-0.17834
CASP7	8	0.013157	0.054697	0.987607	1035	3	-0.092785	0.56699	0.76346	0.997444	14609	2	-0.092785
RFPL4AL1	8	0.013165	0.054725	0.987607	1036	6	-0.21089	0.99909	0.99907	0.999946	19092	0	-0.21089
OR2G3	8	0.013171	0.054748	0.987607	1037	6	-0.20379	0.99514	0.99517	0.999946	19011	0	-0.20379
UROD	8	0.013199	0.054855	0.987607	1038	3	-0.042798	0.20511	0.42577	0.996028	8102	3	-0.042798
NCKAP1L	8	0.013214	0.054915	0.987607	1039	6	-0.18489	0.71071	0.83518	0.997444	15983	2	-0.18489
RPL22	8	0.013221	0.054945	0.987607	1040	6	-0.23894	0.68545	0.82158	0.997444	15718	1	-0.23894
ABI1	8	0.013232	0.05499	0.987607	1041	4	-0.15907	0.76304	0.86547	0.997444	16545	2	-0.15907
CDH12	8	0.013236	0.055003	0.987607	1042	2	0.34566	0.0097682	0.042252	0.963286	827	6	0.34566
ZNF805	8	0.013242	0.055028	0.987607	1043	4	-0.095321	0.43654	0.65884	0.99617	12612	2	-0.095321
TMEM14B	8	0.01325	0.055056	0.987607	1044	2	0.085306	0.17521	0.38307	0.996028	7285	4	0.085306
HADHA	8	0.01327	0.055125	0.987607	1045	4	-0.17237	0.62606	0.79144	0.997444	15126	2	-0.17237
LYRM1	8	0.013301	0.055253	0.987607	1046	3	0.047662	0.36276	0.59617	0.996028	11403	3	0.047662
LOC101927322	8	0.013344	0.055406	0.987607	1047	6	-0.21392	0.76713	0.86799	0.997444	16599	2	-0.21392
DLX2	8	0.013352	0.05543	0.987607	1048	6	-0.35882	0.83129	0.90413	0.998068	17311	1	-0.35882
ARL6IP5	8	0.013354	0.055434	0.987607	1049	5	-0.17177	0.75779	0.86233	0.997444	16485	1	-0.17177
FUK	8	0.013358	0.055445	0.987607	1050	6	-0.22525	0.96954	0.96977	0.999314	18516	0	-0.22525
CKMT1B	8	0.013362	0.055458	0.987607	1051	6	-0.179	0.33456	0.57204	0.996028	10938	1	-0.179
KCTD10	8	0.013373	0.055501	0.987607	1052	3	0.071448	0.26978	0.5135	0.996028	9793	3	0.071448
RAB43	8	0.013374	0.055507	0.987607	1053	6	-0.19279	0.98837	0.98849	0.999657	18892	0	-0.19279
SEPTIN8	8	0.013389	0.055554	0.987607	1054	3	0.043238	0.18035	0.39052	0.996028	7420	3	0.043238
GUCY2F	8	0.013404	0.055604	0.987607	1055	3	0.1272	0.055374	0.17037	0.99022	3268	4	0.1272
TMEM99	8	0.013411	0.055627	0.987607	1056	4	-0.24234	0.62385	0.79037	0.997444	15102	2	-0.24234
NR2C1	8	0.013455	0.055796	0.987607	1057	4	-0.063136	0.0090665	0.039603	0.963286	768	3	-0.063136
PCGF6	8	0.013458	0.055808	0.987607	1058	6	-0.22653	0.72003	0.84034	0.997444	16081	1	-0.22653
PRKD2	8	0.013459	0.05581	0.987607	1059	4	-0.079924	0.47353	0.69027	0.99617	13218	2	-0.079924
ACOX2	8	0.013487	0.055904	0.987607	1060	5	-0.2559	0.6399	0.79821	0.997444	15259	2	-0.2559
BTBD18	8	0.013516	0.056008	0.987607	1061	6	-0.18165	0.98047	0.98064	0.999314	18745	0	-0.18165
ZNF341	8	0.013517	0.056015	0.987607	1062	3	-0.069065	0.46145	0.67994	0.99617	13032	2	-0.069065
NADK	8	0.01353	0.056058	0.987607	1063	4	-0.1365	0.38806	0.6177	0.996028	11843	2	-0.1365
PKIB	8	0.01353	0.056058	0.987607	1064	4	-0.20265	0.59761	0.77767	0.997444	14872	1	-0.20265
INTS8	8	0.013531	0.056063	0.987607	1065	6	-0.25393	0.53405	0.74128	0.9966	14209	1	-0.25393
OR52N1	8	0.013537	0.056084	0.987607	1066	6	-0.21015	0.33098	0.56908	0.996028	10873	2	-0.21015
SLC16A9	8	0.013557	0.056163	0.987607	1067	4	-0.10537	0.6855	0.8216	0.997444	15719	2	-0.10537
CRYBA4	8	0.013565	0.05619	0.987607	1068	3	-0.10486	0.63778	0.79717	0.997444	15237	2	-0.10486
RABL2B	8	0.013601	0.056326	0.987607	1069	6	-0.24244	0.57441	0.76685	0.997444	14678	1	-0.24244
ALPK2	8	0.01361	0.05636	0.987607	1070	6	-0.22961	0.8923	0.9227	0.998101	17654	1	-0.22961
SMC4	8	0.013612	0.056368	0.987607	1071	6	-0.28192	0.080667	0.22881	0.99022	4394	2	-0.28192
ATP4B	8	0.013645	0.056482	0.987607	1072	6	-0.17562	0.83821	0.90589	0.998101	17339	1	-0.17562
AADACL4	8	0.013658	0.056537	0.987607	1073	5	-0.35319	0.8166	0.89959	0.998068	17204	2	-0.35319
DNAJC30	8	0.013659	0.056539	0.987607	1074	3	0.052509	0.042713	0.1395	0.99022	2671	4	0.052509
LOC100132146	8	0.013671	0.056573	0.987607	1075	5	-0.2233	0.86784	0.91428	0.998101	17491	1	-0.2233
FREM3	8	0.01371	0.056712	0.987607	1076	5	-0.15392	0.19863	0.41673	0.996028	7931	2	-0.15392
NCR3	8	0.013717	0.056737	0.987607	1077	6	-0.12541	0.83427	0.90489	0.998097	17322	1	-0.12541
TEPP	8	0.013718	0.056744	0.987607	1078	6	-0.22319	0.52883	0.73695	0.996526	14125	2	-0.22319
TOMM5	8	0.013725	0.056769	0.987607	1079	3	-0.1358	0.66885	0.8129	0.997444	15550	2	-0.1358
TAC3	8	0.013758	0.056894	0.987607	1080	6	-0.15282	0.99948	0.99948	0.999946	19104	0	-0.15282
NUAK1	8	0.013759	0.056899	0.987607	1081	6	-0.11981	0.6933	0.82579	0.997444	15803	1	-0.11981
ARHGEF5	8	0.013762	0.056907	0.987607	1082	3	-0.013986	0.3858	0.61581	0.996028	11788	3	-0.013986
RGCC	8	0.013801	0.057063	0.987607	1083	5	-0.25314	0.46758	0.6852	0.99617	13123	3	-0.25314
SLC35E3	8	0.013813	0.057109	0.987607	1084	3	-0.067999	0.75257	0.85913	0.997444	16427	2	-0.067999
C19orf43	8	0.013816	0.057118	0.987607	1085	4	-0.066577	0.0096634	0.041848	0.963286	815	3	-0.066577
FANCD2	8	0.013821	0.057136	0.987607	1086	6	-0.3345	0.96266	0.96294	0.999314	18403	1	-0.3345
CD302	8	0.013832	0.057175	0.987607	1087	5	-0.21651	0.9993	0.99929	0.999946	19096	0	-0.21651
HSP90AA1	8	0.013843	0.057215	0.987607	1088	4	-0.38636	0.48197	0.69732	0.99617	13351	2	-0.38636
CACNG6	8	0.013843	0.057216	0.987607	1089	6	-0.17001	0.95042	0.95258	0.998587	18231	1	-0.17001
MTCH2	8	0.013852	0.057243	0.987607	1090	3	-0.023044	0.1126	0.2892	0.995683	5544	3	-0.023044
AXIN2	8	0.013853	0.057245	0.987607	1091	3	-0.069888	0.20499	0.42558	0.996028	8097	3	-0.069888
YLPM1	8	0.013874	0.057324	0.987607	1092	6	-0.18263	0.37408	0.60589	0.996028	11593	1	-0.18263
ERCC4	8	0.013889	0.05738	0.987607	1093	4	-0.20106	0.51947	0.72902	0.99619	13977	2	-0.20106
ZNF605	8	0.013904	0.057437	0.987607	1094	3	-0.073996	0.11057	0.28599	0.995324	5481	2	-0.073996
KPNA4	8	0.013915	0.057483	0.987607	1095	1	-0.04005	0.7546	0.86039	0.997444	16448	2	-0.04005
SNRPE	8	0.013921	0.057506	0.987607	1096	4	-0.19334	0.99305	0.99309	0.999946	18978	0	-0.19334
TPPP2	8	0.01393	0.057546	0.987607	1097	4	-0.18101	0.97294	0.97318	0.999314	18585	0	-0.18101
SNRPF	8	0.013933	0.057554	0.987607	1098	5	-0.43041	0.37243	0.60447	0.996028	11564	2	-0.43041
CXorf40A	8	0.013951	0.057628	0.987607	1099	6	-0.30189	0.12154	0.30306	0.996028	5805	1	-0.30189
OR2F1	8	0.013966	0.057689	0.987607	1100	1	-0.02175	0.12383	0.30656	0.996028	5873	2	-0.02175
ZBED9	8	0.013996	0.057785	0.987607	1101	5	-0.22561	0.97411	0.97433	0.999314	18612	0	-0.22561
ARMCX3	8	0.014036	0.057909	0.987607	1102	6	-0.21633	0.87976	0.91821	0.998101	17573	1	-0.21633
PRDM1	8	0.014047	0.05795	0.987607	1103	5	-0.33861	0.79411	0.8848	0.998068	16928	2	-0.33861
FAM159B	8	0.014061	0.057989	0.987607	1104	5	-0.36447	0.92801	0.93855	0.998101	17947	1	-0.36447
TRIM7	8	0.014068	0.058016	0.987607	1105	5	-0.20091	0.29031	0.53431	0.996028	10177	3	-0.20091
SPP2	8	0.01408	0.058059	0.987607	1106	3	-0.059189	0.46221	0.68058	0.99617	13045	3	-0.059189
GADL1	8	0.014119	0.058225	0.987607	1107	4	-0.10071	0.21007	0.43271	0.996028	8224	2	-0.10071
CXorf65	8	0.014129	0.058259	0.987607	1108	4	-0.12845	0.1768	0.3854	0.996028	7328	3	-0.12845
CD5L	8	0.01413	0.058268	0.987607	1109	4	-0.17349	0.53586	0.7428	0.996782	14239	3	-0.17349
PCDHB14	8	0.014133	0.058276	0.987607	1110	5	-0.25597	0.55273	0.75697	0.997444	14481	3	-0.25597
ACTRT2	8	0.014171	0.058408	0.987607	1111	2	0.11273	0.36027	0.59404	0.996028	11368	3	0.11273
FAM89B	8	0.014176	0.05843	0.987607	1112	5	-0.25692	0.48092	0.69642	0.99617	13336	2	-0.25692
EXD1	8	0.014182	0.058456	0.987607	1113	4	-0.22647	0.35218	0.58713	0.996028	11248	3	-0.22647
KIAA1328	8	0.014199	0.058511	0.987607	1114	3	0.11408	0.22394	0.45199	0.996028	8601	4	0.11408
EDNRA	8	0.014215	0.058565	0.987607	1115	6	-0.18751	0.99448	0.99452	0.999946	18997	0	-0.18751
PHAX	8	0.014225	0.058604	0.987607	1116	6	-0.36164	0.66824	0.81261	0.997444	15544	1	-0.36164
OR6K3	8	0.014226	0.058608	0.987607	1117	5	-0.22862	0.87104	0.91531	0.998101	17509	1	-0.22862
TTC39B	8	0.014236	0.058636	0.987607	1118	6	-0.2787	0.3503	0.58552	0.996028	11212	1	-0.2787
GPS1	8	0.014237	0.058642	0.987607	1119	5	-0.35871	0.16029	0.36138	0.996028	6881	3	-0.35871
KRT40	8	0.014258	0.058723	0.987607	1120	3	0.21814	0.043485	0.14149	0.99022	2710	5	0.21814
GIT1	8	0.014273	0.058778	0.987607	1121	4	-0.03846	0.41977	0.64473	0.99617	12350	3	-0.03846
ZNF750	8	0.014282	0.058813	0.987607	1122	5	-0.24458	0.70911	0.83433	0.997444	15961	2	-0.24458
CBX5	8	0.014305	0.058904	0.987607	1123	5	-0.23529	0.99936	0.99936	0.999946	19100	0	-0.23529
ADSS	8	0.014348	0.059051	0.987607	1124	5	-0.37773	0.8135	0.89747	0.998068	17167	2	-0.37773
PRKD3	8	0.014362	0.059098	0.987607	1125	4	-0.18443	0.62986	0.79333	0.997444	15162	2	-0.18443
ZNF10	8	0.014362	0.059098	0.987607	1126	5	-0.42134	0.049487	0.15623	0.99022	2982	1	-0.42134
TMEM130	8	0.014375	0.059155	0.987607	1127	2	-0.029777	0.19302	0.40879	0.996028	7768	2	-0.029777
PLA2G12A	8	0.014422	0.059334	0.987607	1128	3	-0.044912	0.10045	0.27018	0.994221	5167	3	-0.044912
KLHDC10	8	0.014426	0.059348	0.987607	1129	3	0.029813	0.52993	0.73785	0.9966	14144	3	0.029813
RPS15	8	0.01444	0.059398	0.987607	1130	5	-0.56032	0.37833	0.60948	0.996028	11666	1	-0.56032
MAGI2	8	0.014451	0.05944	0.987607	1131	6	-0.18275	0.00095711	0.0054613	0.963286	97	2	-0.18275
TEX14	8	0.01447	0.059511	0.987607	1132	5	-0.22778	0.69761	0.82805	0.997444	15841	2	-0.22778
PDAP1	8	0.014477	0.059541	0.987607	1133	3	0.04024	0.66493	0.81097	0.997444	15510	1	0.04024
PHF20L1	8	0.014488	0.05958	0.987607	1134	4	-0.11572	0.89166	0.92245	0.998101	17646	1	-0.11572
HLA-DOA	8	0.014502	0.059622	0.987607	1135	5	-0.25346	0.23219	0.4632	0.996028	8807	2	-0.25346
GTF2A1	8	0.014512	0.059654	0.987607	1136	5	-0.24269	0.046244	0.14835	0.99022	2832	2	-0.24269
ZBTB7A	8	0.014516	0.059666	0.987607	1137	4	-0.23026	0.93861	0.94464	0.998101	18077	1	-0.23026
RBBP8NL	8	0.014518	0.059672	0.987607	1138	6	-0.30387	0.3318	0.56974	0.996028	10890	2	-0.30387
SH3TC1	8	0.014518	0.059672	0.987607	1139	6	-0.16738	0.47091	0.68802	0.99617	13164	1	-0.16738
RBM18	8	0.014528	0.059704	0.987607	1140	2	-0.00064209	0.45781	0.67689	0.99617	12969	3	-0.00064209
ODF3L2	8	0.01453	0.05971	0.987607	1141	6	-0.24878	0.90683	0.92843	0.998101	17750	1	-0.24878
ZNF24	8	0.014549	0.059781	0.987607	1142	4	-0.12982	0.66849	0.81272	0.997444	15545	2	-0.12982
TTC29	8	0.014567	0.059849	0.987607	1143	6	-0.25288	0.12205	0.30383	0.996028	5822	1	-0.25288
BLCAP	8	0.014579	0.059893	0.987607	1144	5	-0.18992	0.40733	0.63403	0.99617	12139	2	-0.18992
PLAA	8	0.014593	0.059943	0.987607	1145	5	-0.26417	0.52206	0.73126	0.99619	14024	2	-0.26417
PTRH1	8	0.014609	0.05999	0.987607	1146	5	-0.32981	0.39862	0.62668	0.99617	12009	1	-0.32981
CCIN	8	0.014624	0.060046	0.987607	1147	4	-0.060928	0.36478	0.59793	0.996028	11432	2	-0.060928
ACOT8	8	0.014639	0.060106	0.987607	1148	5	-0.30504	0.18141	0.39204	0.996028	7452	2	-0.30504
VPS13B	8	0.014642	0.060115	0.987607	1149	5	-0.21435	0.86582	0.91363	0.998101	17479	1	-0.21435
TWISTNB	8	0.014651	0.060146	0.987607	1150	5	-0.44622	0.66863	0.81279	0.997444	15547	2	-0.44622
XPO5	8	0.014679	0.060234	0.987607	1151	6	-0.16133	0.94539	0.94908	0.998101	18170	1	-0.16133
GPRC5C	8	0.014682	0.060245	0.987607	1152	3	-0.041199	0.93344	0.94154	0.998101	18014	1	-0.041199
B4GALT4	8	0.014708	0.060331	0.987607	1153	6	-0.2827	0.98173	0.98194	0.999314	18772	0	-0.2827
ZPBP	8	0.01471	0.060339	0.987607	1154	6	-0.21084	0.91719	0.93307	0.998101	17827	1	-0.21084
AGAP6	8	0.014713	0.060352	0.987607	1155	6	-0.25435	0.71294	0.83643	0.997444	16004	2	-0.25435
VSIG4	8	0.014733	0.060428	0.987607	1156	2	0.20394	0.0092061	0.040147	0.963286	777	4	0.20394
LPAR6	8	0.014757	0.060512	0.987607	1157	4	-0.17212	0.92677	0.93791	0.998101	17929	1	-0.17212
BMP3	8	0.014764	0.060544	0.987607	1158	6	-0.15777	0.68633	0.82207	0.997444	15727	1	-0.15777
CLECL1	8	0.014784	0.060614	0.987607	1159	5	-0.23071	0.87582	0.91685	0.998101	17539	1	-0.23071
OR7C2	8	0.014835	0.060789	0.987607	1160	3	-0.046443	0.52576	0.73439	0.996526	14081	2	-0.046443
EPG5	8	0.014857	0.060863	0.987607	1161	5	-0.28162	0.093422	0.25693	0.994221	4922	3	-0.28162
CEACAM7	8	0.014878	0.060937	0.987607	1162	5	-0.31413	0.76182	0.86475	0.997444	16529	2	-0.31413
EPHA2	8	0.014888	0.060975	0.987607	1163	5	-0.22004	0.085656	0.23991	0.992239	4616	1	-0.22004
ENGASE	8	0.014888	0.060979	0.987607	1164	4	-0.1281	0.07018	0.20504	0.99022	3943	2	-0.1281
MAPT	8	0.014914	0.061078	0.987607	1165	3	0.012422	0.076797	0.22009	0.99022	4222	3	0.012422
ZCWPW1	8	0.014918	0.061101	0.987607	1166	6	-0.18451	0.21761	0.44323	0.996028	8426	2	-0.18451
DIS3L2	8	0.014921	0.061115	0.987607	1167	5	-0.31314	0.37997	0.61091	0.996028	11690	3	-0.31314
GNB3	8	0.01493	0.061144	0.987607	1168	5	-0.15901	0.9579	0.95856	0.999314	18323	1	-0.15901
TCN2	8	0.014938	0.061183	0.987607	1169	5	-0.36106	0.5046	0.71633	0.99617	13730	3	-0.36106
FAM102B	8	0.014961	0.061263	0.987607	1170	5	-0.25097	0.058019	0.17667	0.99022	3399	2	-0.25097
RAP1GDS1	8	0.014972	0.061314	0.987607	1171	3	-0.048252	0.22468	0.45297	0.996028	8617	1	-0.048252
TRIML1	8	0.014988	0.061375	0.987607	1172	5	-0.25613	0.9135	0.93136	0.998101	17798	1	-0.25613
NFE2L1	8	0.014991	0.061381	0.987607	1173	5	-0.14288	0.99198	0.99205	0.999946	18959	0	-0.14288
LRRC27	8	0.015002	0.061429	0.987607	1174	6	-0.22043	0.21565	0.44055	0.996028	8364	2	-0.22043
PAICS	8	0.015005	0.061438	0.987607	1175	4	-0.19441	0.030658	0.10897	0.984261	2108	3	-0.19441
PET100	8	0.015039	0.061581	0.987607	1176	4	-0.070403	0.28887	0.53308	0.996028	10147	3	-0.070403
RLBP1	8	0.015065	0.061675	0.987607	1177	6	-0.26566	0.51852	0.72818	0.99619	13961	1	-0.26566
TRIM6-TRIM34	8	0.01509	0.06177	0.987607	1178	4	-0.091685	0.48767	0.70199	0.99617	13445	3	-0.091685
DHRS4L1	8	0.01509	0.061771	0.987607	1179	3	0.010867	0.63077	0.79375	0.997444	15175	2	0.010867
PKHD1L1	8	0.015122	0.061887	0.987607	1180	6	-0.20867	0.96886	0.96912	0.999314	18503	0	-0.20867
TSNARE1	8	0.015122	0.061887	0.987607	1181	6	-0.21267	0.99771	0.99771	0.999946	19059	0	-0.21267
KRT39	8	0.015141	0.061943	0.987607	1182	3	0.053147	0.28696	0.53141	0.996028	10107	2	0.053147
SLC5A8	8	0.015148	0.061966	0.987607	1183	6	-0.16751	0.72902	0.84551	0.997444	16166	2	-0.16751
CHPT1	8	0.015157	0.061995	0.987607	1184	6	-0.2419	0.26931	0.51292	0.996028	9782	2	-0.2419
PRPF31	8	0.015177	0.06207	0.987607	1185	4	-0.14554	0.95985	0.96031	0.999314	18358	1	-0.14554
FSHB	8	0.015192	0.062116	0.987607	1186	4	-0.14331	0.30301	0.54517	0.996028	10387	2	-0.14331
CTAGE15	7	0.015193	0.057496	0.987607	1187	2	-0.013444	0.9498	0.94988	0.998101	18225	0	-0.013444
NHSL1	8	0.01521	0.062184	0.987607	1188	5	-0.31513	0.9567	0.95756	0.999314	18308	1	-0.31513
BMP2	8	0.015222	0.06223	0.987607	1189	6	-0.18643	0.98496	0.98508	0.999314	18839	0	-0.18643
SPPL2C	8	0.015259	0.062352	0.987607	1190	6	-0.19403	0.71022	0.83494	0.997444	15977	1	-0.19403
C12orf29	8	0.015283	0.062434	0.987607	1191	5	-0.28028	0.99587	0.99591	0.999946	19027	0	-0.28028
AKR1E2	8	0.015293	0.062467	0.987607	1192	4	-0.16232	0.3306	0.56875	0.996028	10860	2	-0.16232
ADCYAP1R1	8	0.015294	0.062469	0.987607	1193	3	0.020341	0.27325	0.51812	0.996028	9874	4	0.020341
TMCC3	8	0.015295	0.06247	0.987607	1194	5	-0.3372	0.53144	0.73911	0.9966	14166	1	-0.3372
LOC100144595	6	0.015296	0.056909	0.987607	1195	5	-0.4199	0.50485	0.66565	0.99617	13737	1	-0.4199
KIAA1024	8	0.015307	0.062516	0.987607	1196	5	-0.31031	0.37746	0.60876	0.996028	11650	2	-0.31031
PAFAH1B3	8	0.015307	0.062517	0.987607	1197	4	0.073169	0.00078927	0.0045884	0.963286	86	4	0.073169
DFNA5	8	0.01531	0.062528	0.987607	1198	4	-0.19998	0.36676	0.59964	0.996028	11468	2	-0.19998
TRIM43	8	0.015342	0.062639	0.987607	1199	4	-0.21342	0.11549	0.29365	0.996028	5620	2	-0.21342
DET1	8	0.015346	0.062654	0.987607	1200	2	-0.027376	0.43067	0.6539	0.99617	12513	3	-0.027376
VSTM4	8	0.015349	0.062664	0.987607	1201	6	-0.19047	0.82435	0.90243	0.998068	17274	1	-0.19047
OAZ3	8	0.015363	0.062716	0.987607	1202	4	-0.2303	0.94199	0.94683	0.998101	18121	1	-0.2303
TNKS1BP1	8	0.015369	0.062732	0.987607	1203	2	-0.060518	0.84746	0.90832	0.998101	17383	1	-0.060518
PNLIP	8	0.015397	0.062828	0.987607	1204	5	-0.24663	0.088332	0.24588	0.992695	4722	1	-0.24663
ADCYAP1	8	0.015403	0.062853	0.987607	1205	6	-0.25782	0.2868	0.53128	0.996028	10104	2	-0.25782
KATNAL2	8	0.015407	0.062865	0.987607	1206	4	-0.26981	0.84729	0.90828	0.998101	17381	1	-0.26981
MPP6	8	0.015412	0.062883	0.987607	1207	4	-0.089525	0.36375	0.59704	0.996028	11419	1	-0.089525
CDH6	8	0.015446	0.063017	0.987607	1208	5	-0.24282	0.73767	0.85047	0.997444	16266	1	-0.24282
OR10H1	8	0.015492	0.063182	0.987607	1209	2	-0.073009	0.97277	0.97303	0.999314	18577	0	-0.073009
INTS10	8	0.015494	0.063197	0.987607	1210	5	-0.42866	0.76419	0.86619	0.997444	16561	2	-0.42866
DLD	8	0.015499	0.063213	0.987607	1211	1	0.017979	0.065849	0.19502	0.99022	3729	2	0.017979
CELF2	8	0.015512	0.063257	0.987607	1212	5	-0.16684	0.95404	0.95536	0.999314	18269	1	-0.16684
FAM50B	8	0.01558	0.063485	0.987607	1213	4	-0.11741	0.61669	0.78686	0.997444	15034	1	-0.11741
SPTLC2	7	0.015587	0.058722	0.987607	1214	5	-0.28396	0.93282	0.93437	0.998101	18003	1	-0.28396
UFSP1	8	0.0156	0.063561	0.987607	1215	2	-0.023664	0.69587	0.82714	0.997444	15822	1	-0.023664
GTF2A2	8	0.015601	0.063567	0.987607	1216	3	-0.029853	0.85931	0.91165	0.998101	17447	1	-0.029853
LEFTY2	8	0.01565	0.063737	0.987607	1217	4	-0.30792	0.070821	0.20651	0.99022	3976	3	-0.30792
MCTP2	8	0.01565	0.063737	0.987607	1218	4	-0.29072	0.5106	0.72147	0.99617	13833	2	-0.29072
CBLN3	8	0.015651	0.063746	0.987607	1219	5	-0.22775	0.97473	0.97493	0.999314	18623	0	-0.22775
OPLAH	8	0.015652	0.063748	0.987607	1220	4	-0.013927	0.03994	0.13253	0.99022	2534	3	-0.013927
KHNYN	8	0.015662	0.063785	0.987607	1221	4	-0.032489	0.54514	0.75059	0.997444	14368	2	-0.032489
SESN3	8	0.015683	0.063867	0.987607	1222	5	-0.27179	0.69503	0.8267	0.997444	15812	2	-0.27179
FBXO25	8	0.015691	0.063895	0.987607	1223	6	-0.32462	0.70077	0.82976	0.997444	15871	2	-0.32462
FUT5	8	0.015701	0.063931	0.987607	1224	6	-0.22723	0.91966	0.93428	0.998101	17851	1	-0.22723
LIMS3L	8	0.015703	0.06394	0.987607	1225	4	-0.095061	0.34689	0.58262	0.996028	11150	2	-0.095061
ANP32D	8	0.015709	0.06396	0.987607	1226	5	-0.34789	0.41043	0.63663	0.99617	12202	3	-0.34789
DNASE1	8	0.015717	0.063983	0.987607	1227	4	-0.1868	0.11102	0.28669	0.995324	5494	3	-0.1868
ATF7IP	8	0.015754	0.064129	0.987607	1228	5	-0.13434	0.9773	0.97752	0.999314	18673	0	-0.13434
FAM210A	8	0.01576	0.064149	0.987607	1229	6	-0.23703	0.99367	0.99373	0.999946	18986	0	-0.23703
ALG2	6	0.015773	0.058456	0.987607	1230	5	-0.37174	0.549	0.69821	0.99617	14422	1	-0.37174
LGR4	8	0.015784	0.06424	0.987607	1231	5	-0.23154	0.052602	0.16371	0.99022	3137	2	-0.23154
ACADSB	8	0.015796	0.064285	0.987607	1232	3	0.1047	0.055166	0.16988	0.99022	3259	4	0.1047
SLC22A9	8	0.015805	0.064318	0.987607	1233	3	-0.1412	0.82465	0.90251	0.998068	17277	1	-0.1412
CDKN2AIPNL	8	0.015812	0.064337	0.987607	1234	6	-0.1189	0.64071	0.79865	0.997444	15267	1	-0.1189
RELL1	8	0.01582	0.064362	0.987607	1235	5	-0.26122	0.88197	0.91897	0.998101	17587	1	-0.26122
SLIRP	8	0.015836	0.064407	0.987607	1236	3	0.11064	0.22339	0.4512	0.996028	8587	4	0.11064
LHX2	8	0.01584	0.064417	0.987607	1237	6	-0.24384	0.92747	0.93828	0.998101	17937	1	-0.24384
PUM2	8	0.015852	0.064458	0.987607	1238	4	-0.02217	0.12927	0.31479	0.996028	6025	3	-0.02217
DCDC2B	8	0.015856	0.064475	0.987607	1239	5	-0.31856	0.94292	0.94743	0.998101	18136	1	-0.31856
PEX2	8	0.015862	0.064495	0.987607	1240	3	-0.033302	0.055941	0.17173	0.99022	3300	3	-0.033302
AGBL1	8	0.015879	0.064548	0.987607	1241	4	-0.13528	0.15308	0.3507	0.996028	6684	2	-0.13528
DIS3	8	0.015896	0.064614	0.987607	1242	6	-0.17648	0.96323	0.96347	0.999314	18417	1	-0.17648
C2orf61	8	0.015907	0.064659	0.987607	1243	3	0.065023	0.26464	0.50673	0.996028	9670	3	0.065023
DPY19L2	8	0.015909	0.064665	0.987607	1244	6	-0.21862	0.82298	0.90211	0.998068	17260	1	-0.21862
TCF21	8	0.015912	0.064681	0.987607	1245	4	-0.11586	0.55159	0.75601	0.997444	14461	3	-0.11586
FAM181A	8	0.015918	0.064703	0.987607	1246	5	-0.2239	0.79174	0.88329	0.997862	16907	2	-0.2239
RBAK	8	0.015924	0.064724	0.987607	1247	3	-0.04628	0.96129	0.96165	0.999314	18376	1	-0.04628
RSPO4	8	0.015934	0.064762	0.987607	1248	4	-0.10553	0.5181	0.72781	0.99619	13957	2	-0.10553
C1QTNF9B	8	0.015956	0.06484	0.987607	1249	6	-0.25757	0.45545	0.67489	0.99617	12931	2	-0.25757
LPAR2	8	0.015956	0.06484	0.987607	1250	6	-0.27156	0.53662	0.74343	0.997204	14242	1	-0.27156
RBM25	8	0.015958	0.064845	0.987607	1251	3	-0.0034522	0.34572	0.58163	0.996028	11134	2	-0.0034522
CHST11	8	0.016017	0.065048	0.987607	1252	4	-0.33352	0.59854	0.77813	0.997444	14881	2	-0.33352
BLMH	8	0.016048	0.065159	0.987607	1253	5	-0.29653	0.32423	0.56323	0.996028	10750	3	-0.29653
MTNR1B	8	0.01606	0.0652	0.987607	1254	5	-0.22214	0.96627	0.96653	0.999314	18463	0	-0.22214
KLHL24	8	0.01606	0.0652	0.987607	1255	4	-0.087958	0.18984	0.40429	0.996028	7684	2	-0.087958
ZDHHC19	8	0.01607	0.065243	0.987607	1256	6	-0.19192	0.94063	0.94595	0.998101	18100	1	-0.19192
ZDHHC2	8	0.01607	0.065243	0.987607	1257	6	-0.15771	0.73667	0.8499	0.997444	16256	1	-0.15771
FAM69C	8	0.016083	0.065289	0.987607	1258	6	-0.15432	0.93876	0.94473	0.998101	18079	1	-0.15432
DNAJC25	8	0.016111	0.065398	0.987607	1259	6	-0.16194	0.99849	0.99849	0.999946	19073	0	-0.16194
TMEM189-UBE2V1	8	0.016111	0.0654	0.987607	1260	3	-0.080186	0.34195	0.57843	0.996028	11072	2	-0.080186
BEND2	8	0.016129	0.065476	0.987607	1261	4	-0.11704	0.77481	0.8727	0.997444	16711	1	-0.11704
TRIP12	8	0.016162	0.065587	0.987607	1262	3	0.077308	0.52544	0.73413	0.996526	14074	3	0.077308
MOCS2	8	0.016169	0.065606	0.987607	1263	4	-0.061962	0.17836	0.38767	0.996028	7371	4	-0.061962
TSHB	8	0.016213	0.06576	0.987607	1264	1	-0.080949	0.95353	0.95496	0.999314	18262	1	-0.080949
KIAA1614	8	0.016249	0.0659	0.987607	1265	6	-0.28392	0.26804	0.51122	0.996028	9752	2	-0.28392
ACP1	8	0.01625	0.065907	0.987607	1266	5	-0.23864	0.69225	0.82523	0.997444	15791	2	-0.23864
BTN3A2	8	0.016264	0.065962	0.987607	1267	5	-0.17726	0.28713	0.53155	0.996028	10112	1	-0.17726
MRLN	8	0.016271	0.065986	0.987607	1268	4	-0.10381	0.77451	0.87251	0.997444	16707	2	-0.10381
SPECC1L	8	0.01628	0.066018	0.987607	1269	4	-0.10485	0.42119	0.64589	0.99617	12374	3	-0.10485
OGT	8	0.016295	0.066076	0.987607	1270	6	-0.28085	0.86718	0.91406	0.998101	17485	1	-0.28085
ARL4D	8	0.016296	0.066079	0.987607	1271	5	-0.3726	0.33031	0.56847	0.996028	10854	2	-0.3726
GMCL1	8	0.01631	0.066129	0.987607	1272	4	-0.056984	0.44082	0.66244	0.99617	12684	3	-0.056984
SLC22A8	8	0.016311	0.066132	0.987607	1273	4	-0.19228	0.96937	0.9696	0.999314	18512	0	-0.19228
AIP	8	0.01632	0.066159	0.987607	1274	5	-0.18636	0.78301	0.87779	0.997525	16809	2	-0.18636
CCDC39	8	0.016343	0.066239	0.987607	1275	6	-0.212	0.65596	0.80635	0.997444	15420	1	-0.212
TMEM265	8	0.016354	0.06628	0.987607	1276	5	-0.30161	0.14147	0.33338	0.996028	6370	3	-0.30161
MTHFSD	8	0.016361	0.066305	0.987607	1277	6	-0.33336	0.95703	0.95783	0.999314	18312	1	-0.33336
ZBTB8OS	8	0.016366	0.066321	0.987607	1278	2	-0.030943	0.42014	0.64503	0.99617	12359	1	-0.030943
GPR65	8	0.016417	0.066542	0.987607	1279	2	0.020667	0.23773	0.4707	0.996028	8974	3	0.020667
SLC22A13	8	0.016468	0.06673	0.987607	1280	3	-0.12079	0.96514	0.96538	0.999314	18448	0	-0.12079
ENTHD1	8	0.016492	0.066831	0.987607	1281	2	0.18031	0.065367	0.19393	0.99022	3713	4	0.18031
LOC728392	8	0.016492	0.066831	0.987607	1282	4	-0.14175	0.90593	0.92804	0.998101	17744	1	-0.14175
EXT2	8	0.016505	0.066869	0.987607	1283	5	-0.18504	0.87913	0.918	0.998101	17564	1	-0.18504
C6orf25	8	0.016509	0.066882	0.987607	1284	5	-0.21653	0.64322	0.79991	0.997444	15293	2	-0.21653
LGI2	8	0.016509	0.066884	0.987607	1285	6	-0.25818	0.97422	0.97443	0.999314	18615	0	-0.25818
KCNAB3	8	0.016518	0.066906	0.987607	1286	6	-0.15666	0.9987	0.99868	0.999946	19079	0	-0.15666
PF4V1	8	0.016519	0.066914	0.987607	1287	3	0.14355	0.25221	0.49014	0.996028	9356	4	0.14355
CA5B	8	0.016527	0.066941	0.987607	1288	5	-0.3027	0.75564	0.86101	0.997444	16462	1	-0.3027
ADAMTS16	8	0.016548	0.067019	0.987607	1289	3	0.048749	0.11197	0.2882	0.995324	5525	3	0.048749
QRICH1	8	0.01657	0.067098	0.987607	1290	2	0.17255	0.50091	0.71321	0.99617	13659	3	0.17255
C17orf97	8	0.016576	0.067115	0.987607	1291	6	-0.25763	0.99495	0.99498	0.999946	19006	0	-0.25763
RTN4RL2	8	0.016621	0.067272	0.987607	1292	3	0.064205	0.16177	0.36355	0.996028	6918	4	0.064205
SLC47A2	8	0.016627	0.067293	0.987607	1293	4	-0.12961	0.67462	0.81588	0.997444	15610	2	-0.12961
RNF146	8	0.016638	0.067344	0.987607	1294	6	-0.24213	0.33781	0.5749	0.996028	10995	2	-0.24213
TRPC7	8	0.016643	0.067361	0.987607	1295	5	-0.23864	0.98488	0.985	0.999314	18835	0	-0.23864
NUMA1	8	0.016659	0.067412	0.987607	1296	5	-0.35305	0.95478	0.95596	0.999314	18280	1	-0.35305
HTR1B	8	0.016672	0.067458	0.987607	1297	2	-0.058768	0.897	0.92448	0.998101	17683	1	-0.058768
HIST2H2AA3	8	0.016678	0.067483	0.987607	1298	3	0.050751	0.17819	0.3874	0.996028	7364	3	0.050751
GPR137	8	0.0167	0.067557	0.987607	1299	3	-0.046454	0.64321	0.7999	0.997444	15291	2	-0.046454
SLC10A1	8	0.016716	0.067605	0.987607	1300	4	-0.18554	0.39913	0.62712	0.99617	12017	3	-0.18554
HIST1H3H	8	0.016723	0.067638	0.987607	1301	3	-0.10686	0.37312	0.60507	0.996028	11582	2	-0.10686
MFAP3	8	0.016729	0.067659	0.987607	1302	5	-0.28513	0.69753	0.82801	0.997444	15840	2	-0.28513
ATRIP	8	0.016731	0.067662	0.987607	1303	4	-0.10906	0.80002	0.88858	0.998068	16985	2	-0.10906
NR2C2AP	8	0.016732	0.067668	0.987607	1304	5	-0.44059	0.21886	0.44495	0.996028	8459	3	-0.44059
CUZD1	8	0.016772	0.067808	0.987607	1305	5	-0.21449	0.79991	0.88852	0.998068	16983	2	-0.21449
KCNH6	8	0.016774	0.06782	0.987607	1306	4	-0.15847	0.48314	0.69826	0.99617	13371	2	-0.15847
PRAMEF12	8	0.016786	0.067854	0.987607	1307	4	-0.19006	0.21234	0.43592	0.996028	8281	2	-0.19006
SLC30A5	8	0.016786	0.067854	0.987607	1308	4	-0.27393	0.080138	0.22764	0.99022	4365	2	-0.27393
CNTRL	8	0.016804	0.067909	0.987607	1309	3	-0.097651	0.98687	0.987	0.999657	18865	0	-0.097651
CYP2E1	8	0.016805	0.067913	0.987607	1310	6	-0.24296	0.56906	0.76438	0.997444	14630	2	-0.24296
OCEL1	8	0.016825	0.067983	0.987607	1311	3	0.12808	0.03591	0.12245	0.99022	2356	4	0.12808
GBGT1	8	0.016834	0.06801	0.987607	1312	4	-0.04228	0.34066	0.57732	0.996028	11044	3	-0.04228
CYP2C18	8	0.016854	0.06808	0.987607	1313	5	-0.2055	0.93399	0.94186	0.998101	18018	1	-0.2055
ABI3BP	8	0.016869	0.068129	0.987607	1314	3	-0.075315	0.7017	0.8303	0.997444	15883	2	-0.075315
UBE2T	8	0.016876	0.068159	0.987607	1315	3	-0.016987	0.67262	0.81483	0.997444	15595	2	-0.016987
ADAMTS9	8	0.016913	0.068292	0.987607	1316	4	-0.25539	0.41365	0.63943	0.99617	12252	3	-0.25539
DBN1	8	0.016927	0.068344	0.987607	1317	4	-0.087873	0.53078	0.73855	0.9966	14156	2	-0.087873
EREG	8	0.016934	0.068363	0.987607	1318	3	0.067304	0.31451	0.55494	0.996028	10585	2	0.067304
GABRR1	8	0.016936	0.068369	0.987607	1319	6	-0.11167	0.46124	0.67977	0.99617	13029	2	-0.11167
PDZK1	8	0.016958	0.068434	0.987607	1320	5	-0.30699	0.627	0.79189	0.997444	15140	2	-0.30699
H2AFV	8	0.016978	0.068498	0.987607	1321	3	-0.07837	0.49423	0.70755	0.99617	13555	2	-0.07837
ZNF587	8	0.016984	0.068519	0.987607	1322	5	-0.20923	0.54575	0.75109	0.997444	14378	3	-0.20923
CORO2B	8	0.016993	0.068552	0.987607	1323	3	-0.033395	0.65964	0.80819	0.997444	15456	2	-0.033395
PSMD8	8	0.016994	0.068555	0.987607	1324	6	-0.24831	0.97071	0.97093	0.999314	18538	0	-0.24831
ASB16	8	0.016996	0.06856	0.987607	1325	6	-0.21597	0.81197	0.89643	0.998068	17143	2	-0.21597
KCTD4	8	0.017006	0.068592	0.987607	1326	5	-0.25189	0.16925	0.37445	0.996028	7127	1	-0.25189
MMP24	8	0.017018	0.068632	0.987607	1327	4	-0.22019	0.73917	0.85129	0.997444	16285	2	-0.22019
ZNF579	8	0.01703	0.068672	0.987607	1328	4	-0.094515	0.2471	0.48325	0.996028	9203	3	-0.094515
SRRM5	8	0.017054	0.068768	0.98767	1329	4	-0.12466	0.22617	0.45504	0.996028	8645	3	-0.12466
CDKL5	8	0.017057	0.06878	0.98767	1330	5	-0.20722	0.3494	0.58474	0.996028	11198	2	-0.20722
NPIPA3	8	0.01708	0.068859	0.987919	1331	3	0.0033443	0.45843	0.67739	0.99617	12981	1	0.0033443
GCK	8	0.017092	0.068901	0.987919	1332	6	-0.15783	0.25295	0.49117	0.996028	9377	2	-0.15783
GOLGA6C	8	0.017131	0.069026	0.988282	1333	3	0.059057	0.25661	0.49613	0.996028	9474	1	0.059057
TAAR2	8	0.017168	0.069156	0.988282	1334	4	-0.20985	0.76225	0.865	0.997444	16535	2	-0.20985
FAM198A	8	0.017169	0.069158	0.988282	1335	6	-0.1076	0.92156	0.93518	0.998101	17873	1	-0.1076
ADA	8	0.017182	0.069212	0.988282	1336	3	-0.013273	0.39473	0.62336	0.996028	11947	3	-0.013273
EDC3	8	0.017184	0.069215	0.988282	1337	5	-0.1708	0.9679	0.96819	0.999314	18486	0	-0.1708
FNDC7	8	0.017233	0.069383	0.988282	1338	3	-0.063003	0.80022	0.8887	0.998068	16991	1	-0.063003
MMRN1	8	0.017244	0.069421	0.988282	1339	3	0.11694	0.21208	0.43556	0.996028	8273	3	0.11694
PRDX5	8	0.017255	0.069457	0.988282	1340	5	-0.29277	0.58127	0.76998	0.997444	14743	1	-0.29277
ADCY7	8	0.017265	0.069494	0.988282	1341	4	-0.39952	0.57321	0.76631	0.997444	14670	2	-0.39952
PLP2	8	0.017284	0.069556	0.988282	1342	4	-0.1311	0.68219	0.81986	0.997444	15676	2	-0.1311
ADRM1	8	0.01731	0.069651	0.988282	1343	4	-0.1354	0.21372	0.43785	0.996028	8322	3	-0.1354
CPVL	8	0.017335	0.069734	0.988282	1344	3	-0.044706	0.76158	0.86461	0.997444	16527	1	-0.044706
TIMM8B	8	0.01735	0.069794	0.988282	1345	5	-0.18205	0.79878	0.88777	0.998068	16974	1	-0.18205
FBXO46	8	0.01737	0.069864	0.988282	1346	2	0.091559	0.66108	0.80894	0.997444	15466	2	0.091559
SH3GL2	8	0.017371	0.069871	0.988282	1347	4	-0.2516	0.31484	0.55522	0.996028	10591	2	-0.2516
ATP5J2-PTCD1	8	0.017383	0.069909	0.988282	1348	4	-0.43482	0.47924	0.69503	0.99617	13303	3	-0.43482
IFRD2	8	0.017383	0.06991	0.988282	1349	6	-0.16118	0.48499	0.69976	0.99617	13400	1	-0.16118
STRA6	8	0.017384	0.069911	0.988282	1350	5	-0.21963	0.5844	0.77142	0.997444	14767	2	-0.21963
SERPINA12	8	0.017386	0.069916	0.988282	1351	5	-0.27909	0.48017	0.69579	0.99617	13322	1	-0.27909
PROCR	8	0.01741	0.070002	0.988282	1352	6	-0.29957	0.89223	0.92267	0.998101	17653	1	-0.29957
FAM110C	8	0.017413	0.070012	0.988282	1353	6	-0.39082	0.97361	0.97382	0.999314	18601	0	-0.39082
BRWD3	8	0.017486	0.070261	0.989096	1354	4	-0.22796	0.14115	0.33288	0.996028	6361	1	-0.22796
CYTL1	8	0.017499	0.07031	0.989096	1355	6	-0.2443	0.91003	0.92979	0.998101	17773	1	-0.2443
FBXO21	8	0.01752	0.070375	0.989096	1356	3	-0.022033	0.48803	0.70229	0.99617	13451	2	-0.022033
CLEC2A	8	0.017527	0.070402	0.989096	1357	5	-0.15399	0.52783	0.73613	0.996526	14105	3	-0.15399
LSM12	8	0.017539	0.070449	0.989096	1358	2	0.030835	0.18136	0.39196	0.996028	7451	3	0.030835
SPINK7	7	0.017551	0.064727	0.987607	1359	2	0.18529	0.081537	0.21703	0.99022	4439	4	0.18529
PSEN1	8	0.017589	0.070621	0.989096	1360	5	-0.20879	0.79606	0.88604	0.998068	16942	1	-0.20879
PRSS56	8	0.01759	0.070626	0.989096	1361	3	0.0040769	0.061323	0.18449	0.99022	3544	3	0.0040769
ZFP30	8	0.017666	0.070887	0.989096	1362	4	-0.23018	0.44923	0.66965	0.99617	12829	2	-0.23018
CUX2	8	0.017667	0.070892	0.989096	1363	5	-0.15923	0.5851	0.77175	0.997444	14774	2	-0.15923
DPAGT1	8	0.017683	0.070944	0.989096	1364	3	-0.11262	0.60238	0.77992	0.997444	14911	2	-0.11262
TMEM212	8	0.017691	0.070963	0.989096	1365	4	-0.25562	0.37795	0.60915	0.996028	11657	2	-0.25562
BCR	8	0.017692	0.070965	0.989096	1366	4	-0.35663	0.99879	0.99877	0.999946	19081	0	-0.35663
DZIP1	8	0.017698	0.070988	0.989096	1367	3	-0.10752	0.49763	0.71039	0.99617	13616	2	-0.10752
MLEC	8	0.0177	0.070993	0.989096	1368	4	-0.02928	0.36865	0.60123	0.996028	11502	3	-0.02928
SAAL1	8	0.017707	0.071014	0.989096	1369	4	-0.09627	0.98241	0.98261	0.999314	18786	0	-0.09627
JOSD1	8	0.017743	0.071143	0.989096	1370	5	-0.24239	0.39495	0.62356	0.996028	11953	1	-0.24239
TNFSF11	8	0.017743	0.071143	0.989096	1371	3	-0.069683	0.51745	0.72726	0.99619	13947	2	-0.069683
MAP3K2	8	0.017764	0.07121	0.989096	1372	6	-0.34139	0.14933	0.34515	0.996028	6578	2	-0.34139
FAM159A	8	0.01779	0.071301	0.989096	1373	4	-0.057094	0.13312	0.32066	0.996028	6136	4	-0.057094
PPP2R5E	8	0.017794	0.071316	0.989096	1374	3	-0.064401	0.079368	0.22596	0.99022	4339	2	-0.064401
DENND1C	8	0.017854	0.071516	0.989096	1375	4	-0.069858	0.012653	0.053073	0.963286	1037	4	-0.069858
SEC16B	8	0.017896	0.071667	0.989096	1376	3	-0.061542	0.69886	0.82871	0.997444	15854	2	-0.061542
ZNF711	8	0.017899	0.07168	0.989096	1377	5	-0.28862	0.21897	0.44511	0.996028	8465	2	-0.28862
MPP7	8	0.017902	0.071689	0.989096	1378	5	-0.20071	0.9803	0.98047	0.999314	18740	0	-0.20071
AAED1	8	0.017917	0.071737	0.989096	1379	2	-0.069265	0.51151	0.72223	0.99617	13843	1	-0.069265
GPR179	8	0.017947	0.071825	0.989096	1380	4	-0.1184	0.24738	0.48366	0.996028	9209	1	-0.1184
IGF2	8	0.01796	0.071879	0.989096	1381	6	-0.26206	0.70167	0.83027	0.997444	15882	1	-0.26206
DEXI	8	0.01796	0.071879	0.989096	1382	6	-0.15141	0.13054	0.31673	0.996028	6064	2	-0.15141
PCDHGB7	8	0.017962	0.071885	0.989096	1383	4	-0.17222	0.87576	0.91683	0.998101	17538	1	-0.17222
HKDC1	8	0.017998	0.072004	0.989096	1384	3	-0.097047	0.91638	0.93271	0.998101	17817	1	-0.097047
ADAM23	8	0.018001	0.072013	0.989096	1385	6	-0.34602	0.87848	0.91779	0.998101	17560	1	-0.34602
SULT1A3	8	0.01804	0.072143	0.989096	1386	5	-0.33543	0.7464	0.85555	0.997444	16363	2	-0.33543
MCL1	8	0.018079	0.072288	0.989096	1387	5	-0.33733	0.97223	0.97246	0.999314	18563	0	-0.33733
NOP58	8	0.018106	0.072376	0.989096	1388	4	-0.225	0.67601	0.81661	0.997444	15625	2	-0.225
SLC15A2	8	0.018119	0.072428	0.989096	1389	5	-0.1871	0.16281	0.36512	0.996028	6950	1	-0.1871
LLPH	8	0.018126	0.072457	0.989096	1390	4	-0.33768	0.82813	0.90334	0.998068	17291	1	-0.33768
C10orf2	8	0.01815	0.07254	0.989096	1391	2	0.050552	0.53859	0.74506	0.997246	14276	3	0.050552
DCTN1	8	0.01822	0.072783	0.989096	1392	4	-0.23388	0.2123	0.43586	0.996028	8279	2	-0.23388
CGGBP1	8	0.018225	0.072798	0.989096	1393	6	-0.28825	0.54067	0.74679	0.997438	14307	2	-0.28825
PI15	8	0.018252	0.0729	0.989096	1394	4	-0.1094	0.52414	0.73303	0.996399	14058	1	-0.1094
KIAA1644	8	0.018263	0.072942	0.989096	1395	5	-0.40437	0.4152	0.64079	0.99617	12274	2	-0.40437
CLUH	8	0.018271	0.072967	0.989096	1396	6	-0.22326	0.28047	0.52591	0.996028	10005	2	-0.22326
MTR	8	0.018303	0.07308	0.989096	1397	2	0.036898	0.54616	0.75143	0.997444	14385	3	0.036898
HNRNPCL2	8	0.018313	0.073107	0.989096	1398	6	-0.12325	0.32075	0.56024	0.996028	10682	1	-0.12325
ERI3	8	0.018319	0.073129	0.989096	1399	3	0.040068	0.13508	0.32359	0.996028	6190	4	0.040068
MSRB3	8	0.018325	0.073146	0.989096	1400	6	-0.16875	0.95581	0.95679	0.999314	18295	1	-0.16875
CHMP4B	8	0.018344	0.073218	0.989096	1401	6	-0.25887	0.88834	0.92122	0.998101	17626	1	-0.25887
PUS7	8	0.018348	0.073232	0.989096	1402	5	-0.31995	0.14866	0.34415	0.996028	6563	2	-0.31995
ADAMTS19	8	0.018354	0.073249	0.989096	1403	3	0.04085	0.1882	0.40193	0.996028	7635	3	0.04085
SLC31A2	8	0.018361	0.07327	0.989096	1404	4	-0.23686	0.84191	0.90684	0.998101	17355	1	-0.23686
PER2	8	0.018392	0.073375	0.989096	1405	3	-0.098036	0.60198	0.77973	0.997444	14907	2	-0.098036
KPNB1	8	0.018396	0.073393	0.989096	1406	6	-0.70621	0.013864	0.057433	0.963286	1120	2	-0.70621
DEFB135	8	0.018405	0.07342	0.989096	1407	4	-0.066734	0.05349	0.16588	0.99022	3180	3	-0.066734
ST6GAL2	8	0.018407	0.073422	0.989096	1408	5	-0.43949	0.51401	0.7243	0.99617	13890	1	-0.43949
STEAP4	8	0.018409	0.073429	0.989096	1409	5	-0.22365	0.52877	0.73691	0.996526	14123	2	-0.22365
FAM206A	8	0.018417	0.073453	0.989096	1410	6	-0.25914	0.89238	0.92273	0.998101	17655	1	-0.25914
IGIP	8	0.018417	0.073453	0.989096	1411	3	0.12698	0.02777	0.10144	0.982865	1956	4	0.12698
POLB	8	0.018446	0.073539	0.989096	1412	3	-0.023277	0.12892	0.31427	0.996028	6015	3	-0.023277
TRIT1	8	0.018467	0.073619	0.989096	1413	5	-0.29233	0.73397	0.84833	0.997444	16225	2	-0.29233
MYCBP	8	0.01848	0.073672	0.989096	1414	3	-0.17359	0.03834	0.12855	0.99022	2471	2	-0.17359
C19orf80	8	0.018507	0.073775	0.989096	1415	4	-0.26313	0.22357	0.45144	0.996028	8590	2	-0.26313
LSS	8	0.018522	0.073824	0.989096	1416	4	-0.20356	0.054496	0.16828	0.99022	3229	3	-0.20356
LGALS13	8	0.018558	0.073959	0.989096	1417	3	0.098522	0.38819	0.61783	0.996028	11847	3	0.098522
VCPIP1	8	0.018575	0.074016	0.989096	1418	5	-0.2956	0.18276	0.394	0.996028	7482	3	-0.2956
UBE2N	8	0.01859	0.074059	0.989096	1419	5	-0.34262	0.91278	0.93102	0.998101	17791	1	-0.34262
CAMK1G	8	0.018622	0.074177	0.989096	1420	5	-0.38122	0.51247	0.72302	0.99617	13858	2	-0.38122
TMEM47	8	0.018637	0.074226	0.989096	1421	6	-0.24308	0.30456	0.54651	0.996028	10416	2	-0.24308
CEP97	8	0.018637	0.074226	0.989096	1422	6	-0.18624	0.85665	0.91092	0.998101	17435	1	-0.18624
KREMEN2	8	0.018637	0.074228	0.989096	1423	3	0.080436	0.26127	0.50228	0.996028	9592	3	0.080436
GABBR1	8	0.01866	0.07432	0.989096	1424	3	-0.073354	0.54413	0.74974	0.997444	14352	3	-0.073354
MMP14	8	0.01867	0.07436	0.989096	1425	5	-0.32988	0.6734	0.81526	0.997444	15602	2	-0.32988
VEGFA	8	0.018674	0.074374	0.989096	1426	6	-0.21094	0.67015	0.81357	0.997444	15567	2	-0.21094
ZNF280C	8	0.018688	0.074425	0.989096	1427	4	-0.23236	0.78075	0.87635	0.997444	16782	2	-0.23236
CDK5R1	8	0.018711	0.074502	0.989096	1428	3	-0.16241	0.36308	0.59645	0.996028	11410	2	-0.16241
GUCA2A	8	0.018718	0.074529	0.989096	1429	3	-0.15191	0.97122	0.97144	0.999314	18545	0	-0.15191
TLL2	8	0.018724	0.074547	0.989096	1430	5	-0.21437	0.98953	0.98964	0.999657	18917	0	-0.21437
KRTAP19-2	8	0.018762	0.074673	0.989096	1431	2	0.14924	0.019298	0.076594	0.963286	1512	5	0.14924
CCDC170	8	0.018768	0.07469	0.989096	1432	3	-0.067589	0.10048	0.27023	0.994221	5169	3	-0.067589
HERPUD1	8	0.018792	0.074768	0.989096	1433	6	-0.19044	0.28742	0.53181	0.996028	10122	2	-0.19044
TMEM256	8	0.018793	0.07477	0.989096	1434	2	0.045308	0.42005	0.64495	0.99617	12358	3	0.045308
ZRANB3	8	0.018802	0.074794	0.989096	1435	5	-0.19451	0.24782	0.48426	0.996028	9226	3	-0.19451
PI16	8	0.018812	0.074838	0.989096	1436	2	-0.0792	0.18669	0.39971	0.996028	7593	3	-0.0792
KANSL3	8	0.018829	0.074893	0.989096	1437	5	-0.22461	0.60911	0.7832	0.997444	14969	2	-0.22461
DNAJC15	8	0.018829	0.074893	0.989096	1438	6	-0.27764	0.90487	0.92758	0.998101	17738	1	-0.27764
NUP43	8	0.018837	0.07492	0.989096	1439	5	-0.39897	0.64635	0.80149	0.997444	15321	1	-0.39897
ZCCHC24	8	0.018863	0.075019	0.989096	1440	5	-0.17828	0.94987	0.95216	0.998493	18226	1	-0.17828
FBXL6	8	0.018864	0.075022	0.989096	1441	5	-0.30944	0.17404	0.38139	0.996028	7252	3	-0.30944
HIC1	8	0.018878	0.075077	0.989096	1442	6	-0.15512	0.48619	0.70075	0.99617	13421	2	-0.15512
RP9	8	0.018878	0.075078	0.989096	1443	5	-0.21138	0.68378	0.82069	0.997444	15697	2	-0.21138
ARHGAP1	8	0.018882	0.075089	0.989096	1444	3	-0.13835	0.80117	0.88932	0.998068	17006	2	-0.13835
TBCCD1	8	0.018954	0.075357	0.989096	1445	6	-0.17935	0.16863	0.37353	0.996028	7108	2	-0.17935
PRR14	8	0.018957	0.075365	0.989096	1446	4	-0.13751	0.32866	0.56707	0.996028	10820	3	-0.13751
L1TD1	8	0.018965	0.075395	0.989096	1447	3	0.046343	0.074155	0.21414	0.99022	4119	4	0.046343
TRIP6	8	0.01897	0.075419	0.989096	1448	6	-0.19362	0.99892	0.9989	0.999946	19086	0	-0.19362
MICU1	8	0.019007	0.075566	0.989096	1449	6	-0.25526	0.0028049	0.01492	0.963286	262	2	-0.25526
OR11H4	8	0.019016	0.075597	0.989096	1450	3	-0.066928	0.70114	0.82998	0.997444	15874	2	-0.066928
INTS12	8	0.019062	0.075759	0.989096	1451	4	-0.13353	0.6696	0.81328	0.997444	15558	2	-0.13353
LMX1A	8	0.019067	0.075775	0.989096	1452	4	-0.075389	0.46345	0.68167	0.99617	13067	3	-0.075389
EPCAM	8	0.019072	0.075792	0.989096	1453	4	-0.027981	0.38976	0.61921	0.996028	11869	3	-0.027981
NFE2	8	0.019082	0.075828	0.989096	1454	6	-0.18463	0.87483	0.91652	0.998101	17531	1	-0.18463
SCLT1	8	0.019088	0.075852	0.989096	1455	5	-0.23116	0.29915	0.54188	0.996028	10308	1	-0.23116
CDC42EP3	8	0.019113	0.075942	0.989096	1456	6	-0.19356	0.97027	0.97047	0.999314	18528	0	-0.19356
C9orf135	8	0.019118	0.075949	0.989096	1457	3	-0.0063956	0.1849	0.3971	0.996028	7541	3	-0.0063956
CENPC	8	0.01912	0.075954	0.989096	1458	4	-0.087264	0.48563	0.70028	0.99617	13408	3	-0.087264
RASGRP2	8	0.019145	0.076032	0.989096	1459	6	-0.18367	0.34867	0.58411	0.996028	11181	2	-0.18367
IL23R	8	0.019151	0.076062	0.989096	1460	5	-0.2823	0.67258	0.81482	0.997444	15593	1	-0.2823
ARPC1A	8	0.019189	0.076193	0.989096	1461	5	-0.21929	0.13152	0.31823	0.996028	6090	1	-0.21929
CCDC38	8	0.019191	0.076198	0.989096	1462	6	-0.19744	0.58163	0.77014	0.997444	14746	2	-0.19744
PRKCQ	8	0.019196	0.07622	0.989096	1463	4	-0.16825	0.38718	0.61698	0.996028	11824	2	-0.16825
CBS	8	0.019203	0.076246	0.989096	1464	6	-0.18379	0.22303	0.4507	0.996028	8577	2	-0.18379
REV1	8	0.019231	0.076336	0.989096	1465	6	-0.25057	0.64604	0.80135	0.997444	15317	2	-0.25057
HECTD2	8	0.01925	0.076398	0.989096	1466	6	-0.24795	0.99925	0.99924	0.999946	19094	0	-0.24795
CCDC93	8	0.019326	0.076666	0.989096	1467	6	-0.20273	0.73582	0.8494	0.997444	16242	1	-0.20273
IL22RA1	8	0.019331	0.076687	0.989096	1468	6	-0.2993	0.03809	0.12787	0.99022	2458	1	-0.2993
CLDN1	8	0.019345	0.076745	0.989096	1469	6	-0.15546	0.99429	0.99434	0.999946	18992	0	-0.15546
MAATS1	8	0.019348	0.076752	0.989096	1470	4	-0.12947	0.49449	0.70776	0.99617	13560	2	-0.12947
ZDBF2	8	0.019352	0.076764	0.989096	1471	6	-0.25815	0.77888	0.87519	0.997444	16753	1	-0.25815
POU3F1	8	0.019371	0.076825	0.989096	1472	6	-0.24291	0.99202	0.99209	0.999946	18960	0	-0.24291
CCDC18	8	0.019419	0.076978	0.989096	1473	2	0.10748	0.05847	0.17776	0.99022	3417	3	0.10748
PPARGC1B	8	0.019423	0.076996	0.989096	1474	4	-0.083056	0.33689	0.57412	0.996028	10975	3	-0.083056
ZNF219	8	0.019436	0.077046	0.989096	1475	2	0.045541	0.4292	0.65267	0.99617	12494	3	0.045541
GOLT1A	8	0.019461	0.077131	0.989096	1476	5	-0.16466	0.25032	0.48764	0.996028	9305	2	-0.16466
WNT10A	8	0.019462	0.077131	0.989096	1477	3	0.0097533	0.0063973	0.029318	0.963286	560	4	0.0097533
TRAPPC10	8	0.019474	0.077169	0.989096	1478	5	-0.32404	0.42399	0.64827	0.99617	12415	2	-0.32404
CDK18	8	0.019501	0.077264	0.989096	1479	6	-0.30876	0.94055	0.9459	0.998101	18099	1	-0.30876
SF3B2	8	0.019513	0.077308	0.989096	1480	6	-0.24976	0.95052	0.95266	0.998587	18234	1	-0.24976
DEFB133	8	0.019525	0.077348	0.989096	1481	3	0.023084	0.46016	0.67886	0.99617	13013	2	0.023084
EPB41L2	8	0.019564	0.077447	0.989096	1482	4	-0.13433	0.097047	0.26472	0.994221	5068	2	-0.13433
PRX	8	0.019587	0.077508	0.989096	1483	4	0.055897	0.014767	0.060687	0.963286	1194	4	0.055897
EPC1	8	0.01959	0.077515	0.989096	1484	4	0.030736	0.1514	0.34821	0.996028	6639	4	0.030736
YY2	8	0.019607	0.077566	0.989096	1485	2	0.028552	0.28331	0.5283	0.996028	10045	3	0.028552
VWA2	8	0.019627	0.077612	0.989096	1486	2	0.1083	0.093746	0.25762	0.994221	4934	5	0.1083
CYP2B6	8	0.019637	0.077644	0.989096	1487	4	-0.22641	0.29997	0.54258	0.996028	10320	2	-0.22641
MFAP2	8	0.019667	0.077721	0.989096	1488	4	-0.075807	0.20193	0.42136	0.996028	8016	3	-0.075807
NUBP1	8	0.019679	0.077757	0.989096	1489	4	-0.27238	0.17513	0.38298	0.996028	7284	1	-0.27238
C11orf73	8	0.019684	0.077771	0.989096	1490	4	-0.11336	0.068253	0.2006	0.99022	3845	3	-0.11336
CGREF1	8	0.01969	0.077787	0.989096	1491	3	0.015862	0.22802	0.45758	0.996028	8696	2	0.015862
TUBB8	8	0.019694	0.0778	0.989096	1492	5	-0.48461	0.31214	0.55298	0.996028	10545	2	-0.48461
KIAA0355	8	0.019728	0.077886	0.989096	1493	3	-0.1023	0.012551	0.052677	0.963286	1028	3	-0.1023
MGAM2	8	0.019751	0.077946	0.989096	1494	5	-0.29894	0.79044	0.88246	0.997862	16893	2	-0.29894
TOP1	8	0.019779	0.078032	0.989096	1495	4	-0.23825	0.087067	0.24311	0.992695	4670	2	-0.23825
GDF7	8	0.019813	0.078128	0.989096	1496	5	-0.15612	0.96031	0.96074	0.999314	18364	1	-0.15612
OLIG2	8	0.019822	0.078148	0.989096	1497	3	-0.042627	0.83741	0.90569	0.998101	17335	1	-0.042627
LSM3	8	0.019838	0.078196	0.989096	1498	5	-0.41042	0.80194	0.8898	0.998068	17015	2	-0.41042
CD300LD	8	0.01984	0.078201	0.989096	1499	4	-0.043058	0.61419	0.78565	0.997444	15008	2	-0.043058
PRKAG1	8	0.019876	0.078312	0.989096	1500	4	-0.32493	0.93796	0.94423	0.998101	18064	1	-0.32493
ITFG2	8	0.019881	0.078325	0.989096	1501	2	-0.028487	0.20785	0.42961	0.996028	8171	3	-0.028487
MZF1	8	0.01989	0.078342	0.989096	1502	5	-0.15951	0.50246	0.71453	0.99617	13689	2	-0.15951
SLC18A3	8	0.019895	0.078354	0.989096	1503	5	-0.20832	0.047024	0.15022	0.99022	2872	2	-0.20832
ZNF716	8	0.019932	0.07845	0.989096	1504	2	-0.0069197	0.69393	0.82614	0.997444	15807	2	-0.0069197
WARS	7	0.019952	0.07201	0.989096	1505	4	-0.27211	0.97635	0.97633	0.999314	18664	0	-0.27211
MED6	8	0.019972	0.078562	0.989096	1506	5	-0.29392	0.21103	0.43409	0.996028	8242	2	-0.29392
ZNF28	8	0.019983	0.078593	0.989096	1507	3	0.26636	0.039718	0.132	0.99022	2522	4	0.26636
PPP1R11	8	0.019986	0.078611	0.989096	1508	3	-0.036825	0.24923	0.48616	0.996028	9277	2	-0.036825
TTC4	8	0.019993	0.078634	0.989096	1509	3	-0.084031	0.46895	0.68636	0.99617	13145	3	-0.084031
GEM	8	0.020019	0.078718	0.989096	1510	2	0.10889	0.0486	0.15403	0.99022	2949	4	0.10889
NPC1	8	0.02002	0.078721	0.989096	1511	5	-0.28956	0.94095	0.94615	0.998101	18105	1	-0.28956
ZNF319	8	0.020026	0.078743	0.989096	1512	5	-0.24828	0.70238	0.83066	0.997444	15893	2	-0.24828
MAGEE1	8	0.020033	0.078765	0.989096	1513	4	-0.24952	0.52063	0.73002	0.99619	13992	3	-0.24952
RNASE3	8	0.020084	0.078898	0.989096	1514	3	0.018513	0.054358	0.16795	0.99022	3216	3	0.018513
NLRP2	8	0.0201	0.078933	0.989096	1515	5	-0.22844	0.027631	0.10108	0.982865	1950	3	-0.22844
LILRB3	8	0.020102	0.07894	0.989096	1516	4	-0.24781	0.47908	0.6949	0.99617	13301	1	-0.24781
HSFY2	8	0.020184	0.07916	0.989096	1517	3	-0.035389	0.12525	0.30872	0.996028	5909	3	-0.035389
RPLP0	8	0.020186	0.079169	0.989096	1518	3	-0.097595	0.7879	0.88085	0.997549	16867	2	-0.097595
ACVR2A	8	0.020251	0.079334	0.989096	1519	5	-0.22243	0.74465	0.85453	0.997444	16340	1	-0.22243
LIG3	8	0.020296	0.079467	0.989096	1520	4	-0.22379	0.98368	0.98384	0.999314	18810	0	-0.22379
OXT	8	0.020303	0.079486	0.989096	1521	4	-0.04419	0.030723	0.10914	0.984261	2115	3	-0.04419
INHBE	8	0.020337	0.079581	0.989096	1522	5	-0.29715	0.32684	0.56545	0.996028	10791	1	-0.29715
C11orf70	8	0.020339	0.079582	0.989096	1523	4	-0.10798	0.72403	0.84269	0.997444	16120	2	-0.10798
OR5B2	8	0.020373	0.079678	0.989096	1524	3	-0.040128	0.58089	0.76979	0.997444	14738	1	-0.040128
PROB1	8	0.020389	0.079719	0.989096	1525	4	-0.14362	0.73126	0.84678	0.997444	16192	2	-0.14362
ATIC	8	0.020431	0.079837	0.989096	1526	4	-0.22972	0.9346	0.94221	0.998101	18022	1	-0.22972
ABHD1	8	0.020449	0.079886	0.989096	1527	5	-0.25945	0.98906	0.98918	0.999657	18909	0	-0.25945
HS3ST3B1	8	0.020469	0.079938	0.989096	1528	5	-0.37564	0.98468	0.98481	0.999314	18832	0	-0.37564
LOC388282	8	0.020469	0.079938	0.989096	1529	5	-0.33886	0.38167	0.6123	0.996028	11719	2	-0.33886
COX4I1	8	0.020488	0.079991	0.989096	1530	5	-0.24121	0.10805	0.28203	0.995324	5406	2	-0.24121
STAP1	8	0.020525	0.080092	0.989096	1531	5	-0.33808	0.11658	0.29535	0.996028	5654	2	-0.33808
FASTKD5	8	0.020529	0.080101	0.989096	1532	5	-0.14774	0.95044	0.9526	0.998587	18232	1	-0.14774
C2orf78	8	0.020531	0.080106	0.989096	1533	3	-0.048407	0.56672	0.76334	0.997444	14607	2	-0.048407
TOPORS	8	0.020537	0.080115	0.989096	1534	5	-0.17522	0.49997	0.7124	0.99617	13651	2	-0.17522
PTPMT1	8	0.020542	0.080128	0.989096	1535	3	0.26994	0.023401	0.089878	0.977259	1756	5	0.26994
GPR101	8	0.020546	0.08014	0.989096	1536	5	-0.19167	0.62794	0.79233	0.997444	15149	1	-0.19167
TXLNG	8	0.020582	0.080233	0.989096	1537	5	-0.22892	0.07426	0.21436	0.99022	4123	2	-0.22892
C10orf53	8	0.020584	0.080238	0.989096	1538	4	-0.094274	0.30734	0.54889	0.996028	10456	1	-0.094274
TGM1	8	0.020593	0.080259	0.989096	1539	4	-0.14394	0.80758	0.89348	0.998068	17082	2	-0.14394
DLX5	8	0.020646	0.080411	0.989096	1540	4	-0.14213	0.19437	0.41073	0.996028	7809	2	-0.14213
TRIM45	8	0.020662	0.080459	0.989096	1541	4	-0.15691	0.078098	0.22308	0.99022	4275	3	-0.15691
CENPI	8	0.020694	0.080541	0.989096	1542	2	0.18943	0.00040246	0.0024754	0.86837	53	4	0.18943
GALNT16	8	0.020734	0.080651	0.989096	1543	5	-0.24869	0.63482	0.79569	0.997444	15217	2	-0.24869
GALNT13	8	0.020738	0.080661	0.989096	1544	4	-0.055894	0.15498	0.35354	0.996028	6733	4	-0.055894
TTC32	8	0.020745	0.080682	0.989096	1545	5	-0.28593	0.14017	0.33138	0.996028	6330	2	-0.28593
TNS4	8	0.02075	0.080694	0.989096	1546	5	-0.22683	0.3673	0.60009	0.996028	11475	2	-0.22683
TMEM150B	8	0.020754	0.080705	0.989096	1547	4	-0.075611	0.52154	0.73083	0.99619	14015	3	-0.075611
VNN1	8	0.020785	0.08078	0.989096	1548	3	-0.063213	0.72472	0.8431	0.997444	16126	2	-0.063213
ZNF627	8	0.020796	0.08081	0.989096	1549	4	-0.05716	0.67669	0.81699	0.997444	15636	1	-0.05716
FAM110B	8	0.020847	0.080955	0.989096	1550	2	-0.0032448	0.36189	0.59547	0.996028	11390	3	-0.0032448
HDAC9	8	0.020851	0.08097	0.989096	1551	5	-0.23987	0.6885	0.82321	0.997444	15746	2	-0.23987
GULP1	8	0.020864	0.081005	0.989096	1552	3	0.061267	0.1255	0.3091	0.996028	5918	3	0.061267
USP38	8	0.020874	0.081025	0.989096	1553	4	-0.21107	0.9839	0.98403	0.999314	18814	0	-0.21107
GIP	8	0.020898	0.081089	0.989096	1554	3	0.0066096	0.50468	0.7164	0.99617	13731	3	0.0066096
XKRY	8	0.020902	0.081102	0.989096	1555	3	-0.0089508	0.023842	0.09108	0.977432	1780	3	-0.0089508
RNF207	8	0.020916	0.081134	0.989096	1556	5	-0.20947	0.71441	0.83726	0.997444	16024	2	-0.20947
C16orf78	8	0.020948	0.081228	0.989096	1557	3	0.004594	0.13017	0.31616	0.996028	6053	3	0.004594
OR4E2	8	0.020961	0.081257	0.989096	1558	4	-0.11758	0.52909	0.73718	0.996526	14130	2	-0.11758
DPM2	8	0.020968	0.081271	0.989096	1559	4	-0.13086	0.59889	0.7783	0.997444	14883	2	-0.13086
ARHGEF25	8	0.020987	0.081318	0.989096	1560	3	0.0088736	0.28799	0.5323	0.996028	10133	2	0.0088736
TIMM9	8	0.020999	0.081346	0.989096	1561	3	0.02894	0.40411	0.63131	0.99617	12099	3	0.02894
VIT	8	0.021002	0.081353	0.989096	1562	5	-0.23666	0.30161	0.54396	0.996028	10351	1	-0.23666
ZNF727	8	0.021035	0.081448	0.989096	1563	4	-0.28947	0.60335	0.78039	0.997444	14920	2	-0.28947
CLEC4E	8	0.02105	0.0815	0.989096	1564	3	-0.038371	0.63069	0.79372	0.997444	15173	2	-0.038371
C10orf90	8	0.021101	0.08163	0.989096	1565	3	-0.036027	0.3855	0.61554	0.996028	11782	3	-0.036027
HOXD11	8	0.021138	0.08173	0.989096	1566	5	-0.34231	0.88678	0.92064	0.998101	17620	1	-0.34231
ATP11AUN	8	0.021152	0.081765	0.989096	1567	4	-0.087236	0.34294	0.57927	0.996028	11093	3	-0.087236
CDH26	8	0.021153	0.08177	0.989096	1568	5	-0.33785	0.32364	0.56273	0.996028	10734	2	-0.33785
AP3B1	8	0.021202	0.081903	0.989096	1569	3	-0.013108	0.18456	0.39663	0.996028	7534	2	-0.013108
CCDC3	8	0.021217	0.081943	0.989096	1570	4	-0.13494	0.8008	0.88908	0.998068	17002	2	-0.13494
CRTC3	8	0.021234	0.08199	0.989096	1571	3	-0.040394	0.27531	0.52085	0.996028	9912	1	-0.040394
SMAD5	8	0.021235	0.081992	0.989096	1572	3	-0.056459	0.98696	0.9871	0.999657	18867	0	-0.056459
CAT	8	0.021253	0.082049	0.989096	1573	3	-0.024559	0.22724	0.45649	0.996028	8677	2	-0.024559
USP14	8	0.021262	0.082069	0.989096	1574	4	-0.0094558	0.07993	0.22716	0.99022	4355	4	-0.0094558
CT55	8	0.021273	0.082102	0.989096	1575	5	-0.30063	0.010903	0.046457	0.963286	918	2	-0.30063
SMKR1	8	0.021273	0.082104	0.989096	1576	4	-0.34038	0.86349	0.91292	0.998101	17465	1	-0.34038
TTC23L	8	0.021281	0.082123	0.989096	1577	4	-0.22672	0.51848	0.72814	0.99619	13960	2	-0.22672
HSPA8	8	0.021281	0.082123	0.989096	1578	5	-0.24286	0.73049	0.84636	0.997444	16184	2	-0.24286
B3GAT1	8	0.021293	0.082162	0.989096	1579	5	-0.16209	0.050675	0.1591	0.99022	3025	2	-0.16209
C9orf129	8	0.021314	0.082218	0.989096	1580	3	0.016543	0.38726	0.61705	0.996028	11826	2	0.016543
SLC4A11	8	0.021332	0.082263	0.989096	1581	4	-0.13407	0.36917	0.60168	0.996028	11511	2	-0.13407
FBXO39	8	0.021343	0.082296	0.989096	1582	4	-0.095944	0.34966	0.58497	0.996028	11202	1	-0.095944
OR6C65	8	0.021355	0.082312	0.989096	1583	3	-0.060054	0.1527	0.35012	0.996028	6677	2	-0.060054
AVPR1A	8	0.021359	0.082328	0.989096	1584	4	-0.052667	0.31617	0.55632	0.996028	10611	3	-0.052667
PLA2G15	8	0.021368	0.082346	0.989096	1585	3	0.053632	0.69743	0.82796	0.997444	15838	2	0.053632
ZFP36L1	8	0.021403	0.082442	0.989096	1586	3	-0.13282	0.84099	0.9066	0.998101	17352	1	-0.13282
HEPH	8	0.021406	0.08245	0.989096	1587	3	0.032264	0.43367	0.65645	0.99617	12556	3	0.032264
TMEM205	8	0.021421	0.082501	0.989096	1588	2	-0.074178	0.80326	0.89066	0.998068	17034	2	-0.074178
GLRX3	8	0.021456	0.082606	0.989096	1589	3	-0.094713	0.97519	0.9754	0.999314	18629	0	-0.094713
PABPC4L	8	0.021457	0.082607	0.989096	1590	2	0.0083046	0.96682	0.96708	0.999314	18471	0	0.0083046
ZNF182	8	0.021461	0.082622	0.989096	1591	5	-0.28295	0.38988	0.61932	0.996028	11871	2	-0.28295
SPATA6L	8	0.021507	0.082756	0.989096	1592	4	0.016646	0.20745	0.42906	0.996028	8160	4	0.016646
GLUD1	8	0.021549	0.082859	0.989096	1593	3	0.020327	0.40912	0.63552	0.99617	12174	2	0.020327
UBC	8	0.021563	0.082895	0.989096	1594	4	-0.08756	0.59244	0.77523	0.997444	14829	2	-0.08756
LONP1	8	0.021572	0.08291	0.989096	1595	4	-0.16204	0.97321	0.97344	0.999314	18592	0	-0.16204
EYA3	8	0.021581	0.082938	0.989096	1596	2	0.066661	0.26717	0.51007	0.996028	9726	3	0.066661
SP8	8	0.021609	0.083003	0.989096	1597	5	-0.14954	0.81375	0.89764	0.998068	17169	1	-0.14954
CABLES1	8	0.021634	0.083078	0.989096	1598	4	-0.27926	0.015907	0.064763	0.963286	1267	3	-0.27926
OR5H6	8	0.021634	0.083078	0.989096	1599	5	-0.32672	0.13921	0.3299	0.996028	6300	3	-0.32672
SLC5A7	8	0.021635	0.083079	0.989096	1600	3	-0.0028853	0.071233	0.20748	0.99022	3996	3	-0.0028853
SCD	8	0.021644	0.083103	0.989096	1601	3	0.20826	0.083683	0.23561	0.990368	4542	5	0.20826
C10orf131	8	0.021688	0.083213	0.989096	1602	3	-0.0070485	0.1736	0.38076	0.996028	7240	3	-0.0070485
BANF2	8	0.021735	0.083329	0.989096	1603	5	-0.2817	0.78746	0.88057	0.997549	16862	1	-0.2817
SIDT2	8	0.021761	0.083398	0.989096	1604	3	-0.020256	0.24677	0.48281	0.996028	9195	2	-0.020256
ALDH7A1	8	0.021815	0.083561	0.989096	1605	4	-0.18112	0.068139	0.20034	0.99022	3841	3	-0.18112
C2orf76	8	0.021819	0.083571	0.989096	1606	5	-0.1871	0.76594	0.86722	0.997444	16588	1	-0.1871
RIPK1	8	0.02184	0.083628	0.989096	1607	3	-0.040463	0.94419	0.94826	0.998101	18150	1	-0.040463
RUFY3	8	0.021862	0.0837	0.989096	1608	4	-0.28405	0.97028	0.97049	0.999314	18529	0	-0.28405
SLC17A1	8	0.021863	0.083702	0.989096	1609	5	-0.20892	0.15247	0.34978	0.996028	6671	3	-0.20892
FAM199X	8	0.021877	0.083733	0.989096	1610	3	0.18251	0.20818	0.43008	0.996028	8180	4	0.18251
JAGN1	8	0.021903	0.083807	0.989096	1611	3	-0.03216	0.57969	0.76925	0.997444	14729	1	-0.03216
COL28A1	8	0.021921	0.083859	0.989096	1612	4	-0.1797	0.57894	0.76891	0.997444	14722	2	-0.1797
LRRC66	8	0.021931	0.083893	0.989096	1613	4	-0.25389	0.69238	0.8253	0.997444	15793	1	-0.25389
PANK3	8	0.021935	0.083912	0.989096	1614	4	-0.16288	0.4169	0.64226	0.99617	12302	3	-0.16288
THEG	8	0.021976	0.084013	0.989096	1615	4	-0.18829	0.99608	0.99611	0.999946	19030	0	-0.18829
ZNF571	8	0.021987	0.084045	0.989096	1616	5	-0.25941	0.80746	0.89341	0.998068	17078	2	-0.25941
SRSF1	8	0.021989	0.084052	0.989096	1617	5	-0.3308	0.89963	0.92549	0.998101	17698	1	-0.3308
TMEM68	8	0.021989	0.084052	0.989096	1618	3	0.090532	0.2192	0.44541	0.996028	8472	4	0.090532
PARP15	8	0.022004	0.084082	0.989096	1619	3	-0.0052437	0.46084	0.67943	0.99617	13020	2	-0.0052437
DNMBP	8	0.022013	0.084108	0.989096	1620	4	-0.22295	0.23412	0.46581	0.996028	8863	2	-0.22295
SEC61A1	8	0.022056	0.084224	0.989096	1621	5	-0.23964	0.40232	0.6298	0.99617	12064	2	-0.23964
MRGPRE	8	0.022061	0.084232	0.989096	1622	5	-0.19389	0.6681	0.81254	0.997444	15543	2	-0.19389
WRN	8	0.022066	0.084243	0.989096	1623	2	0.11578	0.13181	0.31866	0.996028	6098	4	0.11578
RNF11	8	0.022103	0.084336	0.989096	1624	5	-0.24841	0.02713	0.099786	0.982865	1924	1	-0.24841
SNAP47	8	0.022137	0.08444	0.989096	1625	2	0.046751	0.25845	0.49863	0.996028	9527	4	0.046751
NELFCD	8	0.022138	0.08444	0.989096	1626	3	-0.046689	0.43223	0.65519	0.99617	12530	2	-0.046689
CCDC68	8	0.022139	0.084442	0.989096	1627	5	-0.22024	0.98727	0.98741	0.999657	18877	0	-0.22024
KLHDC8B	8	0.022143	0.084451	0.989096	1628	5	-0.20516	0.65154	0.80411	0.997444	15379	1	-0.20516
TEX38	8	0.022173	0.084525	0.989096	1629	4	-0.091588	0.65836	0.80757	0.997444	15439	2	-0.091588
TMED8	8	0.02221	0.084612	0.989096	1630	3	0.02819	0.50588	0.71744	0.99617	13750	3	0.02819
GLYATL1	8	0.022218	0.084635	0.989096	1631	3	-0.063378	0.77228	0.87114	0.997444	16678	2	-0.063378
KCNU1	8	0.022256	0.084737	0.989096	1632	4	-0.02858	0.88243	0.91913	0.998101	17589	1	-0.02858
GAS2L1	8	0.02228	0.08481	0.989096	1633	5	-0.313	0.32198	0.56126	0.996028	10702	3	-0.313
ELP6	8	0.022285	0.084826	0.989096	1634	5	-0.27218	0.90165	0.92628	0.998101	17717	1	-0.27218
KEL	8	0.022308	0.084897	0.989096	1635	5	-0.26444	0.47134	0.6884	0.99617	13174	3	-0.26444
CTNNAL1	8	0.022319	0.084934	0.989096	1636	2	0.47132	0.003083	0.01625	0.963286	285	5	0.47132
CBR3	8	0.02237	0.085078	0.989096	1637	4	-0.23667	0.067246	0.19823	0.99022	3798	2	-0.23667
OCIAD2	8	0.02237	0.085079	0.989096	1638	2	-0.048331	0.7448	0.85461	0.997444	16343	2	-0.048331
ROS1	8	0.022386	0.085117	0.989096	1639	3	0.09151	0.029009	0.10465	0.982865	2022	4	0.09151
CLDN23	8	0.022421	0.085213	0.989096	1640	4	-0.081476	0.86128	0.91226	0.998101	17454	1	-0.081476
NKX3-1	8	0.022447	0.085295	0.989096	1641	4	-0.16167	0.37588	0.60742	0.996028	11624	1	-0.16167
GDPD3	8	0.022451	0.085307	0.989096	1642	5	-0.22752	0.21651	0.4417	0.996028	8396	2	-0.22752
CTXN3	8	0.022472	0.085358	0.989096	1643	3	-0.13057	0.51422	0.72448	0.99617	13895	2	-0.13057
DMTN	8	0.022522	0.085494	0.989096	1644	4	-0.1455	0.98833	0.98845	0.999657	18891	0	-0.1455
TMEM121	8	0.022522	0.085494	0.989096	1645	2	0.085664	0.14748	0.34238	0.996028	6527	4	0.085664
RRM2B	8	0.022531	0.085521	0.989096	1646	4	-0.032319	0.21089	0.43388	0.996028	8240	4	-0.032319
DZANK1	8	0.022573	0.08563	0.989096	1647	4	-0.1597	0.59781	0.77777	0.997444	14874	2	-0.1597
DDX1	8	0.022608	0.085724	0.989096	1648	2	-0.053271	0.074107	0.21403	0.99022	4117	2	-0.053271
S1PR3	8	0.022624	0.085779	0.989096	1649	5	-0.12322	0.090721	0.25108	0.992695	4816	2	-0.12322
MUC5AC	8	0.022675	0.08591	0.989096	1650	2	0.11553	0.054328	0.16788	0.99022	3214	4	0.11553
TMEM30B	8	0.022725	0.086058	0.989096	1651	4	-0.1083	0.75441	0.86027	0.997444	16445	2	-0.1083
NOP56	8	0.022763	0.086167	0.989096	1652	5	-0.30801	0.88361	0.91954	0.998101	17598	1	-0.30801
ZSCAN32	8	0.022763	0.08617	0.989096	1653	3	-0.081511	0.76235	0.86506	0.997444	16538	2	-0.081511
PIK3C2G	8	0.022773	0.086188	0.989096	1654	3	0.11882	0.26753	0.51056	0.996028	9735	4	0.11882
PRDM12	8	0.022776	0.086195	0.989096	1655	4	-0.20272	0.0044683	0.021734	0.963286	396	2	-0.20272
IFNL3	8	0.022785	0.08622	0.989096	1656	3	-0.11096	0.1255	0.3091	0.996028	5917	3	-0.11096
LOC286238	8	0.022827	0.086325	0.989096	1657	4	-0.18714	0.97976	0.97996	0.999314	18727	0	-0.18714
TRAP1	8	0.022866	0.086429	0.989096	1658	3	-0.11756	0.98313	0.9833	0.999314	18802	0	-0.11756
KRTAP3-3	8	0.022877	0.086454	0.989096	1659	4	-0.13683	0.64426	0.80042	0.997444	15300	1	-0.13683
OR4M2	8	0.022891	0.086486	0.989096	1660	3	-0.041899	0.53948	0.74582	0.997256	14288	3	-0.041899
SPOCK3	8	0.02291	0.086528	0.989096	1661	2	0.060889	0.087425	0.24391	0.992695	4684	3	0.060889
CASP6	8	0.022933	0.086592	0.989096	1662	3	0.11453	0.076975	0.22051	0.99022	4232	4	0.11453
ACTR8	8	0.022948	0.086628	0.989096	1663	4	-0.093897	0.25819	0.49826	0.996028	9521	4	-0.093897
ITGA7	8	0.022959	0.086654	0.989096	1664	4	-0.13168	0.84522	0.90771	0.998101	17370	1	-0.13168
STX17	8	0.02297	0.086683	0.989096	1665	5	-0.22447	0.51248	0.72303	0.99617	13859	1	-0.22447
H2AFZ	8	0.02302	0.086821	0.989096	1666	4	-0.15668	0.98557	0.98572	0.999398	18851	0	-0.15668
EFCC1	8	0.023044	0.086893	0.989096	1667	5	-0.22984	0.087664	0.24443	0.992695	4694	1	-0.22984
HOXA13	8	0.023047	0.0869	0.989096	1668	3	-0.028801	0.61555	0.7863	0.997444	15023	2	-0.028801
PPP4R4	8	0.02308	0.087001	0.989096	1669	1	0.040462	0.81398	0.8978	0.998068	17173	2	0.040462
FAM227A	8	0.023087	0.087018	0.989096	1670	5	-0.26815	0.049776	0.15692	0.99022	2993	2	-0.26815
NT5C1A	8	0.023093	0.087041	0.989096	1671	3	-0.027919	0.02291	0.088563	0.97675	1733	3	-0.027919
RAB27B	8	0.023119	0.08711	0.989096	1672	5	-0.16998	0.22948	0.45957	0.996028	8739	3	-0.16998
FGF17	8	0.023134	0.087153	0.989096	1673	4	-0.2468	0.43706	0.65927	0.99617	12617	2	-0.2468
DEFB106A	8	0.023136	0.087156	0.989096	1674	4	-0.29239	0.93922	0.94504	0.998101	18087	1	-0.29239
FAM3D	8	0.023146	0.087187	0.989096	1675	4	-0.19455	0.87602	0.91693	0.998101	17541	1	-0.19455
ANKRD40	8	0.023162	0.087226	0.989096	1676	4	-0.16964	0.31923	0.55893	0.996028	10665	2	-0.16964
DACT1	8	0.023179	0.087269	0.989096	1677	5	-0.28142	0.98013	0.98032	0.999314	18739	0	-0.28142
ITGAX	8	0.023185	0.087285	0.989096	1678	5	-0.17941	0.95863	0.9592	0.999314	18332	1	-0.17941
COG7	8	0.02319	0.087301	0.989096	1679	5	-0.28831	0.15818	0.35823	0.996028	6826	3	-0.28831
RSU1	8	0.023192	0.087304	0.989096	1680	4	-0.17285	0.97489	0.9751	0.999314	18624	0	-0.17285
SERPINB8	8	0.023194	0.087309	0.989096	1681	4	-0.098119	0.94513	0.9489	0.998101	18165	1	-0.098119
RSPO3	8	0.023283	0.087532	0.989096	1682	3	0.049275	0.25126	0.48888	0.996028	9336	4	0.049275
SLC44A1	8	0.023286	0.087542	0.989096	1683	3	-0.035994	0.17351	0.38063	0.996028	7236	2	-0.035994
RANBP3L	8	0.023292	0.087557	0.989096	1684	4	-0.081668	0.28931	0.53348	0.996028	10155	2	-0.081668
LARS2	8	0.023295	0.087564	0.989096	1685	3	-0.061118	0.25832	0.49844	0.996028	9522	4	-0.061118
ARL14EP	8	0.023313	0.087609	0.989096	1686	4	-0.17691	0.38923	0.61874	0.996028	11867	3	-0.17691
LRP1B	8	0.023332	0.087658	0.989096	1687	2	-0.0031765	0.50089	0.71319	0.99617	13658	3	-0.0031765
EXD2	8	0.023384	0.087807	0.989096	1688	3	0.084187	0.075574	0.21731	0.99022	4176	4	0.084187
EMC3	8	0.023397	0.087845	0.989096	1689	4	-0.13441	0.23972	0.47336	0.996028	9024	3	-0.13441
TMEM26	8	0.023415	0.087904	0.989096	1690	4	0.029248	0.19555	0.41237	0.996028	7842	4	0.029248
NFIL3	8	0.023496	0.088115	0.989096	1691	4	-0.17496	0.74745	0.85618	0.997444	16371	2	-0.17496
USP26	8	0.02354	0.08824	0.989096	1692	4	-0.081109	0.39575	0.62421	0.996028	11970	2	-0.081109
ZBTB38	8	0.02356	0.088293	0.989096	1693	5	-0.23718	0.90864	0.92917	0.998101	17762	1	-0.23718
VGLL3	8	0.023563	0.088298	0.989096	1694	5	-0.18371	0.96762	0.96789	0.999314	18482	0	-0.18371
ADAM8	8	0.02361	0.088425	0.989096	1695	3	-0.024276	0.69019	0.82414	0.997444	15768	2	-0.024276
BRIP1	8	0.023613	0.088435	0.989096	1696	4	-0.2054	0.9921	0.99216	0.999946	18962	0	-0.2054
PILRB	8	0.023638	0.088484	0.989096	1697	4	-0.10313	0.57558	0.76739	0.997444	14687	1	-0.10313
USP15	8	0.023664	0.088562	0.989096	1698	3	-0.03816	0.9646	0.96481	0.999314	18437	1	-0.03816
RBPJ	8	0.023664	0.088562	0.989096	1699	4	-0.32629	0.068385	0.20092	0.99022	3852	3	-0.32629
CEACAM6	8	0.023703	0.088679	0.989096	1700	3	0.29117	0.00347	0.01781	0.963286	320	5	0.29117
CTDSP1	8	0.023739	0.088782	0.989096	1701	4	-0.081043	0.96151	0.96185	0.999314	18381	1	-0.081043
ARC	8	0.023765	0.088852	0.989096	1702	5	-0.1573	0.35332	0.58809	0.996028	11267	2	-0.1573
CRYAB	8	0.023777	0.088898	0.989096	1703	4	-0.19324	0.86718	0.91406	0.998101	17486	1	-0.19324
MSGN1	8	0.023777	0.088899	0.989096	1704	4	-0.17965	0.25803	0.49804	0.996028	9517	2	-0.17965
HEY1	8	0.023786	0.088921	0.989096	1705	5	-0.28261	0.44178	0.66327	0.99617	12705	2	-0.28261
FREM1	8	0.02379	0.088926	0.989096	1706	3	-0.11044	0.43867	0.6606	0.99617	12641	1	-0.11044
LAMTOR4	8	0.02381	0.088978	0.989096	1707	5	-0.21959	0.33747	0.5746	0.996028	10985	1	-0.21959
PNISR	8	0.023815	0.088993	0.989096	1708	5	-0.36529	0.99819	0.99818	0.999946	19067	0	-0.36529
DGCR2	8	0.02383	0.08904	0.989096	1709	4	-0.17546	0.58503	0.77172	0.997444	14773	1	-0.17546
ABCC3	8	0.023841	0.089071	0.989096	1710	3	-0.0093575	0.87236	0.91573	0.998101	17518	1	-0.0093575
SH2D3C	8	0.02387	0.089146	0.989096	1711	5	-0.1237	0.67983	0.81863	0.997444	15655	2	-0.1237
COL4A5	8	0.023879	0.089169	0.989096	1712	5	-0.33208	0.97193	0.97216	0.999314	18558	0	-0.33208
TUBA3C	8	0.023879	0.089169	0.989096	1713	4	-0.14985	0.51382	0.72415	0.99617	13888	2	-0.14985
LPPR5	8	0.023887	0.089187	0.989096	1714	5	-0.22333	0.24944	0.48644	0.996028	9282	3	-0.22333
MDH1B	8	0.023889	0.08919	0.989096	1715	3	-0.076839	0.29659	0.53963	0.996028	10277	2	-0.076839
ICA1L	8	0.023907	0.089243	0.989096	1716	3	0.021216	0.21691	0.44224	0.996028	8405	3	0.021216
CORO1B	8	0.023945	0.089351	0.989096	1717	3	0.18277	0.052638	0.16379	0.99022	3140	5	0.18277
METTL16	8	0.023987	0.089462	0.989096	1718	5	-0.17245	0.5162	0.72615	0.99619	13925	2	-0.17245
ZC3H15	8	0.023993	0.089481	0.989096	1719	4	-0.16626	0.93288	0.94123	0.998101	18004	1	-0.16626
C12orf66	8	0.024021	0.089554	0.989096	1720	3	-0.015508	0.86733	0.91412	0.998101	17488	1	-0.015508
STMN4	8	0.024041	0.089615	0.989096	1721	4	-0.033564	0.26784	0.51097	0.996028	9745	3	-0.033564
KCNA3	8	0.024043	0.089623	0.989096	1722	1	0.068157	0.37788	0.6091	0.996028	11656	2	0.068157
RTFDC1	8	0.024073	0.089699	0.989096	1723	5	-0.45358	0.081604	0.2309	0.99022	4440	3	-0.45358
LBH	8	0.0241	0.089767	0.989096	1724	5	-0.18003	0.006683	0.030459	0.963286	587	2	-0.18003
USP47	8	0.024145	0.089884	0.989096	1725	3	-0.0025981	0.12982	0.31564	0.996028	6043	1	-0.0025981
FBXL13	8	0.024146	0.089885	0.989096	1726	4	-0.089469	0.91518	0.93215	0.998101	17811	1	-0.089469
WEE2	8	0.024165	0.089936	0.989096	1727	4	-0.13704	0.35228	0.58721	0.996028	11250	2	-0.13704
BFSP2	8	0.02418	0.089971	0.989096	1728	4	-0.17962	0.80057	0.88893	0.998068	16999	1	-0.17962
NTMT1	8	0.024186	0.089984	0.989096	1729	4	-0.11625	0.22885	0.45871	0.996028	8724	3	-0.11625
HGSNAT	8	0.024195	0.090007	0.989096	1730	3	-0.0065688	0.077779	0.22234	0.99022	4262	3	-0.0065688
B3GALT1	8	0.024196	0.09001	0.989096	1731	5	-0.33436	0.79518	0.88549	0.998068	16935	1	-0.33436
CEP95	8	0.024297	0.090284	0.989096	1732	2	0.29789	0.003301	0.017146	0.963286	304	6	0.29789
TPD52L3	8	0.024333	0.090382	0.989096	1733	5	-0.25323	0.9884	0.98853	0.999657	18896	0	-0.25323
LFNG	8	0.024347	0.090418	0.989096	1734	3	-0.02615	0.29394	0.53741	0.996028	10237	3	-0.02615
CYP2R1	8	0.024352	0.090427	0.989096	1735	5	-0.17116	0.86763	0.91421	0.998101	17490	1	-0.17116
DHX36	8	0.024393	0.090529	0.989096	1736	4	-0.12964	0.20148	0.42073	0.996028	7999	1	-0.12964
CNOT2	8	0.024398	0.09054	0.989096	1737	1	0.19076	0.041117	0.1355	0.99022	2590	4	0.19076
SSU72	7	0.0244	0.085266	0.989096	1738	3	0.54205	0.053609	0.16384	0.99022	3184	4	0.54205
EIF2B2	8	0.024423	0.090599	0.989096	1739	3	-0.017039	0.23531	0.46738	0.996028	8898	3	-0.017039
WASH1	8	0.024428	0.090613	0.989096	1740	4	-0.04578	0.060917	0.18353	0.99022	3531	4	-0.04578
FAM118A	8	0.024439	0.090641	0.989096	1741	5	-0.21496	0.81454	0.89817	0.998068	17179	2	-0.21496
ATF6	8	0.024449	0.090665	0.989096	1742	4	-0.15484	0.11122	0.28701	0.995324	5501	3	-0.15484
HLA-DPA1	8	0.024457	0.090686	0.989096	1743	5	-0.21574	0.20071	0.41967	0.996028	7981	2	-0.21574
CX3CR1	8	0.02446	0.0907	0.989096	1744	4	-0.025228	0.28131	0.52658	0.996028	10018	2	-0.025228
OR8B12	8	0.024479	0.090753	0.989096	1745	5	-0.22147	0.57307	0.76624	0.997444	14667	2	-0.22147
ETV4	8	0.024487	0.09078	0.989096	1746	5	-0.29333	0.47401	0.69069	0.99617	13226	3	-0.29333
YAE1D1	8	0.024488	0.090783	0.989096	1747	3	0.065821	0.18349	0.39506	0.996028	7505	3	0.065821
PFN3	8	0.024499	0.090814	0.989096	1748	2	0.017396	0.3957	0.62417	0.996028	11969	1	0.017396
LOC101929983	8	0.024509	0.09084	0.989096	1749	4	-0.11895	0.11276	0.28944	0.99574	5548	2	-0.11895
MAN2C1	8	0.024531	0.090907	0.989096	1750	5	-0.20774	0.37729	0.60862	0.996028	11647	2	-0.20774
DAB2IP	8	0.024537	0.090918	0.989096	1751	5	-0.29288	0.2349	0.46684	0.996028	8887	1	-0.29288
MST1R	8	0.024545	0.090939	0.989096	1752	5	-0.28069	0.013659	0.056692	0.963286	1103	2	-0.28069
STPG2	8	0.02455	0.090954	0.989096	1753	1	0.055687	0.094329	0.2589	0.994221	4958	3	0.055687
PTHLH	8	0.024579	0.09102	0.989096	1754	4	-0.22744	0.013915	0.057629	0.963286	1123	1	-0.22744
ADAMTSL2	8	0.024601	0.091083	0.989096	1755	3	0.2034	0.091931	0.25371	0.992934	4868	4	0.2034
SMIM24	8	0.024626	0.091152	0.989096	1756	4	-0.16229	0.21339	0.43736	0.996028	8309	3	-0.16229
KCTD8	8	0.02463	0.091163	0.989096	1757	5	-0.21655	0.69514	0.82677	0.997444	15814	2	-0.21655
GAA	8	0.024633	0.091172	0.989096	1758	4	-0.14774	0.48687	0.70132	0.99617	13432	3	-0.14774
CEBPZ	8	0.024648	0.091211	0.989096	1759	4	-0.4708	0.31987	0.55949	0.996028	10671	3	-0.4708
SLMO1	8	0.024651	0.091223	0.989096	1760	3	0.020625	0.15185	0.34885	0.996028	6654	2	0.020625
SLC25A3	8	0.024658	0.091245	0.989096	1761	4	-0.13115	0.15723	0.35686	0.996028	6799	3	-0.13115
PIGN	8	0.024702	0.091375	0.989096	1762	3	0.018986	0.75323	0.85951	0.997444	16436	2	0.018986
ADM2	8	0.024724	0.091443	0.989096	1763	3	-0.041433	0.8609	0.91215	0.998101	17452	1	-0.041433
RAPGEF6	8	0.024752	0.091517	0.989096	1764	3	-0.045332	0.3683	0.60093	0.996028	11493	3	-0.045332
OTP	8	0.024764	0.091546	0.989096	1765	3	-0.0835	0.94191	0.94678	0.998101	18119	1	-0.0835
SH3BP5L	8	0.024772	0.091567	0.989096	1766	4	-0.14139	0.69986	0.82928	0.997444	15863	2	-0.14139
SETD9	8	0.024789	0.091619	0.989096	1767	3	-0.052297	0.95851	0.9591	0.999314	18329	1	-0.052297
KPTN	8	0.024803	0.091656	0.989096	1768	3	0.032589	0.22852	0.45826	0.996028	8712	2	0.032589
NR4A1	8	0.024846	0.091767	0.989096	1769	5	-0.28223	0.97578	0.97597	0.999314	18645	0	-0.28223
METTL7B	8	0.024854	0.091785	0.989096	1770	1	0.072034	0.14131	0.33312	0.996028	6363	4	0.072034
ZNF775	8	0.024904	0.091926	0.989096	1771	2	0.073937	0.20176	0.42111	0.996028	8008	3	0.073937
NHLRC3	8	0.02491	0.091947	0.989096	1772	5	-0.20358	0.87619	0.917	0.998101	17543	1	-0.20358
CST5	8	0.024955	0.092068	0.989096	1773	3	-0.018486	0.37622	0.60773	0.996028	11629	3	-0.018486
KCTD11	8	0.025006	0.09221	0.989096	1774	4	-0.13619	0.47089	0.688	0.99617	13162	2	-0.13619
DNAL4	8	0.025037	0.092291	0.989096	1775	4	-0.15153	0.31707	0.55708	0.996028	10626	1	-0.15153
DTX4	8	0.025053	0.092334	0.989096	1776	5	-0.1755	0.021609	0.084508	0.968834	1666	2	-0.1755
TBX22	8	0.025056	0.092342	0.989096	1777	3	0.31219	0.011387	0.048332	0.963286	945	5	0.31219
SLC25A20	8	0.025087	0.092417	0.989096	1778	5	-0.16325	0.72702	0.84439	0.997444	16145	1	-0.16325
GFER	8	0.025094	0.092434	0.989096	1779	3	-0.098851	0.2651	0.50733	0.996028	9683	3	-0.098851
COPS7A	8	0.025142	0.092548	0.989096	1780	4	-0.12747	0.99495	0.99498	0.999946	19005	0	-0.12747
GPR45	8	0.025157	0.092595	0.989096	1781	2	0.1102	0.098223	0.26663	0.994221	5104	4	0.1102
KSR1	8	0.025208	0.092728	0.989096	1782	4	-0.18378	0.44921	0.66963	0.99617	12827	1	-0.18378
TRPM7	8	0.025214	0.092743	0.989096	1783	5	-0.3651	0.48892	0.70307	0.99617	13465	1	-0.3651
TNFRSF4	8	0.02524	0.092808	0.989096	1784	4	-0.12053	0.41695	0.64231	0.99617	12303	2	-0.12053
IKBKAP	8	0.02524	0.092808	0.989096	1785	4	-0.10863	0.10077	0.27068	0.994221	5177	2	-0.10863
FAM50A	8	0.025256	0.092845	0.989096	1786	4	-0.077281	0.21945	0.44577	0.996028	8478	4	-0.077281
CKM	8	0.025259	0.092848	0.989096	1787	4	-0.1134	0.2903	0.5343	0.996028	10176	1	-0.1134
SOX1	8	0.02529	0.092923	0.989096	1788	4	-0.10294	0.47988	0.69557	0.99617	13314	2	-0.10294
ABCC6	8	0.025309	0.092975	0.989096	1789	4	-0.098313	0.58945	0.77381	0.997444	14800	2	-0.098313
SLC34A2	8	0.025318	0.092996	0.989096	1790	3	-0.030948	0.096742	0.26407	0.994221	5054	3	-0.030948
ZNF200	8	0.025349	0.093083	0.989096	1791	4	-0.3069	0.8872	0.92079	0.998101	17622	1	-0.3069
NAGLU	8	0.025382	0.093176	0.989096	1792	3	0.10128	0.15271	0.35014	0.996028	6679	4	0.10128
BAGE2	8	0.025383	0.093177	0.989096	1793	5	-0.22661	0.098352	0.26686	0.994221	5108	2	-0.22661
TEN1	8	0.025411	0.093248	0.989096	1794	2	0.037211	0.16859	0.37348	0.996028	7106	3	0.037211
GLYAT	8	0.025439	0.093329	0.989096	1795	5	-0.36897	0.78707	0.8803	0.997525	16858	1	-0.36897
PADI6	8	0.025442	0.093336	0.989096	1796	5	-0.26482	0.69019	0.82414	0.997444	15766	2	-0.26482
N4BP3	8	0.025461	0.09339	0.989096	1797	4	-0.10301	0.12057	0.30161	0.996028	5766	1	-0.10301
REN	8	0.025479	0.093429	0.989096	1798	5	-0.19729	0.81628	0.89938	0.998068	17201	2	-0.19729
OXR1	8	0.025512	0.093523	0.989096	1799	5	-0.13657	0.52555	0.73422	0.996526	14076	2	-0.13657
ANKRD12	8	0.025522	0.093552	0.989096	1800	5	-0.22295	0.13549	0.32423	0.996028	6201	2	-0.22295
FAAH	8	0.025549	0.093626	0.989096	1801	5	-0.26179	0.00029096	0.0018532	0.805018	44	2	-0.26179
C9orf84	8	0.025562	0.093664	0.989096	1802	2	0.092457	0.26315	0.50475	0.996028	9640	2	0.092457
RPL26L1	8	0.025563	0.093668	0.989096	1803	5	-0.34607	0.45919	0.67801	0.99617	12995	2	-0.34607
HOXB8	8	0.025627	0.093824	0.989096	1804	5	-0.33567	0.72953	0.8458	0.997444	16176	1	-0.33567
ASB17	8	0.02563	0.093833	0.989096	1805	4	-0.15719	0.9117	0.93053	0.998101	17779	1	-0.15719
RAB7B	8	0.025697	0.094008	0.989096	1806	4	-0.14318	0.71964	0.84013	0.997444	16076	1	-0.14318
C14orf39	8	0.0257	0.094017	0.989096	1807	4	-0.045762	0.48906	0.70319	0.99617	13467	3	-0.045762
KIF21A	8	0.025715	0.094053	0.989096	1808	5	-0.2179	0.92442	0.93666	0.998101	17910	1	-0.2179
HDAC8	8	0.025716	0.094056	0.989096	1809	5	-0.18343	0.8869	0.92068	0.998101	17621	1	-0.18343
SVOPL	8	0.025765	0.094187	0.989096	1810	4	-0.25544	0.51788	0.72762	0.99619	13956	1	-0.25544
STPG1	8	0.025808	0.094309	0.989096	1811	4	-0.15181	0.70249	0.83071	0.997444	15894	2	-0.15181
TINAG	8	0.025815	0.094332	0.989096	1812	2	-0.059747	0.090737	0.25112	0.992695	4818	3	-0.059747
ZNF98	8	0.025861	0.094448	0.989096	1813	4	-0.13058	0.59277	0.77538	0.997444	14832	2	-0.13058
ALKBH8	8	0.025906	0.094576	0.989096	1814	5	-0.3155	0.73648	0.84979	0.997444	16255	2	-0.3155
APP	8	0.025916	0.094601	0.989096	1815	2	0.013671	0.50729	0.71867	0.99617	13772	1	0.013671
NLRC4	8	0.02593	0.094635	0.989096	1816	5	-0.1864	0.95562	0.95663	0.999314	18290	1	-0.1864
ANKFY1	8	0.025939	0.094659	0.989096	1817	5	-0.2443	0.0081409	0.036103	0.963286	699	3	-0.2443
RNF32	8	0.025953	0.094699	0.989096	1818	5	-0.23996	0.40015	0.62799	0.99617	12035	2	-0.23996
ZNF581	8	0.025966	0.094738	0.989096	1819	5	-0.39098	0.03909	0.1304	0.99022	2491	1	-0.39098
PKD2	8	0.025967	0.094739	0.989096	1820	3	-0.11188	0.54607	0.75136	0.997444	14383	2	-0.11188
LRFN5	8	0.025977	0.094762	0.989096	1821	5	-0.24377	0.064825	0.1927	0.99022	3685	1	-0.24377
OR10A6	8	0.025997	0.094818	0.989096	1822	5	-0.1362	0.77784	0.87457	0.997444	16738	2	-0.1362
SEC16A	8	0.026017	0.094864	0.989096	1823	3	-0.087353	0.69386	0.82611	0.997444	15806	2	-0.087353
FKBP15	8	0.026065	0.094986	0.989096	1824	5	-0.34005	0.10857	0.28285	0.995324	5421	2	-0.34005
SPINT1	8	0.026068	0.094997	0.989096	1825	3	-0.094271	0.42575	0.64976	0.99617	12437	2	-0.094271
LDHAL6B	8	0.026083	0.095031	0.989096	1826	4	-0.19012	0.21446	0.43889	0.996028	8338	3	-0.19012
ZNF276	8	0.026112	0.095115	0.989096	1827	4	-0.12375	0.93801	0.94426	0.998101	18066	1	-0.12375
TXNL4B	8	0.026113	0.095115	0.989096	1828	5	-0.26617	0.16134	0.36293	0.996028	6909	1	-0.26617
CKMT1A	8	0.026116	0.095128	0.989096	1829	5	-0.24481	0.34421	0.58033	0.996028	11109	1	-0.24481
DBX2	8	0.026119	0.095134	0.989096	1830	3	-0.09731	0.12654	0.31069	0.996028	5948	3	-0.09731
RTTN	8	0.026169	0.095273	0.989096	1831	5	-0.13353	0.20057	0.41946	0.996028	7973	3	-0.13353
LGALSL	8	0.026177	0.095299	0.989096	1832	4	-0.066594	0.55217	0.75653	0.997444	14470	1	-0.066594
RIBC1	8	0.026228	0.095437	0.989096	1833	5	-0.17621	0.14162	0.3336	0.996028	6376	2	-0.17621
KIAA1551	8	0.02624	0.095467	0.989096	1834	5	-0.26241	0.13012	0.3161	0.996028	6052	2	-0.26241
HSPA13	8	0.026248	0.095489	0.989096	1835	5	-0.23728	0.90513	0.92769	0.998101	17740	1	-0.23728
OPRK1	8	0.02627	0.095558	0.989096	1836	4	-0.06073	0.76187	0.86478	0.997444	16532	2	-0.06073
PLK4	8	0.026276	0.095573	0.989096	1837	4	-0.17202	0.4993	0.71179	0.99617	13635	1	-0.17202
UGT3A2	8	0.026294	0.095623	0.989096	1838	4	-0.071231	0.19724	0.41479	0.996028	7894	4	-0.071231
CLDN15	8	0.026321	0.095689	0.989096	1839	4	-0.07957	0.4314	0.65451	0.99617	12524	3	-0.07957
HINT1	8	0.026355	0.095778	0.989096	1840	2	-0.021489	0.71363	0.83684	0.997444	16017	2	-0.021489
PDHA2	8	0.026368	0.095826	0.989096	1841	5	-0.15545	0.16316	0.36564	0.996028	6960	2	-0.15545
ANKRD55	8	0.026376	0.09584	0.989096	1842	5	-0.30656	0.80925	0.89457	0.998068	17101	1	-0.30656
GLUD2	8	0.026408	0.095922	0.989096	1843	2	0.097696	0.25471	0.49356	0.996028	9432	4	0.097696
SMCR8	8	0.026465	0.096071	0.989096	1844	5	-0.24943	0.85976	0.91178	0.998101	17448	1	-0.24943
WDHD1	8	0.026473	0.096098	0.989096	1845	1	0.46355	0.033124	0.11535	0.984706	2237	5	0.46355
TMEM167A	8	0.026503	0.09617	0.989096	1846	4	-0.14212	0.5523	0.75662	0.997444	14472	1	-0.14212
CCDC85A	8	0.026504	0.096171	0.989096	1847	5	-0.36759	0.40277	0.63018	0.99617	12072	1	-0.36759
P2RY1	8	0.026535	0.09625	0.989096	1848	5	-0.19128	0.79411	0.8848	0.998068	16929	2	-0.19128
TTC21A	8	0.026549	0.096287	0.989096	1849	3	-0.098247	0.98495	0.98507	0.999314	18838	0	-0.098247
CBX7	8	0.026549	0.096287	0.989096	1850	2	-0.055406	0.27558	0.52119	0.996028	9918	1	-0.055406
ACTN1	8	0.026562	0.096333	0.989096	1851	4	-0.11702	0.82783	0.90327	0.998068	17289	1	-0.11702
C20orf62	8	0.026572	0.096354	0.989096	1852	4	-0.094949	0.26226	0.50357	0.996028	9616	3	-0.094949
DIRAS2	8	0.026576	0.096367	0.989096	1853	4	-0.21227	0.99098	0.99106	0.999946	18939	0	-0.21227
ALDOA	8	0.026586	0.09639	0.989096	1854	4	-0.0072859	0.030296	0.10806	0.984261	2087	4	-0.0072859
TRIM39	8	0.026605	0.096442	0.989096	1855	5	-0.32669	0.25817	0.49823	0.996028	9520	2	-0.32669
SH3RF1	8	0.026607	0.096447	0.989096	1856	4	-0.14871	0.3508	0.58595	0.996028	11219	2	-0.14871
TTC30A	8	0.026618	0.096482	0.989096	1857	4	-0.24004	0.97326	0.97349	0.999314	18593	0	-0.24004
FGFR1OP2	8	0.026624	0.096499	0.989096	1858	2	0.029069	0.57842	0.76866	0.997444	14716	1	0.029069
BTN3A3	8	0.026627	0.09651	0.989096	1859	2	0.10367	0.073269	0.21214	0.99022	4079	4	0.10367
KCTD14	8	0.026661	0.096608	0.989096	1860	5	-0.20816	0.20461	0.42506	0.996028	8084	3	-0.20816
AP1B1	8	0.026666	0.096618	0.989096	1861	2	0.063939	0.24264	0.47729	0.996028	9096	3	0.063939
FAM104B	8	0.026675	0.09664	0.989096	1862	3	0.057037	0.21122	0.43436	0.996028	8249	4	0.057037
MAFB	8	0.026676	0.096642	0.989096	1863	2	0.17983	0.031581	0.11136	0.984261	2158	5	0.17983
GGT6	8	0.026677	0.096645	0.989096	1864	4	-0.21904	0.23955	0.47313	0.996028	9019	2	-0.21904
PRDM10	8	0.026687	0.096679	0.989096	1865	5	-0.22096	0.99178	0.99187	0.999946	18957	0	-0.22096
TMPRSS5	8	0.026725	0.096783	0.989096	1866	2	0.047019	0.18279	0.39404	0.996028	7483	3	0.047019
ARMC4	8	0.026746	0.096842	0.989096	1867	5	-0.30147	0.59966	0.77865	0.997444	14889	1	-0.30147
IRX4	8	0.026754	0.096869	0.989096	1868	2	-0.0070199	0.28162	0.52688	0.996028	10023	2	-0.0070199
HTR1A	8	0.026776	0.096926	0.989096	1869	2	0.011589	0.20815	0.43004	0.996028	8178	2	0.011589
LOXL1	8	0.026788	0.09696	0.989096	1870	4	-0.19979	0.32289	0.56206	0.996028	10721	2	-0.19979
ZNF613	8	0.026827	0.097075	0.989096	1871	2	0.0058471	0.4115	0.63755	0.99617	12221	2	0.0058471
KRT13	8	0.026839	0.097112	0.989096	1872	5	-0.21402	0.81419	0.89794	0.998068	17176	1	-0.21402
ZMAT1	8	0.026852	0.097149	0.989096	1873	3	-0.049285	0.74379	0.85401	0.997444	16330	2	-0.049285
TRPM8	8	0.026867	0.097186	0.989096	1874	4	-0.11551	0.70928	0.83444	0.997444	15965	2	-0.11551
LONP2	8	0.026877	0.097209	0.989096	1875	2	0.10448	0.23045	0.46086	0.996028	8764	4	0.10448
ADCK5	8	0.026891	0.097241	0.989096	1876	3	0.076626	0.040423	0.13375	0.99022	2563	4	0.076626
GTF3A	8	0.026928	0.097335	0.989096	1877	4	-0.039784	0.18633	0.39917	0.996028	7585	4	-0.039784
TBC1D3L	8	0.026929	0.097338	0.989096	1878	4	-0.28442	0.51037	0.72127	0.99617	13829	2	-0.28442
RSBN1	8	0.026978	0.097482	0.989096	1879	4	-0.13763	0.64836	0.8025	0.997444	15338	2	-0.13763
CDK1	8	0.027013	0.097588	0.989096	1880	5	-0.33967	0.99665	0.99665	0.999946	19040	0	-0.33967
SEZ6	8	0.027029	0.097632	0.989096	1881	3	0.019595	0.61671	0.78687	0.997444	15035	1	0.019595
OCLM	8	0.027058	0.097705	0.989096	1882	5	-0.34701	0.964	0.96422	0.999314	18428	1	-0.34701
CUX1	8	0.02713	0.097896	0.989096	1883	1	0.0055	0.061364	0.18459	0.99022	3546	3	0.0055
IGFBP1	8	0.027216	0.098135	0.989096	1884	4	-0.096712	0.92557	0.93726	0.998101	17914	1	-0.096712
ZBTB9	8	0.027226	0.098163	0.989096	1885	4	-0.14062	0.2186	0.44459	0.996028	8452	3	-0.14062
SPATA3	8	0.027231	0.098178	0.989096	1886	2	0.17489	0.015809	0.064432	0.963286	1262	6	0.17489
OR4F5	8	0.027281	0.098309	0.989096	1887	3	-0.13526	0.18892	0.40295	0.996028	7651	2	-0.13526
OR1N2	8	0.027291	0.098332	0.989096	1888	4	-0.11178	0.36089	0.5946	0.996028	11380	3	-0.11178
CIPC	8	0.027332	0.098436	0.989096	1889	5	-0.19634	0.088976	0.24729	0.992695	4745	3	-0.19634
SPDYE3	8	0.027344	0.098462	0.989096	1890	5	-0.1982	0.36695	0.5998	0.996028	11470	2	-0.1982
AP1S3	8	0.027344	0.098462	0.989096	1891	3	-0.059781	0.67371	0.81543	0.997444	15604	1	-0.059781
NKAIN4	8	0.027366	0.098511	0.989096	1892	5	-0.21399	0.43692	0.65917	0.99617	12616	2	-0.21399
HUS1	8	0.027382	0.098552	0.989096	1893	4	-0.083545	0.53366	0.74092	0.9966	14203	2	-0.083545
TMEM249	8	0.027384	0.098556	0.989096	1894	4	-0.10745	0.98613	0.98627	0.999657	18857	0	-0.10745
SAV1	8	0.027417	0.098636	0.989096	1895	5	-0.29542	0.22209	0.44939	0.996028	8558	2	-0.29542
ADORA2B	8	0.027417	0.098636	0.989096	1896	5	-0.32755	0.89343	0.92312	0.998101	17660	1	-0.32755
ZNF555	8	0.027478	0.09881	0.989096	1897	3	-0.10348	0.64103	0.79882	0.997444	15273	2	-0.10348
MTHFD1	8	0.027483	0.098822	0.989096	1898	3	-0.041966	0.60691	0.78214	0.997444	14948	2	-0.041966
TGM7	8	0.027494	0.098854	0.989096	1899	4	-0.22821	0.1868	0.39987	0.996028	7600	3	-0.22821
COPA	8	0.027508	0.098884	0.989096	1900	5	-0.28421	0.79741	0.88689	0.998068	16962	2	-0.28421
TMEM164	8	0.027522	0.098919	0.989096	1901	5	-0.27082	0.060521	0.1826	0.99022	3507	3	-0.27082
SEMA5A	8	0.027534	0.098949	0.989096	1902	4	-0.13182	0.41877	0.64387	0.99617	12333	3	-0.13182
ZCCHC10	8	0.027552	0.098988	0.989096	1903	4	-0.14047	0.27334	0.51823	0.996028	9877	2	-0.14047
ERC2	8	0.027584	0.099081	0.989096	1904	4	-0.17514	0.13849	0.3288	0.996028	6283	2	-0.17514
SLN	8	0.02759	0.099095	0.989096	1905	4	-0.1554	0.0068373	0.031042	0.963286	598	1	-0.1554
CLCN3	8	0.027635	0.099217	0.989096	1906	3	0.11272	0.11704	0.29606	0.996028	5665	4	0.11272
RAB40B	8	0.027641	0.099233	0.989096	1907	5	-0.28543	0.94501	0.94882	0.998101	18163	1	-0.28543
PAN3	8	0.027648	0.099253	0.989096	1908	5	-0.19515	0.78881	0.88142	0.997638	16877	1	-0.19515
ELOVL4	8	0.027655	0.099269	0.989096	1909	4	-0.10813	0.24439	0.47958	0.996028	9137	2	-0.10813
ANGPT4	8	0.027715	0.099413	0.989096	1910	4	-0.11884	0.32299	0.56215	0.996028	10723	2	-0.11884
TRPC5	8	0.027736	0.099468	0.989096	1911	3	0.07857	0.295	0.53831	0.996028	10249	3	0.07857
CHCHD5	8	0.027743	0.099484	0.989096	1912	4	-0.16477	0.33473	0.57222	0.996028	10942	3	-0.16477
ADORA2A	8	0.02777	0.099572	0.989096	1913	4	-0.24463	0.19818	0.4161	0.996028	7913	1	-0.24463
CREBZF	8	0.027819	0.099706	0.989096	1914	4	-0.33342	0.71824	0.83937	0.997444	16061	1	-0.33342
ZNF827	8	0.027835	0.099744	0.989096	1915	5	-0.18579	0.64571	0.80119	0.997444	15314	2	-0.18579
EFCAB3	8	0.027848	0.09978	0.989096	1916	5	-0.22592	0.014752	0.060618	0.963286	1193	3	-0.22592
SCAF4	8	0.02787	0.099832	0.989096	1917	4	-0.10101	0.77469	0.87263	0.997444	16708	2	-0.10101
CREBL2	8	0.027887	0.099884	0.989096	1918	2	0.025843	0.49937	0.71186	0.99617	13639	2	0.025843
SLC7A4	8	0.027913	0.099954	0.989096	1919	5	-0.21889	0.51864	0.72827	0.99619	13964	2	-0.21889
TMOD1	8	0.027913	0.099954	0.989096	1920	3	0.045249	0.21359	0.43766	0.996028	8317	4	0.045249
TMEM82	8	0.027913	0.099954	0.989096	1921	3	-0.066363	0.14627	0.34056	0.996028	6500	3	-0.066363
FBXL8	8	0.027938	0.10002	0.989096	1922	2	0.1225	0.18846	0.40229	0.996028	7641	4	0.1225
GNG10	8	0.027962	0.10009	0.989096	1923	4	-0.092058	0.13297	0.32043	0.996028	6130	4	-0.092058
CCDC113	8	0.027975	0.10013	0.989096	1924	4	-0.2081	0.73648	0.84979	0.997444	16254	1	-0.2081
S1PR1	8	0.027975	0.10013	0.989096	1925	5	-0.24046	0.52173	0.73099	0.99619	14019	2	-0.24046
KCNS3	8	0.027988	0.10017	0.989096	1926	4	-0.23061	0.58305	0.77079	0.997444	14758	1	-0.23061
SMPDL3A	8	0.028012	0.10022	0.989096	1927	4	-0.083937	0.43391	0.65667	0.99617	12564	3	-0.083937
SLAIN2	8	0.028017	0.10024	0.989096	1928	4	-0.16048	0.065416	0.19405	0.99022	3715	2	-0.16048
TCEANC	8	0.028039	0.1003	0.989096	1929	3	-0.088644	0.32779	0.56628	0.996028	10805	2	-0.088644
GBF1	8	0.028089	0.10042	0.989096	1930	3	-0.06233	0.48264	0.69787	0.99617	13360	2	-0.06233
DNAH6	8	0.028089	0.10043	0.989096	1931	3	-0.020011	0.44587	0.66672	0.99617	12775	1	-0.020011
ZNF641	8	0.02811	0.10048	0.989096	1932	3	-0.02736	0.10589	0.27867	0.994936	5343	3	-0.02736
RASGRP4	8	0.028111	0.10049	0.989096	1933	5	-0.24219	0.74552	0.85502	0.997444	16350	1	-0.24219
GART	8	0.028138	0.10056	0.989096	1934	5	-0.22772	0.99314	0.99319	0.999946	18980	0	-0.22772
CHFR	8	0.02814	0.10057	0.989096	1935	2	0.14418	0.0093649	0.040722	0.963286	793	4	0.14418
PLCXD2	8	0.028143	0.10058	0.989096	1936	4	-0.13308	0.53937	0.74573	0.997256	14285	3	-0.13308
ANKAR	8	0.028149	0.10059	0.989096	1937	3	-0.053762	0.73578	0.84938	0.997444	16241	1	-0.053762
RNF38	8	0.028179	0.10067	0.989096	1938	3	0.045511	0.030711	0.10912	0.984261	2112	3	0.045511
WNT8A	8	0.028185	0.10069	0.989096	1939	4	-0.086055	0.1119	0.28809	0.995324	5522	3	-0.086055
EIF1AY	8	0.02819	0.1007	0.989096	1940	3	-0.080118	0.56921	0.76444	0.997444	14631	2	-0.080118
NKIRAS1	8	0.028193	0.1007	0.989096	1941	4	-0.19897	0.028998	0.10462	0.982865	2021	1	-0.19897
DTX1	8	0.028226	0.1008	0.989096	1942	5	-0.23576	0.10318	0.27446	0.994936	5265	2	-0.23576
GAL3ST4	8	0.028245	0.10084	0.989096	1943	4	-0.14331	0.63862	0.7976	0.997444	15246	1	-0.14331
KIF7	8	0.028274	0.10091	0.989096	1944	4	-0.21312	0.62045	0.78869	0.997444	15069	1	-0.21312
C6orf47	8	0.028291	0.10096	0.989096	1945	3	-0.18566	0.89472	0.92359	0.998101	17669	1	-0.18566
TRPC3	8	0.028319	0.10103	0.989096	1946	3	-0.029918	0.098475	0.26706	0.994221	5112	3	-0.029918
CHD4	8	0.028339	0.10108	0.989096	1947	4	-0.12983	0.52718	0.73557	0.996526	14098	2	-0.12983
ZFP69B	8	0.028351	0.10111	0.989096	1948	3	0.10039	0.050749	0.15927	0.99022	3033	4	0.10039
GXYLT2	8	0.028392	0.10122	0.989096	1949	4	-0.17389	0.35105	0.58617	0.996028	11225	3	-0.17389
CD79B	8	0.028397	0.10123	0.989096	1950	5	-0.21755	0.97286	0.97311	0.999314	18583	0	-0.21755
GTSF1	8	0.028399	0.10123	0.989096	1951	4	0.05164	0.029603	0.10624	0.982865	2060	4	0.05164
SLC34A1	8	0.028443	0.10136	0.989096	1952	4	-0.17669	0.35061	0.58579	0.996028	11218	2	-0.17669
IPO8	8	0.028449	0.10138	0.989096	1953	2	-0.022496	0.24423	0.47935	0.996028	9130	2	-0.022496
CAPZA3	8	0.02845	0.10138	0.989096	1954	5	-0.17919	0.6107	0.78398	0.997444	14983	2	-0.17919
RBAK-RBAKDN	8	0.028459	0.1014	0.989096	1955	2	0.040619	0.55651	0.75877	0.997444	14513	2	0.040619
DDX3X	8	0.028469	0.10143	0.989096	1956	3	0.10222	0.24445	0.47966	0.996028	9139	4	0.10222
BIRC3	8	0.02849	0.10148	0.989096	1957	3	0.09606	0.026921	0.099216	0.982865	1912	4	0.09606
C18orf8	8	0.028493	0.10149	0.989096	1958	2	0.021081	0.3889	0.61845	0.996028	11858	3	0.021081
ACSF3	8	0.028544	0.10163	0.989096	1959	2	0.06276	0.72443	0.84292	0.997444	16123	2	0.06276
FDXR	8	0.028565	0.10169	0.989096	1960	3	0.30161	0.051077	0.16004	0.99022	3054	5	0.30161
ULK4	8	0.028565	0.10169	0.989096	1961	4	-0.17794	0.26087	0.50178	0.996028	9582	2	-0.17794
ACTR3C	8	0.028645	0.10191	0.989096	1962	5	-0.16647	0.0084825	0.037387	0.963286	726	1	-0.16647
CHML	8	0.028695	0.10202	0.989096	1963	5	-0.25559	0.91493	0.93203	0.998101	17809	1	-0.25559
ADH4	8	0.028714	0.10208	0.989096	1964	5	-0.3223	0.68714	0.82251	0.997444	15735	2	-0.3223
USP39	8	0.028741	0.10215	0.989096	1965	2	0.068403	0.40339	0.63072	0.99617	12085	3	0.068403
C3AR1	8	0.028745	0.10216	0.989096	1966	4	-0.014241	0.36837	0.601	0.996028	11494	3	-0.014241
MET	8	0.028763	0.10221	0.989096	1967	4	-0.017621	0.10884	0.28324	0.995324	5429	4	-0.017621
SCO2	8	0.028796	0.1023	0.989096	1968	3	-0.038769	0.36808	0.60074	0.996028	11489	2	-0.038769
MT1M	8	0.028802	0.10231	0.989096	1969	3	-0.11859	0.18324	0.39469	0.996028	7492	2	-0.11859
PJA2	8	0.028828	0.10238	0.989096	1970	4	-0.18123	0.43726	0.65943	0.99617	12623	3	-0.18123
LIPN	8	0.028832	0.10238	0.989096	1971	3	-0.035059	0.25875	0.49901	0.996028	9536	2	-0.035059
VIL1	8	0.028846	0.10242	0.989096	1972	2	-0.07213	0.4683	0.68579	0.99617	13136	1	-0.07213
EBLN1	8	0.028933	0.10265	0.989096	1973	3	-0.062577	0.49134	0.70508	0.99617	13511	3	-0.062577
INIP	8	0.028947	0.10269	0.989096	1974	2	-0.052918	0.70346	0.83125	0.997444	15904	2	-0.052918
CCDC134	8	0.028967	0.10273	0.989096	1975	5	-0.2117	0.42288	0.64735	0.99617	12399	3	-0.2117
GNE	8	0.028967	0.10273	0.989096	1976	5	-0.25399	0.082561	0.23305	0.99022	4490	3	-0.25399
COQ5	8	0.028974	0.10274	0.989096	1977	2	-0.031841	0.025714	0.095998	0.982865	1859	3	-0.031841
WNK3	8	0.028989	0.10278	0.989096	1978	4	-0.12169	0.73621	0.84962	0.997444	16247	2	-0.12169
C2orf42	8	0.029005	0.10282	0.989096	1979	4	-0.12768	0.11996	0.30066	0.996028	5748	3	-0.12768
FAM47A	8	0.029008	0.10282	0.989096	1980	4	-0.17829	0.82132	0.90171	0.998068	17253	1	-0.17829
NPS	8	0.029012	0.10284	0.989096	1981	5	-0.2026	0.94535	0.94906	0.998101	18169	1	-0.2026
CARD6	8	0.029013	0.10284	0.989096	1982	4	-0.12025	0.96711	0.96736	0.999314	18478	0	-0.12025
PRR20D	8	0.02908	0.10302	0.989096	1983	5	-0.23668	0.63925	0.79792	0.997444	15253	2	-0.23668
KIF20B	8	0.029099	0.10306	0.989096	1984	2	-0.097314	0.97063	0.97084	0.999314	18537	0	-0.097314
PECAM1	8	0.029148	0.1032	0.989096	1985	3	-0.0032088	0.45782	0.6769	0.99617	12970	2	-0.0032088
CCDC67	8	0.029161	0.10323	0.989096	1986	3	-0.017606	0.063555	0.18975	0.99022	3629	2	-0.017606
LCA5L	8	0.029199	0.10333	0.989096	1987	2	-0.043433	0.64711	0.80187	0.997444	15330	1	-0.043433
REL	8	0.02922	0.10338	0.989096	1988	4	-0.16907	0.4348	0.65741	0.99617	12581	3	-0.16907
KRT25	8	0.029245	0.10347	0.989096	1989	5	-0.18765	0.17421	0.38161	0.996028	7258	3	-0.18765
MLLT3	8	0.029259	0.10351	0.989096	1990	3	0.11642	0.079117	0.2254	0.99022	4324	4	0.11642
RPUSD2	8	0.029288	0.1036	0.989096	1991	3	0.031263	0.50934	0.72039	0.99617	13809	2	0.031263
TDRD10	8	0.0293	0.10363	0.989096	1992	2	-0.045438	0.11681	0.2957	0.996028	5660	3	-0.045438
C12orf56	8	0.029334	0.10373	0.989096	1993	3	-0.10626	0.070326	0.20538	0.99022	3952	3	-0.10626
RAMP3	8	0.029342	0.10375	0.989096	1994	3	0.016385	0.60493	0.78116	0.997444	14935	2	0.016385
GCNT2	8	0.029359	0.1038	0.989096	1995	3	-0.07832	0.53849	0.74497	0.997246	14274	3	-0.07832
BOLL	8	0.02938	0.10385	0.989096	1996	2	0.01914	0.21335	0.4373	0.996028	8307	3	0.01914
C1orf87	8	0.029387	0.10387	0.989096	1997	4	-0.25619	0.82245	0.90198	0.998068	17258	1	-0.25619
PLA2G16	8	0.029389	0.10387	0.989096	1998	4	-0.21358	0.013557	0.056317	0.963286	1098	2	-0.21358
[truncated: 17,115 more rows]
