# Supplementary material for: CAF-1 promotes efficient PrimPol recruitment to nascent DNA for single-stranded DNA gap formation
Source: Nucleic Acids Res. 2024 Nov 18;52(22):13865–80. doi: 10.1093/nar/gkae1068 (PMC11662685; doi:10.1093/nar/gkae1068)
Supplement: gkae1068_Supplemental_Files [file gkae1068_supplemental_files.zip › Supplementary Table S4.xlsx]

## Sheet: Sheet1
Supplementary Table S4: MAGeCK analyses of the CRISPR screens identifying genes whose loss increases survival of CHAF1AKO 293T cells in the presence of cisplatin.
id	num	neg|score	neg|p-value	neg|fdr	neg|rank	neg|goodsgrna	neg|lfc	pos|score	pos|p-value	pos|fdr	pos|rank	pos|goodsgrna	pos|lfc
Non-Targeting-Control	1997	1.7866e-49	2.5901e-07	0.00495	1	892	0.042488	0.12682	0.12994	0.980877	2426	16	0.042488
TIMELESS	8	1.1317e-07	1.2951e-06	0.012376	2	5	-2.2392	0.38512	0.38542	0.980877	7413	0	-2.2392
NDUFB11	8	1.5499e-06	1.4246e-05	0.066832	3	5	-1.623	0.56599	0.5659	0.980877	10995	0	-1.623
NARS	8	2.0111e-06	1.8908e-05	0.066832	4	5	-1.6342	0.10273	0.10299	0.980877	1958	1	-1.6342
PRMT1	8	2.0851e-06	1.9426e-05	0.066832	5	3	0.38797	0.3434	0.34382	0.980877	6597	0	0.38797
CCNH	8	2.3737e-06	2.098e-05	0.066832	6	6	-1.2604	0.31108	0.31113	0.980877	5961	0	-1.2604
TANGO6	8	3.1887e-06	2.875e-05	0.075358	7	5	-1.5999	0.35699	0.35739	0.980877	6872	0	-1.5999
VPS25	8	3.7205e-06	3.1858e-05	0.075358	8	4	-1.6792	0.066751	0.06765	0.980877	1311	1	-1.6792
NOP10	8	4.3537e-06	3.5485e-05	0.075358	9	5	-1.4902	0.27082	0.27097	0.980877	5190	0	-1.4902
PSMG3	8	7.3483e-06	5.517e-05	0.095297	10	5	-1.2697	0.28608	0.28623	0.980877	5483	0	-1.2697
DAD1	8	7.6489e-06	5.8796e-05	0.095297	11	4	-1.3008	0.31063	0.31068	0.980877	5956	0	-1.3008
C21orf59	8	7.7776e-06	5.9832e-05	0.095297	12	6	-0.99583	0.5179	0.51814	0.980877	10018	0	-0.99583
POLR3C	8	8.3437e-06	6.5012e-05	0.095583	13	4	-0.53114	0.19824	0.19854	0.980877	3774	0	-0.53114
UTP3	8	1.2914e-05	9.5057e-05	0.125743	14	5	-1.5963	0.029466	0.032377	0.980877	617	1	-1.5963
POLE4	8	1.3304e-05	9.8684e-05	0.125743	15	7	-0.35638	0.99417	0.9942	0.999983	18964	0	-0.35638
DDI2	8	1.5145e-05	0.00011474	0.130751	16	7	-0.36422	0.97243	0.97261	0.999983	18584	0	-0.36422
EIF3CL	8	1.5734e-05	0.0001163	0.130751	17	4	-1.0558	0.7434	0.74373	0.982504	14463	0	-1.0558
KLF1	8	1.6698e-05	0.00012355	0.131188	18	8	-0.58522	0.99998	0.99998	0.999983	19113	0	-0.58522
DCTN5	8	1.9877e-05	0.00014582	0.142327	19	4	-0.020641	0.62026	0.62015	0.981111	12077	0	-0.020641
NBPF9	8	2.0354e-05	0.00014893	0.142327	20	4	-0.6996	0.0045181	0.0086782	0.937098	174	1	-0.6996
PRMT5	8	2.5869e-05	0.00018934	0.172324	21	4	-0.78783	0.36514	0.36559	0.980877	7039	0	-0.78783
MARS2	8	2.8385e-05	0.00020902	0.173698	22	4	0.011108	0.0007134	0.0015258	0.7408	35	2	0.011108
TAF1C	8	2.8529e-05	0.00020902	0.173698	23	5	-0.74934	0.52605	0.52628	0.980877	10174	0	-0.74934
C10orf2	8	2.9505e-05	0.00021887	0.174299	24	6	-1.3237	0.16018	0.16023	0.980877	3049	0	-1.3237
KLC2	8	3.3463e-05	0.00024477	0.180312	25	8	-0.30607	0.99997	0.99997	0.999983	19112	0	-0.30607
LLGL1	8	3.3636e-05	0.00024528	0.180312	26	7	-0.63321	0.95013	0.94999	0.99562	18233	0	-0.63321
PKMYT1	8	3.8353e-05	0.00027947	0.183003	27	5	-1.6068	0.11965	0.11985	0.980877	2286	0	-1.6068
WDR77	8	3.891e-05	0.0002831	0.183003	28	5	-0.46983	0.0093776	0.013895	0.9595	270	1	-0.46983
NARFL	8	3.9303e-05	0.00028517	0.183003	29	6	-0.97868	0.67253	0.67247	0.981913	13077	0	-0.97868
SFPQ	8	3.9675e-05	0.00028724	0.183003	30	5	-0.32538	0.0016802	0.0033498	0.842431	75	1	-0.32538
PCBP1	8	4.3504e-05	0.00031522	0.188583	31	4	-1.3301	0.27892	0.27905	0.980877	5357	0	-1.3301
ZNF547	8	4.3509e-05	0.00031574	0.188583	32	7	-0.16984	0.69966	0.69977	0.981913	13601	0	-0.16984
CLCA4	8	4.7167e-05	0.00033956	0.190767	33	8	-0.10792	0.99995	0.99996	0.999983	19111	0	-0.10792
ATP6V1B2	8	4.9e-05	0.00035718	0.190767	34	4	-0.28463	0.48836	0.48855	0.980877	9434	0	-0.28463
ZBTB8OS	8	4.9433e-05	0.00035977	0.190767	35	4	-0.2136	0.068162	0.069006	0.980877	1332	1	-0.2136
UBA52	8	5.0371e-05	0.0003665	0.190767	36	3	0.043272	0.010865	0.015261	0.9595	295	1	0.043272
PPIAL4A	8	5.2931e-05	0.00038619	0.190767	37	4	-0.062067	0.43949	0.43991	0.980877	8464	0	-0.062067
PRR20C	8	5.322e-05	0.00038774	0.190767	38	6	-1.0466	0.98291	0.98297	0.999983	18753	0	-1.0466
TAF6	8	5.4293e-05	0.00039551	0.190767	39	5	-1.9758	0.0020418	0.0040502	0.858425	88	1	-1.9758
PSMA5	8	5.6104e-05	0.00040639	0.190767	40	5	-0.45291	0.61735	0.61724	0.981111	12020	0	-0.45291
RPS16	8	5.6636e-05	0.00041157	0.190767	41	3	0.31511	0.38425	0.38455	0.980877	7398	0	0.31511
UTP20	8	5.9235e-05	0.00042918	0.190767	42	4	-0.0019217	0.35652	0.3569	0.980877	6867	0	-0.0019217
DDX10	8	5.9235e-05	0.00042918	0.190767	43	6	-0.79568	0.85187	0.85195	0.986597	16486	0	-0.79568
ZNF579	8	6.457e-05	0.00046493	0.194544	44	7	-0.47348	0.99095	0.99097	0.999983	18899	0	-0.47348
RPSA	8	6.5653e-05	0.00047373	0.194544	45	5	-0.48073	0.41273	0.41308	0.980877	7961	0	-0.48073
LENG8	8	6.6133e-05	0.00047477	0.194544	46	5	-1.0265	0.84518	0.84532	0.986597	16358	0	-1.0265
WDR70	8	6.6666e-05	0.0004784	0.194544	47	5	-0.89808	0.48206	0.48222	0.980877	9308	0	-0.89808
PRPF8	8	7.0008e-05	0.0004986	0.198535	48	4	-1.7474	0.017889	0.021667	0.980877	413	1	-1.7474
HAUS3	8	7.3855e-05	0.00052398	0.200297	49	6	-1.0063	0.90755	0.90737	0.990786	17501	0	-1.0063
USO1	8	7.3855e-05	0.00052398	0.200297	50	5	-1.0353	0.0059344	0.01072	0.948547	214	1	-1.0353
DUT	8	7.7604e-05	0.00054574	0.204523	51	4	0.38977	0.021296	0.02476	0.980877	474	1	0.38977
LZTS2	8	8.4894e-05	0.00059495	0.2093	52	7	-0.17348	0.74883	0.74913	0.982504	14566	0	-0.17348
TRAPPC11	8	8.5175e-05	0.00059909	0.2093	53	5	-1.133	0.63268	0.63271	0.981111	12309	0	-1.133
TIMM10	8	8.6247e-05	0.00060686	0.2093	54	5	-0.95789	0.52323	0.52347	0.980877	10127	0	-0.95789
GPR89B	8	8.6655e-05	0.00060997	0.2093	55	3	0.013458	0.33293	0.33329	0.980877	6397	0	0.013458
SUPT16H	8	9.0181e-05	0.00063898	0.2093	56	4	-0.0022283	0.27246	0.27254	0.980877	5226	0	-0.0022283
REG1B	8	9.1132e-05	0.00064209	0.2093	57	7	-0.22599	0.66818	0.66817	0.981913	12983	0	-0.22599
ZBTB7B	8	9.2197e-05	0.00064727	0.2093	58	8	-0.25344	0.99991	0.99991	0.999983	19110	0	-0.25344
RBM39	8	9.5416e-05	0.00066437	0.2093	59	6	-0.099409	0.94465	0.94459	0.994038	18160	0	-0.099409
POLD2	8	9.6149e-05	0.00066799	0.2093	60	5	-0.89325	0.067408	0.068271	0.980877	1319	1	-0.89325
KIF5A	8	9.6149e-05	0.00066799	0.2093	61	3	0.053169	0.47444	0.47458	0.980877	9153	0	0.053169
CHAF1A	8	0.0001047	0.00072497	0.223491	62	5	-0.060052	0.23805	0.23818	0.980877	4565	0	-0.060052
HS6ST3	8	0.00011079	0.00077211	0.234245	63	7	-0.44177	0.92563	0.92561	0.992507	17819	0	-0.44177
SF3B5	8	0.00011331	0.00078714	0.234742	64	4	-0.13694	0.032385	0.035078	0.980877	671	1	-0.13694
ANAPC5	8	0.00011599	0.00080838	0.234742	65	4	-0.09523	0.73239	0.73276	0.981913	14242	0	-0.09523
CCT3	8	0.00011765	0.00081977	0.234742	66	4	-0.14332	0.24967	0.24968	0.980877	4778	0	-0.14332
CDCA5	8	0.00011843	0.00082288	0.234742	67	5	-0.18207	0.86315	0.86323	0.986597	16719	0	-0.18207
COPB1	8	0.00012154	0.00085189	0.235416	68	2	0.12109	0.37052	0.37093	0.980877	7141	0	0.12109
RASGRP4	8	0.0001246	0.00087313	0.235416	69	6	-0.48895	0.92631	0.92632	0.992507	17832	0	-0.48895
LCE1D	8	0.00012749	0.00089074	0.235416	70	7	-0.5737	0.60825	0.60802	0.980877	11840	0	-0.5737
GGPS1	8	0.00012934	0.00090525	0.235416	71	8	-1.5203	0.99703	0.99701	0.999983	19040	0	-1.5203
HNRNPC	8	0.00012958	0.00090732	0.235416	72	4	-0.20521	0.066166	0.067084	0.980877	1286	1	-0.20521
COX4I1	8	0.0001305	0.00091146	0.235416	73	3	0.18777	0.10588	0.10606	0.980877	2019	1	0.18777
FDX1L	8	0.00013927	0.0009814	0.243953	74	3	0.97585	3.7633e-05	0.00011681	0.318953	7	3	0.97585
ANAPC11	8	0.00013946	0.00098295	0.243953	75	4	-0.8021	0.76049	0.76077	0.982504	14797	0	-0.8021
RBM25	8	0.00014083	0.00099435	0.243953	76	5	-1.857	0.38782	0.38814	0.980877	7460	0	-1.857
PDPK1	8	0.00014179	0.0010016	0.243953	77	5	-0.91376	0.74729	0.74761	0.982504	14535	0	-0.91376
PPRC1	7	0.00014246	0.00088297	0.235416	78	3	0.5161	0.066175	0.066553	0.980877	1300	1	0.5161
AP2S1	8	0.00014325	0.0010083	0.243953	79	4	-0.70209	0.923	0.92295	0.992507	17771	0	-0.70209
URB2	8	0.00014995	0.0010555	0.249155	80	6	-0.45025	0.6855	0.68567	0.981913	13325	0	-0.45025
HSPE1	8	0.00015104	0.0010622	0.249155	81	4	-0.2181	0.00012607	0.00037065	0.623382	9	3	-0.2181
ATP6V1D	8	0.00015216	0.0010689	0.249155	82	6	-0.3903	0.924	0.92394	0.992507	17786	0	-0.3903
C1QL2	8	0.00016646	0.0011653	0.262664	83	8	-0.5055	0.99649	0.99649	0.999983	19024	0	-0.5055
GNB2L1	8	0.00016735	0.0011746	0.262664	84	4	-0.99664	0.04329	0.045366	0.980877	864	1	-0.99664
DHX33	8	0.00016843	0.0011808	0.262664	85	4	-0.77092	0.50972	0.50996	0.980877	9858	0	-0.77092
SNRNP25	8	0.00016863	0.0011819	0.262664	86	3	0.43505	0.16412	0.16422	0.980877	3122	0	0.43505
COX17	8	0.00017874	0.0012528	0.273121	87	4	-1.0913	0.23958	0.23973	0.980877	4591	0	-1.0913
CBLC	8	0.00017931	0.0012575	0.273121	88	8	-0.25542	0.99982	0.99981	0.999983	19109	0	-0.25542
MRPL14	8	0.00018472	0.0012917	0.274422	89	5	-0.68667	0.80831	0.80865	0.98274	15717	0	-0.68667
BNIP1	8	0.00018499	0.0012922	0.274422	90	6	-0.24413	0.44845	0.44883	0.980877	8637	0	-0.24413
DRGX	8	0.00019019	0.0013342	0.28022	91	8	-0.37567	0.9995	0.99948	0.999983	19099	0	-0.37567
CCNA2	8	0.00019283	0.0013539	0.281263	92	4	-0.6639	0.00043384	0.00099331	0.730198	26	2	-0.6639
ZNF484	8	0.00019901	0.0013953	0.284263	93	8	-0.31449	0.9998	0.9998	0.999983	19108	0	-0.31449
MSANTD3	8	0.00020166	0.0014129	0.284263	94	7	-0.68302	0.9448	0.94474	0.994038	18162	0	-0.68302
GAR1	8	0.00020168	0.0014129	0.284263	95	8	-0.71155	0.9998	0.99979	0.999983	19107	0	-0.71155
SRSF2	8	0.00020678	0.0014533	0.289346	96	4	-0.60677	0.025021	0.028218	0.980877	540	1	-0.60677
ARL1	8	0.00021234	0.0014885	0.293304	97	8	-0.30568	0.99979	0.99978	0.999983	19106	0	-0.30568
NENF	8	0.00021442	0.0015062	0.293416	98	6	-0.37028	0.68453	0.68468	0.981913	13311	0	-0.37028
ZNF99	8	0.00021866	0.001531	0.293416	99	6	-0.42375	0.89439	0.89425	0.988478	17289	0	-0.42375
RNF26	8	0.00021916	0.0015352	0.293416	100	6	-0.11354	0.67455	0.67454	0.981913	13114	0	-0.11354
CGB1	8	0.00022243	0.00156	0.294741	101	5	-0.44261	0.40339	0.40377	0.980877	7784	0	-0.44261
DPEP2	8	0.00022549	0.0015823	0.294741	102	6	-0.27323	0.91379	0.91369	0.991668	17605	0	-0.27323
DDX49	8	0.00022904	0.0016082	0.294741	103	3	-0.40395	0.25687	0.25688	0.980877	4920	0	-0.40395
GPN1	8	0.00022925	0.0016087	0.294741	104	2	0.35655	0.0016802	0.0033498	0.842431	76	1	0.35655
TIMM22	8	0.0002328	0.0016274	0.294741	105	4	0.041064	0.48953	0.4897	0.980877	9452	0	0.041064
BUB3	8	0.00023387	0.0016346	0.294741	106	4	0.089611	0.082414	0.082928	0.980877	1581	1	0.089611
GATC	8	0.00024278	0.0016792	0.297992	107	4	-1.0851	0.29913	0.29925	0.980877	5734	0	-1.0851
AURKAIP1	8	0.00024332	0.0016838	0.297992	108	5	-0.59979	0.39903	0.39943	0.980877	7687	0	-0.59979
C19orf52	8	0.00024631	0.0017071	0.299346	109	4	-1.1573	0.12895	0.1292	0.980877	2456	0	-1.1573
ANAPC1	8	0.00025882	0.0017978	0.312376	110	4	-0.019451	0.6092	0.60897	0.980877	11866	0	-0.019451
ZNF395	8	0.00027399	0.0019081	0.328561	111	8	-0.41199	0.99973	0.99972	0.999983	19105	0	-0.41199
KRTAP3-2	8	0.00028181	0.0019646	0.331941	112	6	-0.089693	0.36024	0.36061	0.980877	6940	0	-0.089693
COASY	8	0.00028394	0.0019786	0.331941	113	8	-0.53944	0.99961	0.9996	0.999983	19102	0	-0.53944
KRR1	8	0.00028452	0.0019812	0.331941	114	4	0.019089	0.54761	0.54769	0.980877	10619	0	0.019089
CENPM	8	0.00028672	0.0019972	0.331941	115	6	-0.77303	0.0029452	0.0057659	0.874627	121	1	-0.77303
USP5	8	0.00029437	0.0020485	0.33497	116	6	-0.28182	0.27332	0.27344	0.980877	5244	0	-0.28182
HMGCS1	8	0.00029823	0.0020724	0.33497	117	6	-0.47833	0.92742	0.92742	0.992507	17859	0	-0.47833
RPS20	8	0.00029885	0.0020755	0.33497	118	4	-0.79867	0.025021	0.028218	0.980877	539	1	-0.79867
SNRNP70	8	0.00030525	0.0021169	0.33497	119	5	-1.2684	0.58448	0.58436	0.980877	11346	0	-1.2684
RPL8	8	0.00030768	0.0021356	0.33497	120	3	0.0014108	0.085241	0.085685	0.980877	1639	1	0.0014108
IRGQ	8	0.00030768	0.0021356	0.33497	121	7	-0.32721	0.99351	0.99352	0.999983	18952	0	-0.32721
GINS4	8	0.00030816	0.0021381	0.33497	122	5	-0.84804	0.86758	0.86767	0.986733	16799	0	-0.84804
TICRR	8	0.00031565	0.0021936	0.338087	123	4	-0.13906	0.24913	0.24915	0.980877	4771	0	-0.13906
TLK1	8	0.00031746	0.0022039	0.338087	124	7	-0.30408	0.98928	0.98931	0.999983	18868	0	-0.30408
TRIB3	8	0.00032006	0.0022169	0.338087	125	8	-0.29673	0.99968	0.99967	0.999983	19104	0	-0.29673
SPDYE6	8	0.00032238	0.0022288	0.338087	126	5	-0.86045	0.66135	0.6614	0.981913	12850	0	-0.86045
CTR9	8	0.00034092	0.00235	0.351833	127	4	0.10515	0.63819	0.63821	0.981404	12429	0	0.10515
SOAT2	8	0.00034175	0.0023562	0.351833	128	7	-0.51066	0.95701	0.95707	0.997081	18346	0	-0.51066
DHPS	8	0.00034718	0.0023904	0.354171	129	5	-0.39312	0.0020866	0.0041279	0.858425	90	2	-0.39312
CYS1	8	0.0003572	0.0024619	0.358669	130	6	-0.46064	0.8606	0.8607	0.986597	16664	0	-0.46064
NBPF10	8	0.00035777	0.002465	0.358669	131	5	-0.54983	0.15072	0.15073	0.980877	2867	0	-0.54983
OTOS	8	0.00035973	0.002479	0.358669	132	8	-0.43041	0.99964	0.99963	0.999983	19103	0	-0.43041
HDAC8	8	0.00036233	0.0024958	0.358669	133	7	-0.34847	0.96535	0.96554	0.998777	18477	0	-0.34847
PRKACG	8	0.00037443	0.0025759	0.365459	134	7	-0.16326	0.97694	0.9771	0.999983	18650	0	-0.16326
BCKDHA	8	0.00038006	0.0026095	0.365459	135	7	-1.0927	0.99446	0.99449	0.999983	18969	0	-1.0927
EXOSC6	8	0.00038797	0.0026593	0.365459	136	6	-0.40754	0.61501	0.61488	0.981111	11973	0	-0.40754
RPAIN	8	0.0003897	0.0026681	0.365459	137	5	-1.1019	0.97663	0.97678	0.999983	18644	0	-1.1019
PRIM1	8	0.00039307	0.0026888	0.365459	138	3	0.1136	0.29019	0.2903	0.980877	5562	0	0.1136
TIMM13	8	0.00039459	0.002695	0.365459	139	5	-0.71774	0.53637	0.53653	0.980877	10383	0	-0.71774
PROM2	8	0.00039489	0.0026961	0.365459	140	7	-0.17574	0.98439	0.98441	0.999983	18783	0	-0.17574
PRKRA	8	0.00040148	0.0027468	0.369718	141	3	0.10435	0.1893	0.18961	0.980877	3602	0	0.10435
DBR1	8	0.00041716	0.0028442	0.379407	142	6	-0.59292	0.085241	0.085685	0.980877	1634	1	-0.59292
BCS1L	8	0.00042615	0.0029064	0.379407	143	4	0.17911	0.00049249	0.0011057	0.740696	28	2	0.17911
PRR18	8	0.00043818	0.0029825	0.379407	144	7	-0.258	0.88659	0.88646	0.988038	17144	0	-0.258
SPDYE2	8	0.00043947	0.0029893	0.379407	145	4	-0.77898	0.45052	0.45094	0.980877	8679	0	-0.77898
TXN	8	0.00043966	0.0029903	0.379407	146	5	-0.2581	0.23805	0.23818	0.980877	4558	0	-0.2581
GSC2	8	0.00043966	0.0029903	0.379407	147	8	-0.63606	0.99956	0.99954	0.999983	19101	0	-0.63606
SLC4A5	8	0.00045135	0.0030639	0.379407	148	7	-0.48559	0.9771	0.97724	0.999983	18654	0	-0.48559
ZNF787	8	0.0004517	0.0030651	0.379407	149	6	-0.11604	0.28798	0.28814	0.980877	5520	0	-0.11604
SLK	8	0.00045176	0.0030659	0.379407	150	8	-0.44634	0.99955	0.99953	0.999983	19100	0	-0.44634
FAM25G	8	0.00045442	0.0030841	0.379407	151	5	-0.81317	0.72965	0.72998	0.981913	14195	0	-0.81317
NOX1	8	0.00045549	0.0030903	0.379407	152	7	-1.0541	0.96055	0.96066	0.998288	18392	0	-1.0541
GPX4	8	0.0004572	0.0031017	0.379407	153	5	-0.94292	0.0024549	0.0048288	0.858425	103	1	-0.94292
PSMB4	8	0.00045783	0.0031068	0.379407	154	4	-0.089215	0.081166	0.081734	0.980877	1558	1	-0.089215
ALKBH2	8	0.00046588	0.0031545	0.379407	155	6	-0.26331	0.9798	0.97986	0.999983	18703	0	-0.26331
GNG13	8	0.00046788	0.0031638	0.379407	156	7	-0.13706	0.96853	0.96875	0.999676	18519	0	-0.13706
EXOSC8	8	0.00046815	0.0031654	0.379407	157	3	-0.12188	0.26734	0.26747	0.980877	5128	0	-0.12188
MRPL41	8	0.00046975	0.0031763	0.379407	158	4	-0.70515	0.023376	0.026672	0.980877	509	1	-0.70515
INCENP	8	0.000474	0.0032027	0.379407	159	5	-0.10177	0.24649	0.24657	0.980877	4720	0	-0.10177
NAA16	8	0.00047601	0.0032099	0.379407	160	5	-1.2582	0.86359	0.86367	0.986597	16725	0	-1.2582
BANF1	8	0.00047693	0.0032187	0.379407	161	4	0.23976	0.42216	0.4225	0.980877	8131	0	0.23976
RPL35	8	0.00048035	0.0032441	0.379407	162	5	-1.0158	0.70646	0.70659	0.981913	13727	0	-1.0158
TTI2	8	0.00048208	0.0032555	0.379407	163	5	-0.098851	0.11137	0.11158	0.980877	2123	0	-0.098851
SH3PXD2A	8	0.00048642	0.0032819	0.379893	164	6	-0.17714	0.90596	0.90581	0.990786	17469	0	-0.17714
YIF1A	8	0.0004914	0.0033182	0.379893	165	7	-0.15524	0.94217	0.94214	0.994038	18113	0	-0.15524
PUF60	8	0.00049548	0.0033431	0.379893	166	5	-0.44306	0.76457	0.76491	0.98274	14872	0	-0.44306
ZNF620	8	0.00049601	0.0033467	0.379893	167	8	-0.2688	0.99872	0.99871	0.999983	19078	0	-0.2688
TXNRD1	6	0.00049758	0.0026323	0.365459	168	3	0.14127	0.41972	0.41939	0.980877	8085	0	0.14127
POLR3A	8	0.00050451	0.0034047	0.379893	169	4	-0.14592	0.50384	0.5041	0.980877	9735	0	-0.14592
MARS	8	0.00050451	0.0034047	0.379893	170	4	-0.4824	0.045825	0.047741	0.980877	910	1	-0.4824
MAP4K2	8	0.0005046	0.0034052	0.379893	171	7	-0.45265	0.99488	0.99493	0.999983	18980	0	-0.45265
DAZAP1	8	0.00050673	0.0034187	0.379893	172	8	-0.45309	0.99949	0.99947	0.999983	19098	0	-0.45309
GP6	8	0.00051724	0.003486	0.385137	173	7	-0.18496	0.9938	0.99382	0.999983	18957	0	-0.18496
RPLP0	8	0.00052047	0.0035068	0.3852	174	4	-0.6575	0.52323	0.52347	0.980877	10125	0	-0.6575
TRNAU1AP	8	0.00055008	0.003686	0.402432	175	3	0.080819	0.31311	0.31318	0.980877	6002	0	0.080819
GPR89A	8	0.00055479	0.0037186	0.402432	176	4	0.060225	0.6979	0.69804	0.981913	13565	0	0.060225
NAP1L2	8	0.00056274	0.0037668	0.402432	177	8	-0.28786	0.99944	0.99941	0.999983	19096	0	-0.28786
OR5A1	8	0.00056274	0.0037668	0.402432	178	8	-0.20556	0.99944	0.99941	0.999983	19097	0	-0.20556
OR52M1	8	0.00056375	0.0037741	0.402432	179	6	-0.14971	0.66798	0.66799	0.981913	12981	0	-0.14971
PADI4	8	0.00056784	0.0038005	0.402432	180	8	-0.20521	0.99943	0.99941	0.999983	19095	0	-0.20521
TUT1	8	0.00057074	0.0038119	0.402432	181	4	-0.13171	0.14388	0.14396	0.980877	2740	0	-0.13171
LCN8	8	0.00057308	0.0038321	0.402432	182	7	-0.4434	0.92592	0.92591	0.992507	17822	0	-0.4434
RAMP2	8	0.00058618	0.0039041	0.407753	183	6	-0.12837	0.98659	0.9866	0.999983	18816	0	-0.12837
ABT1	8	0.00059507	0.0039688	0.410128	184	6	-0.27798	0.30562	0.30571	0.980877	5862	0	-0.27798
ANAPC2	8	0.00060902	0.0040548	0.410128	185	7	-0.88258	0.0085563	0.013151	0.9595	254	1	-0.88258
MRPL18	8	0.00061286	0.0040813	0.410128	186	5	-0.5419	0.52435	0.52459	0.980877	10142	0	-0.5419
FERMT1	8	0.00061955	0.0041222	0.410128	187	6	-0.26106	0.84648	0.84659	0.986597	16388	0	-0.26106
DPH3	8	0.00061977	0.0041253	0.410128	188	4	-0.72019	0.31035	0.31039	0.980877	5951	0	-0.72019
COG8	8	0.00062783	0.0041693	0.410128	189	3	0.030657	0.31035	0.31039	0.980877	5953	0	0.030657
ZNF814	8	0.00062965	0.0041776	0.410128	190	6	-0.25419	0.61627	0.61611	0.981111	11997	0	-0.25419
GARS	8	0.00063686	0.0042273	0.410128	191	3	0.028155	0.32453	0.32481	0.980877	6227	0	0.028155
ENOPH1	8	0.00063952	0.0042455	0.410128	192	8	-0.48837	0.99936	0.99934	0.999983	19094	0	-0.48837
FNTA	8	0.00064075	0.0042527	0.410128	193	3	0.13515	0.61501	0.61488	0.981111	11972	0	0.13515
CD2BP2	8	0.00064075	0.0042527	0.410128	194	7	-0.43267	0.98968	0.98972	0.999983	18880	0	-0.43267
TRIM38	8	0.00064326	0.0042672	0.410128	195	8	-0.21384	0.99936	0.99933	0.999983	19093	0	-0.21384
CHDH	8	0.00064523	0.0042755	0.410128	196	6	-0.064344	0.38291	0.38317	0.980877	7370	0	-0.064344
TUBGCP5	8	0.00064654	0.0042828	0.410128	197	7	-0.85395	0.93896	0.93889	0.993831	18049	0	-0.85395
SRP54	8	0.00065035	0.0043131	0.410128	198	4	0.071182	0.23805	0.23818	0.980877	4564	0	0.071182
ABCB7	8	0.00065035	0.0043131	0.410128	199	6	-1.2916	0.39292	0.39331	0.980877	7558	0	-1.2916
SOD1	8	0.00065035	0.0043131	0.410128	200	5	-0.92455	0.41344	0.41381	0.980877	7977	0	-0.92455
SSRP1	8	0.00065384	0.0043366	0.410327	201	5	-0.47324	0.27082	0.27097	0.980877	5191	0	-0.47324
ITGB1	8	0.00065966	0.0043734	0.410982	202	6	-0.25153	0.65577	0.65572	0.981913	12742	0	-0.25153
ZBTB12	8	0.00066162	0.0043874	0.410982	203	8	-0.45741	0.99934	0.99931	0.999983	19092	0	-0.45741
PABPC1L2A	8	0.00067105	0.0044465	0.410982	204	4	0.019937	0.45724	0.45765	0.980877	8810	0	0.019937
RPL9	8	0.00067648	0.0044822	0.410982	205	3	0.16776	0.20224	0.20255	0.980877	3846	0	0.16776
MYH9	8	0.00068122	0.0045182	0.410982	206	7	-0.23474	0.9122	0.91206	0.991535	17579	0	-0.23474
APOBEC1	8	0.00068128	0.0045185	0.410982	207	8	-0.18365	0.99932	0.99929	0.999983	19091	0	-0.18365
SRSF7	8	0.00068327	0.0045319	0.410982	208	6	-1.0709	0.26995	0.2701	0.980877	5174	0	-1.0709
PLAGL1	8	0.00068459	0.0045387	0.410982	209	6	-0.21038	0.6777	0.67779	0.981913	13179	0	-0.21038
LSM8	8	0.00068854	0.0045568	0.410982	210	4	-0.33594	0.19535	0.19565	0.980877	3720	0	-0.33594
EIF2B2	8	0.00069058	0.0045739	0.410982	211	4	-0.5709	0.44492	0.44531	0.980877	8570	0	-0.5709
ATP6V0D1	7	0.00069315	0.0041672	0.410128	212	4	-2.3768	0.14745	0.14764	0.980877	2806	0	-2.3768
C4orf27	8	0.00069413	0.0045962	0.410982	213	7	-0.31887	0.9953	0.99536	0.999983	18985	0	-0.31887
BAIAP2L1	8	0.00069605	0.0046076	0.410982	214	7	-0.19426	0.98778	0.98783	0.999983	18846	0	-0.19426
NBPF14	8	0.00069825	0.0046231	0.410982	215	4	0.0019819	0.15148	0.1515	0.980877	2886	0	0.0019819
CDC37	8	0.0007018	0.0046469	0.410982	216	4	-0.74421	0.22114	0.22135	0.980877	4229	0	-0.74421
CCK	8	0.00070437	0.0046661	0.410982	217	8	-0.27054	0.9993	0.99927	0.999983	19090	0	-0.27054
CGN	8	0.00071309	0.0047132	0.41323	218	6	-0.33538	0.11263	0.11283	0.980877	2150	0	-0.33538
WLS	8	0.00071849	0.0047464	0.413857	219	8	-0.30468	0.99928	0.99926	0.999983	19089	0	-0.30468
ONECUT1	8	0.00072266	0.0047785	0.413857	220	6	-0.46541	0.46312	0.4634	0.980877	8923	0	-0.46541
TRO	8	0.00072462	0.0047899	0.413857	221	7	-0.52655	0.98707	0.9871	0.999983	18826	0	-0.52655
RBM8A	8	0.00072778	0.004807	0.413857	222	5	-0.10587	0.50384	0.5041	0.980877	9737	0	-0.10587
PMPCA	8	0.00073423	0.0048427	0.415065	223	5	-0.92029	0.23525	0.23535	0.980877	4509	0	-0.92029
CCT7	8	0.0007515	0.0049479	0.422184	224	5	-0.34119	0.23018	0.2303	0.980877	4410	0	-0.34119
PIK3R3	8	0.00075665	0.0049748	0.422596	225	7	-0.40041	0.048825	0.050621	0.980877	961	1	-0.40041
TMEM92	8	0.00076853	0.005052	0.427254	226	8	-0.34182	0.9991	0.99906	0.999983	19082	0	-0.34182
MRPS18A	8	0.00077592	0.0050961	0.428022	227	4	-0.23549	0.46204	0.46236	0.980877	8907	0	-0.23549
SRSF1	8	0.00077743	0.0051059	0.428022	228	5	-0.39399	0.0024549	0.0048288	0.858425	104	1	-0.39399
COG4	8	0.00078868	0.0051831	0.430501	229	5	-1.0128	0.55368	0.5537	0.980877	10745	0	-1.0128
TLR5	8	0.00078885	0.0051836	0.430501	230	8	-0.56562	0.99921	0.99918	0.999983	19088	0	-0.56562
PIM3	8	0.00079596	0.0052235	0.430501	231	7	-0.3777	0.19928	0.1996	0.980877	3796	0	-0.3777
DYNLT1	8	0.00079633	0.0052256	0.430501	232	7	-0.24236	0.80533	0.80571	0.98274	15666	0	-0.24236
GADL1	8	0.00080069	0.005252	0.430821	233	7	-0.43068	0.79266	0.79305	0.98274	15406	0	-0.43068
LRRC73	8	0.0008076	0.0052924	0.431858	234	8	-0.49121	0.9977	0.99767	0.999983	19061	0	-0.49121
TWIST1	8	0.00081326	0.0053261	0.431858	235	8	-0.41255	0.99919	0.99915	0.999983	19087	0	-0.41255
LRRN3	8	0.00081782	0.0053514	0.431858	236	8	-0.69448	0.99918	0.99915	0.999983	19086	0	-0.69448
PMF1	8	0.00082117	0.0053794	0.431858	237	3	-1.3368	0.11074	0.11093	0.980877	2108	0	-1.3368
RRS1	8	0.00082482	0.0054017	0.431858	238	5	-0.34733	0.067408	0.068271	0.980877	1325	1	-0.34733
ZC3H18	8	0.0008275	0.0054209	0.431858	239	3	0.054805	0.56278	0.56273	0.980877	10927	0	0.054805
TAX1BP3	8	0.00083253	0.0054462	0.431858	240	5	-0.34422	0.21821	0.2185	0.980877	4168	0	-0.34422
LIN9	8	0.00083639	0.0054685	0.431858	241	6	-0.56794	0.9448	0.94474	0.994038	18164	0	-0.56794
SAMM50	8	0.00084054	0.005496	0.431858	242	4	-0.2522	0.4441	0.44448	0.980877	8555	0	-0.2522
MYH4	8	0.00084671	0.0055239	0.431858	243	8	-0.40247	0.99915	0.99912	0.999983	19085	0	-0.40247
SMC3	8	0.00085143	0.0055566	0.431858	244	4	-0.016217	0.63636	0.63644	0.981111	12396	0	-0.016217
CT47A5	8	0.00085881	0.0056001	0.431858	245	6	-0.34775	0.07717	0.077733	0.980877	1480	1	-0.34775
ATP2A2	8	0.00085978	0.0056084	0.431858	246	7	-0.74719	0.0045181	0.0086782	0.937098	172	1	-0.74719
TATDN1	8	0.00086594	0.0056457	0.431858	247	8	-0.46208	0.99913	0.9991	0.999983	19084	0	-0.46208
TSEN2	8	0.00087072	0.0056731	0.431858	248	7	-0.62802	0.98337	0.98341	0.999983	18765	0	-0.62802
POMC	8	0.00087149	0.0056773	0.431858	249	7	-0.23206	0.74295	0.74327	0.982504	14455	0	-0.23206
PSMA6	8	0.00087159	0.0056778	0.431858	250	5	-1.8336	0.0025512	0.0050209	0.858425	105	2	-1.8336
TRAPPC4	8	0.00087753	0.0057154	0.431858	251	5	-0.57847	0.9325	0.93237	0.993251	17941	0	-0.57847
DHFR	8	0.0008817	0.0057384	0.431858	252	5	-1.0169	0.79773	0.79815	0.98274	15511	0	-1.0169
EWSR1	8	0.00088273	0.0057446	0.431858	253	5	-0.74836	0.93366	0.93357	0.993269	17962	0	-0.74836
TGIF2	8	0.00088368	0.0057498	0.431858	254	7	-0.34713	0.69116	0.69134	0.981913	13423	0	-0.34713
MAGEA2B	8	0.00088554	0.0057617	0.431858	255	8	-0.67219	0.99911	0.99908	0.999983	19083	0	-0.67219
LRRC37A	8	0.00090168	0.0058601	0.437519	256	4	-0.75014	0.64989	0.64988	0.981913	12633	0	-0.75014
CMTR1	8	0.00091047	0.0059104	0.437605	257	7	-1.3942	0.85732	0.8574	0.986597	16588	0	-1.3942
WBP11	8	0.00091047	0.0059104	0.437605	258	4	-1.1529	0.75878	0.7591	0.982504	14758	0	-1.1529
LHX6	8	0.00091748	0.0059513	0.437605	259	6	-0.3519	0.98715	0.98719	0.999983	18830	0	-0.3519
CSE1L	8	0.00091761	0.0059529	0.437605	260	3	-0.11957	0.40528	0.40569	0.980877	7813	0	-0.11957
MVB12A	8	0.00092894	0.0060187	0.440746	261	7	-0.31751	0.9887	0.98874	0.999983	18861	0	-0.31751
RPL36	8	0.00093582	0.0060653	0.442465	262	5	-0.30185	0.23195	0.23208	0.980877	4445	0	-0.30185
TRAPPC6A	8	0.00094654	0.0061223	0.442654	263	8	-0.34307	0.99905	0.99902	0.999983	19081	0	-0.34307
TRIM32	8	0.00095105	0.0061456	0.442654	264	6	-0.23828	0.88129	0.88118	0.988038	17039	0	-0.23828
SNAPC2	8	0.00095675	0.0061782	0.442654	265	5	-0.46794	0.63636	0.63644	0.981111	12397	0	-0.46794
RAD1	8	0.00095756	0.0061829	0.442654	266	5	-0.066383	0.89847	0.89836	0.989548	17350	0	-0.066383
PPP1R7	8	0.00096477	0.0062285	0.442654	267	3	-0.03091	0.3399	0.34032	0.980877	6527	0	-0.03091
CHERP	8	0.00096762	0.0062507	0.442654	268	4	-1.0242	0.45724	0.45765	0.980877	8809	0	-1.0242
MFAP1	8	0.00098133	0.0063258	0.442654	269	5	-0.2847	0.43782	0.43827	0.980877	8435	0	-0.2847
FCGR1A	8	0.00098729	0.0063512	0.442654	270	6	-0.61431	0.77959	0.78015	0.98274	15149	0	-0.61431
CYC1	8	0.00098984	0.0063704	0.442654	271	4	0.49038	0.13439	0.13458	0.980877	2557	0	0.49038
SCGB2A1	8	0.00099393	0.0063911	0.442654	272	7	-0.2964	0.96813	0.96835	0.999676	18512	0	-0.2964
NAPA	8	0.00099439	0.0063927	0.442654	273	5	-0.73517	0.28965	0.28976	0.980877	5552	0	-0.73517
RPS27	8	0.0010025	0.0064331	0.442654	274	3	-0.0034413	0.24967	0.24968	0.980877	4777	0	-0.0034413
LRRC37A3	8	0.0010025	0.0064331	0.442654	275	4	-0.8891	0.068162	0.069006	0.980877	1341	1	-0.8891
NOL10	8	0.0010034	0.0064393	0.442654	276	4	-0.56316	0.58675	0.58662	0.980877	11399	0	-0.56316
ATP6V0C	8	0.0010084	0.0064756	0.442654	277	5	-0.31255	0.88689	0.88676	0.988038	17152	0	-0.31255
NUTM2A	8	0.0010184	0.0065424	0.442654	278	5	-0.35434	0.83917	0.83935	0.986597	16256	0	-0.35434
ARF4	8	0.0010188	0.006546	0.442654	279	8	-0.3032	0.99898	0.99895	0.999983	19080	0	-0.3032
ASPDH	8	0.0010191	0.0065465	0.442654	280	7	-0.18817	0.65579	0.65574	0.981913	12743	0	-0.18817
KLHL25	8	0.0010199	0.0065517	0.442654	281	6	-0.14786	0.044906	0.046872	0.980877	893	1	-0.14786
NDUFC2	8	0.0010237	0.0065802	0.442654	282	5	-0.45945	0.98443	0.98446	0.999983	18784	0	-0.45945
U2SURP	8	0.0010272	0.0065999	0.442654	283	5	-0.1534	0.096096	0.096362	0.980877	1833	1	-0.1534
UHRF1	8	0.001029	0.0066102	0.442654	284	6	-1.1199	0.95893	0.959	0.997386	18373	0	-1.1199
ZNF423	8	0.001032	0.0066237	0.442654	285	7	-0.30371	0.75307	0.75338	0.982504	14641	0	-0.30371
ATP5H	8	0.0010438	0.0066999	0.446183	286	5	-0.62585	0.28332	0.2834	0.980877	5435	0	-0.62585
RPL17-C18orf32	8	0.0010601	0.0067903	0.447494	287	4	0.45371	0.001861	0.0036969	0.858425	80	1	0.45371
IL10RA	8	0.0010613	0.0067962	0.447494	288	7	-0.24324	0.8692	0.86924	0.986733	16833	0	-0.24324
SNRPG	8	0.0010626	0.0068048	0.447494	289	3	0.18123	0.53015	0.53039	0.980877	10251	0	0.18123
SIRPG	8	0.0010662	0.0068263	0.447494	290	7	-0.38849	0.054357	0.055864	0.980877	1061	1	-0.38849
GPN2	8	0.0010679	0.0068366	0.447494	291	4	-0.32422	0.26734	0.26747	0.980877	5129	0	-0.32422
PRPF19	8	0.001086	0.0069449	0.451883	292	4	-0.67847	0.34179	0.34219	0.980877	6567	0	-0.67847
PPP1R1B	8	0.0010879	0.0069558	0.451883	293	6	-0.27415	0.94389	0.94382	0.994038	18141	0	-0.27415
PAIP1	8	0.0010948	0.0069977	0.451883	294	5	-0.59366	0.57979	0.57967	0.980877	11250	0	-0.59366
CSDC2	8	0.001095	0.0069982	0.451883	295	6	-0.077612	0.98975	0.98979	0.999983	18882	0	-0.077612
TBCC	8	0.0011118	0.0070998	0.453416	296	5	-0.22285	0.1432	0.14329	0.980877	2726	0	-0.22285
HPN	8	0.0011133	0.007105	0.453416	297	7	-0.2525	0.79365	0.79403	0.98274	15422	0	-0.2525
PSMD6	8	0.0011147	0.0071122	0.453416	298	6	-0.69352	0.054973	0.05643	0.980877	1075	1	-0.69352
CDC45	8	0.0011154	0.0071169	0.453416	299	4	0.0041057	0.035773	0.038294	0.980877	731	1	0.0041057
ITPK1	8	0.0011228	0.0071604	0.454243	300	6	-0.32672	0.72066	0.72088	0.981913	14004	0	-0.32672
NBPF20	8	0.0011299	0.0072047	0.454243	301	3	0.1757	3.7993e-06	1.321e-05	0.126238	2	2	0.1757
EEF1A1	8	0.0011376	0.00725	0.454243	302	4	-0.061666	0.054283	0.055793	0.980877	1059	1	-0.061666
TINF2	8	0.0011378	0.0072505	0.454243	303	5	-0.30293	0.74796	0.74827	0.982504	14551	0	-0.30293
CD1B	8	0.0011453	0.0072997	0.454243	304	7	-0.3812	0.99535	0.9954	0.999983	18987	0	-0.3812
TRMT10C	8	0.0011466	0.0073049	0.454243	305	7	-0.25272	0.88755	0.88744	0.988195	17165	0	-0.25272
LOC149373	8	0.0011523	0.0073407	0.454243	306	6	-0.31117	0.95576	0.95581	0.996532	18332	0	-0.31117
U2AF1	8	0.0011525	0.0073412	0.454243	307	5	-0.29612	0.6917	0.69189	0.981913	13438	0	-0.29612
TLK2	8	0.0011635	0.0074028	0.454243	308	6	-0.36812	0.98533	0.98535	0.999983	18799	0	-0.36812
CSTF3	8	0.0011663	0.0074173	0.454243	309	5	-0.82893	0.65754	0.65754	0.981913	12778	0	-0.82893
EIF6	8	0.0011691	0.0074292	0.454243	310	4	-0.38373	0.30025	0.30039	0.980877	5760	0	-0.38373
KLF9	8	0.0011712	0.0074432	0.454243	311	7	-0.30696	0.98396	0.98401	0.999983	18777	0	-0.30696
NMT1	8	0.0011764	0.0074779	0.454243	312	5	-0.86043	0.63335	0.63345	0.981111	12325	0	-0.86043
ART5	8	0.0011795	0.0074955	0.454243	313	7	-0.36579	0.99477	0.99482	0.999983	18977	0	-0.36579
WDR73	8	0.0011806	0.0075002	0.454243	314	3	0.035409	0.78023	0.78077	0.98274	15163	0	0.035409
RPS23	8	0.0011844	0.0075225	0.454243	315	4	-0.02932	0.41496	0.41531	0.980877	7998	0	-0.02932
OR6V1	8	0.001186	0.0075339	0.454243	316	7	-0.2078	0.98941	0.98944	0.999983	18873	0	-0.2078
CENPT	8	0.0011972	0.0075966	0.454385	317	7	-0.33135	0.4657	0.46588	0.980877	8971	0	-0.33135
CYCS	8	0.001198	0.0076043	0.454385	318	4	-0.40368	0.29361	0.29374	0.980877	5623	0	-0.40368
AKAP10	8	0.001202	0.0076308	0.454385	319	7	-0.24481	0.91725	0.91715	0.99244	17662	0	-0.24481
MYCBP	8	0.0012062	0.007652	0.454385	320	5	-0.21219	0.7576	0.75791	0.982504	14738	0	-0.21219
SYCP1	8	0.001207	0.0076551	0.454385	321	6	-0.24812	0.53971	0.53985	0.980877	10453	0	-0.24812
METTL3	8	0.0012306	0.0078043	0.459457	322	5	-0.42405	0.53458	0.53477	0.980877	10343	0	-0.42405
UTP15	8	0.0012349	0.0078307	0.459457	323	5	-0.42328	0.20224	0.20255	0.980877	3849	0	-0.42328
FXYD6	8	0.0012383	0.0078483	0.459457	324	6	-0.22156	0.95122	0.95111	0.99562	18257	0	-0.22156
GPR32	8	0.0012399	0.0078566	0.459457	325	8	-0.070719	0.99876	0.99875	0.999983	19079	0	-0.070719
DOK6	8	0.0012406	0.0078608	0.459457	326	6	-0.068713	0.79092	0.79137	0.98274	15375	0	-0.068713
ZNF343	6	0.0012697	0.0064916	0.442654	327	4	-0.45589	0.89489	0.89519	0.988587	17299	0	-0.45589
CLK2	8	0.0012763	0.0080514	0.469165	328	6	-1.0667	0.86558	0.86563	0.986733	16762	0	-1.0667
RPAP2	8	0.0012946	0.0081726	0.474781	329	5	-0.47914	0.83507	0.83526	0.985816	16194	0	-0.47914
POLR3H	8	0.001303	0.0082239	0.476313	330	5	-0.75274	0.066751	0.06765	0.980877	1309	1	-0.75274
IGF2BP2	8	0.0013106	0.008271	0.476418	331	6	-0.18982	0.95076	0.95064	0.99562	18245	0	-0.18982
CAD	8	0.0013186	0.0083135	0.476418	332	3	-0.01352	0.20412	0.20449	0.980877	3887	0	-0.01352
CLIP2	8	0.00132	0.0083208	0.476418	333	8	-0.19951	0.99868	0.99866	0.999983	19077	0	-0.19951
PRKRIR	8	0.001321	0.0083254	0.476418	334	6	-0.18441	0.77982	0.78037	0.98274	15155	0	-0.18441
MICU3	8	0.0013275	0.0083663	0.477331	335	7	-0.67696	0.98466	0.9847	0.999983	18788	0	-0.67696
COL9A3	8	0.0013395	0.0084389	0.478438	336	6	-0.13202	0.67304	0.67296	0.981913	13087	0	-0.13202
HAUS4	8	0.001349	0.0084829	0.478438	337	3	0.36816	0.0034794	0.0067822	0.932227	137	2	0.36816
SLC39A8	8	0.0013508	0.0084974	0.478438	338	7	-0.52328	0.039675	0.041919	0.980877	801	1	-0.52328
ZMAT2	8	0.0013524	0.0085067	0.478438	339	5	-0.056379	0.20277	0.20311	0.980877	3861	0	-0.056379
GOLGA8K	8	0.0013648	0.0085844	0.478438	340	4	-0.31475	0.79472	0.79511	0.98274	15447	0	-0.31475
TELO2	8	0.0013702	0.0086134	0.478438	341	5	-0.71988	0.87602	0.87595	0.987193	16956	0	-0.71988
OR11H2	8	0.0013733	0.0086295	0.478438	342	6	-0.13112	0.62581	0.62573	0.981111	12177	0	-0.13112
RPL4	8	0.0013772	0.0086554	0.478438	343	4	-0.70994	0.42174	0.42211	0.980877	8123	0	-0.70994
RPS10	8	0.0013772	0.0086554	0.478438	344	4	-0.4216	0.0045181	0.0086782	0.937098	176	1	-0.4216
UBE2C	8	0.0013772	0.0086554	0.478438	345	7	-0.3436	0.9955	0.99554	0.999983	18993	0	-0.3436
ATP6V0B	8	0.001379	0.0086611	0.478438	346	5	-0.8528	0.15072	0.15073	0.980877	2874	0	-0.8528
VPS28	8	0.001386	0.008701	0.479256	347	4	0.10409	0.31755	0.31766	0.980877	6094	0	0.10409
ANXA3	8	0.0014038	0.0088186	0.483263	348	8	-0.80212	0.9986	0.99858	0.999983	19076	0	-0.80212
LIN52	8	0.001417	0.0089004	0.483263	349	5	-0.10135	0.20224	0.20255	0.980877	3854	0	-0.10135
NT5C3A	8	0.0014225	0.0089336	0.483263	350	8	-0.38105	0.99858	0.99856	0.999983	19075	0	-0.38105
RAP1GDS1	8	0.0014264	0.0089512	0.483263	351	7	-0.38937	0.96484	0.96502	0.998777	18464	0	-0.38937
SLC39A7	8	0.0014365	0.0090077	0.483263	352	7	-0.3705	0.99265	0.99263	0.999983	18932	0	-0.3705
MRPL44	8	0.0014371	0.0090092	0.483263	353	5	-0.60765	0.5405	0.54061	0.980877	10469	0	-0.60765
SLC5A5	8	0.001438	0.0090139	0.483263	354	8	-0.3544	0.99856	0.99854	0.999983	19074	0	-0.3544
CA12	8	0.001444	0.0090532	0.483263	355	6	-0.64158	0.49304	0.49325	0.980877	9518	0	-0.64158
LOC101060389	8	0.0014459	0.0090605	0.483263	356	3	0.13975	0.59704	0.5968	0.980877	11597	0	0.13975
PTPN23	8	0.0014485	0.0090724	0.483263	357	7	-0.60886	0.9871	0.98712	0.999983	18829	0	-0.60886
MYC	8	0.0014558	0.0091107	0.483263	358	4	-0.52051	0.11693	0.11711	0.980877	2232	0	-0.52051
OTOL1	8	0.0014592	0.0091304	0.483263	359	7	-0.19259	0.23907	0.23923	0.980877	4580	0	-0.19259
FBL	8	0.0014611	0.0091408	0.483263	360	6	-0.74519	0.78846	0.78892	0.98274	15323	0	-0.74519
KEAP1	8	0.0014733	0.0092076	0.483263	361	6	-0.36087	0.97117	0.97137	0.999938	18565	0	-0.36087
ZPR1	8	0.0014736	0.0092102	0.483263	362	4	0.11832	0.59974	0.59946	0.980877	11652	0	0.11832
ZNF331	8	0.0014745	0.0092138	0.483263	363	8	-0.49632	0.99853	0.99851	0.999983	19073	0	-0.49632
CDK7	8	0.0014764	0.0092237	0.483263	364	6	-0.67077	0.025021	0.028218	0.980877	541	1	-0.67077
ELP2	8	0.0014778	0.0092289	0.483263	365	7	-0.52068	0.94934	0.94923	0.995615	18222	0	-0.52068
ELP6	8	0.0014892	0.0092978	0.485541	366	6	-0.57924	0.066166	0.067084	0.980877	1285	1	-0.57924
OLFM4	8	0.0014953	0.0093309	0.485944	367	7	-0.14673	0.98076	0.98081	0.999983	18720	0	-0.14673
PRC1	8	0.0015046	0.0093863	0.487503	368	6	-0.22355	0.96038	0.96047	0.998232	18390	0	-0.22355
PSMB7	8	0.0015225	0.0094905	0.489565	369	3	0.36705	0.01025	0.014712	0.9595	285	1	0.36705
UROD	8	0.0015252	0.0095024	0.489565	370	5	-0.18078	0.32626	0.32655	0.980877	6263	0	-0.18078
INTS3	8	0.0015252	0.0095029	0.489565	371	6	-0.35859	0.36322	0.36367	0.980877	7000	0	-0.35859
MECR	8	0.0015643	0.0097267	0.496634	372	5	-0.52351	0.90059	0.9005	0.990244	17378	0	-0.52351
DTYMK	8	0.0015645	0.0097272	0.496634	373	2	0.29166	0.081166	0.081734	0.980877	1557	1	0.29166
UTP6	8	0.0015766	0.0097919	0.496634	374	4	-0.92768	0.24855	0.24857	0.980877	4756	0	-0.92768
NUP98	8	0.0015769	0.009794	0.496634	375	5	-0.29009	0.69764	0.6978	0.981913	13561	0	-0.29009
MXD1	8	0.001577	0.0097945	0.496634	376	7	-0.11631	0.82955	0.82979	0.98464	16107	0	-0.11631
HIST2H3A	8	0.0015794	0.0098096	0.496634	377	4	-1.0073	0.068162	0.069006	0.980877	1331	1	-1.0073
SRSF4	8	0.001582	0.009822	0.496634	378	6	-0.11333	0.99289	0.99288	0.999983	18938	0	-0.11333
POLR2C	8	0.0015975	0.0099054	0.499116	379	4	-0.08722	0.62471	0.62463	0.981111	12161	0	-0.08722
NCOA6	8	0.0016053	0.0099489	0.499116	380	7	-0.36747	0.59413	0.59389	0.980877	11544	0	-0.36747
MT2A	8	0.0016054	0.0099494	0.499116	381	7	-0.70659	0.1773	0.17752	0.980877	3374	0	-0.70659
MFN2	8	0.0016168	0.010018	0.501257	382	6	-0.28127	0.76937	0.76981	0.98274	14961	0	-0.28127
TPSG1	8	0.0016241	0.010063	0.502153	383	3	0.15956	0.54872	0.54879	0.980877	10647	0	0.15956
SF3B2	8	0.0016286	0.010089	0.502153	384	4	-0.4339	0.36418	0.36464	0.980877	7021	0	-0.4339
KIF5C	8	0.0016434	0.010183	0.505529	385	7	-0.15131	0.52613	0.52636	0.980877	10176	0	-0.15131
NMD3	8	0.001649	0.010222	0.506169	386	4	-0.20578	0.85762	0.85771	0.986597	16594	0	-0.20578
ETAA1	8	0.0016586	0.010286	0.507132	387	5	-0.39579	0.90689	0.90672	0.990786	17487	0	-0.39579
ALG5	8	0.0016597	0.010295	0.507132	388	5	-0.36227	0.88255	0.88245	0.988038	17061	0	-0.36227
ATP5D	8	0.0016658	0.010327	0.507407	389	4	-0.39808	0.36418	0.36464	0.980877	7022	0	-0.39808
SVIP	8	0.0016732	0.010368	0.507666	390	6	-0.044795	0.65903	0.65905	0.981913	12800	0	-0.044795
THG1L	8	0.0016802	0.010409	0.507666	391	3	0.15877	0.19055	0.19086	0.980877	3627	0	0.15877
FAM132A	8	0.001681	0.010412	0.507666	392	7	-0.75765	0.9556	0.95564	0.996459	18330	0	-0.75765
RPL18A	8	0.0016889	0.010464	0.50833	393	4	-0.14484	0.39217	0.39258	0.980877	7542	0	-0.14484
DYDC2	8	0.0016918	0.010479	0.50833	394	6	-0.2352	0.70711	0.70724	0.981913	13739	0	-0.2352
SNRPB	8	0.0017016	0.010534	0.509726	395	7	-0.87051	0.85333	0.8534	0.986597	16512	0	-0.87051
PITX1	8	0.0017121	0.0106	0.511589	396	5	-0.12664	0.7279	0.72823	0.981913	14162	0	-0.12664
FAU	8	0.0017282	0.010701	0.514988	397	5	-0.8444	0.64009	0.64006	0.981913	12456	0	-0.8444
GAGE2B	8	0.0017319	0.010724	0.514988	398	4	0.013826	0.57931	0.57917	0.980877	11240	0	0.013826
SF3B4	8	0.0017465	0.010812	0.517555	399	3	0.21512	0.036124	0.038614	0.980877	737	1	0.21512
TBC1D5	8	0.0017509	0.010836	0.517555	400	8	-0.38231	0.99825	0.99823	0.999983	19072	0	-0.38231
TP53RK	8	0.0017563	0.010864	0.517555	401	3	0.39238	0.0037191	0.0072345	0.932227	143	1	0.39238
SLC43A3	8	0.0017749	0.01098	0.517555	402	6	-0.084149	0.92431	0.92427	0.992507	17792	0	-0.084149
RAD9A	8	0.0017771	0.010995	0.517555	403	4	-0.5034	0.91945	0.91938	0.992498	17701	0	-0.5034
C1orf109	8	0.0017825	0.011028	0.517555	404	5	-0.83078	0.15452	0.15452	0.980877	2946	0	-0.83078
MAD2L2	8	0.0017836	0.011033	0.517555	405	4	-0.52145	0.80234	0.80271	0.98274	15607	0	-0.52145
CYP4F8	8	0.001787	0.01105	0.517555	406	6	-0.359	0.97497	0.9751	0.999983	18617	0	-0.359
FAM195B	8	0.0017875	0.011053	0.517555	407	7	-0.18984	0.59306	0.59283	0.980877	11521	0	-0.18984
RGN	8	0.0017924	0.011077	0.517555	408	6	-0.25361	0.8842	0.88406	0.988038	17089	0	-0.25361
MRPS10	8	0.0018012	0.011122	0.517555	409	4	-0.38519	0.20224	0.20255	0.980877	3850	0	-0.38519
C3orf35	8	0.0018017	0.011124	0.517555	410	8	-0.52801	0.9982	0.99818	0.999983	19071	0	-0.52801
ITPRIPL2	8	0.0018066	0.011149	0.517555	411	4	-0.015936	0.61897	0.61889	0.981111	12047	0	-0.015936
RBM48	8	0.0018079	0.011156	0.517555	412	8	-0.73478	0.99819	0.99817	0.999983	19070	0	-0.73478
EIF3B	8	0.0018263	0.011266	0.51795	413	4	0.079138	0.051891	0.053513	0.980877	1015	1	0.079138
C4orf46	8	0.0018277	0.011275	0.51795	414	8	-0.62506	0.9967	0.9967	0.999983	19032	0	-0.62506
MESP2	8	0.0018302	0.011289	0.51795	415	6	-0.12972	0.98259	0.98263	0.999983	18747	0	-0.12972
PRADC1	8	0.0018318	0.011299	0.51795	416	7	-0.37157	0.95819	0.95825	0.997205	18366	0	-0.37157
RFC3	8	0.001832	0.0113	0.51795	417	4	-0.062436	0.51471	0.5149	0.980877	9955	0	-0.062436
XRCC5	8	0.0018383	0.01134	0.518511	418	6	-0.57106	0.64604	0.64602	0.981913	12562	0	-0.57106
PDCD11	8	0.0018454	0.011385	0.519191	419	5	-0.28749	0.23858	0.23876	0.980877	4572	0	-0.28749
EFHB	8	0.0018525	0.011421	0.519191	420	7	-0.21219	0.55756	0.55756	0.980877	10812	0	-0.21219
AARS	8	0.0018547	0.011436	0.519191	421	4	-0.081507	0.66297	0.66303	0.981913	12889	0	-0.081507
SYS1	8	0.0018633	0.011485	0.519451	422	4	-0.02893	0.53475	0.53494	0.980877	10345	0	-0.02893
HIST1H2BE	8	0.0018647	0.011496	0.519451	423	6	-0.045728	0.63703	0.63709	0.981195	12410	0	-0.045728
FGFR2	8	0.0018853	0.011614	0.522497	424	6	-0.15221	0.63133	0.63133	0.981111	12288	0	-0.15221
VKORC1L1	8	0.0018869	0.011626	0.522497	425	6	-0.58822	0.76212	0.76244	0.98274	14822	0	-0.58822
DDX27	8	0.0018909	0.01165	0.522497	426	5	-0.58556	0.18213	0.18229	0.980877	3468	0	-0.58556
TTC37	8	0.0018963	0.011682	0.522497	427	5	-0.33349	0.75619	0.75653	0.982504	14702	0	-0.33349
NUBP2	8	0.0018997	0.0117	0.522497	428	5	-0.1826	0.73914	0.73941	0.982029	14391	0	-0.1826
GINS2	8	0.0019039	0.011728	0.522525	429	4	-0.20954	0.32327	0.32353	0.980877	6203	0	-0.20954
SBNO1	8	0.0019107	0.011778	0.523498	430	4	-0.63514	0.27917	0.27931	0.980877	5363	0	-0.63514
ACTR2	8	0.0019312	0.011898	0.524983	431	3	0.14864	0.5671	0.56697	0.980877	11019	0	0.14864
EGF	8	0.0019456	0.01199	0.524983	432	8	-0.32584	0.99805	0.99801	0.999983	19069	0	-0.32584
EXOC4	8	0.0019535	0.012039	0.524983	433	5	-0.2681	0.19817	0.19847	0.980877	3772	0	-0.2681
ANKRD37	8	0.0019573	0.012059	0.524983	434	7	-0.25052	0.98841	0.98846	0.999983	18855	0	-0.25052
TMEM196	8	0.0019659	0.012108	0.524983	435	7	-0.50974	0.996	0.99604	0.999983	19011	0	-0.50974
KRT18	8	0.0019673	0.012115	0.524983	436	4	-0.19593	0.57323	0.57312	0.980877	11137	0	-0.19593
OSGIN1	8	0.001973	0.012155	0.524983	437	8	-0.56629	0.99803	0.99799	0.999983	19068	0	-0.56629
HAUS5	8	0.0019791	0.012191	0.524983	438	4	-0.74733	0.5953	0.59507	0.980877	11565	0	-0.74733
SNRPD2	8	0.0019812	0.012201	0.524983	439	4	-0.21216	0.24913	0.24915	0.980877	4773	0	-0.21216
DDX56	8	0.0019822	0.012209	0.524983	440	6	-0.2267	0.19516	0.19547	0.980877	3716	0	-0.2267
PPP1R11	8	0.0019849	0.012229	0.524983	441	4	-0.5744	0.66456	0.66463	0.981913	12914	0	-0.5744
RSAD1	8	0.0019897	0.012256	0.524983	442	6	-0.22262	0.90192	0.90183	0.990506	17401	0	-0.22262
ITGA5	8	0.0019898	0.012256	0.524983	443	6	-0.18424	0.83121	0.83146	0.984723	16133	0	-0.18424
OSGEP	8	0.0019902	0.012258	0.524983	444	4	-0.040291	0.67467	0.67465	0.981913	13117	0	-0.040291
SMIM8	8	0.0019936	0.012281	0.524983	445	7	-0.28183	0.99004	0.99007	0.999983	18886	0	-0.28183
SLC7A6OS	8	0.001994	0.012285	0.524983	446	3	0.052521	0.2727	0.27281	0.980877	5230	0	0.052521
ABCF1	8	0.0019995	0.01232	0.524983	447	5	-0.48996	0.49791	0.49814	0.980877	9616	0	-0.48996
FGF11	8	0.0020018	0.012334	0.524983	448	5	-0.30021	0.96651	0.96673	0.99926	18490	0	-0.30021
CPSF3L	8	0.0020044	0.012345	0.524983	449	4	-0.25845	0.040074	0.042289	0.980877	807	1	-0.25845
NOP58	8	0.0020073	0.01236	0.524983	450	4	-0.25911	0.11445	0.11463	0.980877	2185	0	-0.25911
PRR20A	8	0.0020155	0.012409	0.525883	451	7	-0.11911	0.56623	0.56614	0.980877	10999	0	-0.11911
LCK	8	0.0020229	0.012447	0.526319	452	5	-0.35614	0.85913	0.85924	0.986597	16634	0	-0.35614
CCDC174	8	0.0020418	0.012547	0.527319	453	5	-0.93039	0.60872	0.60848	0.980877	11852	0	-0.93039
DNAJC17	8	0.0020484	0.012589	0.527319	454	6	-0.2777	0.96416	0.96434	0.998777	18449	0	-0.2777
TERF2	8	0.0020528	0.012616	0.527319	455	4	-0.085977	0.067408	0.068271	0.980877	1320	1	-0.085977
TMEM41A	8	0.0020558	0.01263	0.527319	456	7	-0.60388	0.9939	0.99393	0.999983	18959	0	-0.60388
NAA15	8	0.0020616	0.012663	0.527319	457	4	-0.4839	0.92404	0.92399	0.992507	17787	0	-0.4839
BCAR1	8	0.0020645	0.012678	0.527319	458	7	-0.31995	0.42826	0.42866	0.980877	8247	0	-0.31995
C5	8	0.0020678	0.012697	0.527319	459	7	-0.30718	0.84619	0.8463	0.986597	16381	0	-0.30718
TSR2	8	0.002073	0.012719	0.527319	460	5	-0.15833	0.55018	0.55022	0.980877	10674	0	-0.15833
EIF1AX	8	0.002073	0.012719	0.527319	461	4	0.026664	0.49368	0.49389	0.980877	9526	0	0.026664
SNRPD1	8	0.0020776	0.012749	0.527442	462	5	-0.52028	0.054973	0.05643	0.980877	1076	1	-0.52028
MAT2A	8	0.0020845	0.012786	0.527644	463	6	-0.35869	0.91994	0.91986	0.992498	17710	0	-0.35869
KCNK13	8	0.0020888	0.012809	0.527644	464	6	-0.040975	0.77425	0.77475	0.98274	15059	0	-0.040975
ILF2	8	0.0020935	0.012839	0.527744	465	5	-0.18435	0.35136	0.35176	0.980877	6765	0	-0.18435
OR4D2	8	0.0021045	0.012891	0.52864	466	5	-0.4931	0.93407	0.93398	0.993269	17970	0	-0.4931
SIGLEC6	8	0.0021118	0.012936	0.52864	467	7	-0.37078	0.91817	0.91807	0.992498	17679	0	-0.37078
CTAG2	8	0.0021216	0.012991	0.52864	468	7	-0.30872	0.94261	0.94256	0.994038	18118	0	-0.30872
TLX3	8	0.0021231	0.013001	0.52864	469	6	-0.13675	0.9838	0.98385	0.999983	18774	0	-0.13675
MYO1G	8	0.0021303	0.013042	0.52864	470	6	-0.53093	0.86724	0.86733	0.986733	16795	0	-0.53093
CDK1	8	0.0021382	0.013092	0.52864	471	4	0.089446	0.0059344	0.01072	0.948547	207	1	0.089446
KRTAP1-4	8	0.0021398	0.013101	0.52864	472	8	-0.21548	0.99786	0.99782	0.999983	19067	0	-0.21548
OR5M11	8	0.0021403	0.013103	0.52864	473	7	-0.33548	0.57697	0.57683	0.980877	11202	0	-0.33548
ZNF544	8	0.0021432	0.013123	0.52864	474	6	-0.18194	0.92556	0.92554	0.992507	17818	0	-0.18194
MRPS23	8	0.0021451	0.013138	0.52864	475	4	-0.12629	0.27393	0.27409	0.980877	5255	0	-0.12629
PRPF38A	8	0.0021508	0.01317	0.52884	476	4	-0.30619	0.010865	0.015261	0.9595	292	1	-0.30619
B4GAT1	8	0.0021661	0.013263	0.531426	477	6	-0.867	0.91994	0.91986	0.992498	17709	0	-0.867
ANKRD24	8	0.0021764	0.013318	0.53251	478	7	-0.26358	0.85333	0.8534	0.986597	16511	0	-0.26358
NUBP1	8	0.002186	0.013375	0.533672	479	3	0.27982	0.64785	0.64781	0.981913	12600	0	0.27982
RPL23A	8	0.0022012	0.01345	0.53446	480	4	-0.8992	0.41496	0.41531	0.980877	7999	0	-0.8992
CDIPT	8	0.0022181	0.013538	0.53446	481	5	-0.52535	0.89965	0.89954	0.990029	17366	0	-0.52535
DDX20	8	0.0022226	0.013562	0.53446	482	4	-0.032273	0.070446	0.071255	0.980877	1376	1	-0.032273
OSBPL10	8	0.0022272	0.01359	0.53446	483	6	-0.19659	0.59564	0.59543	0.980877	11573	0	-0.19659
ICMT	8	0.0022273	0.01359	0.53446	484	7	-0.25643	0.71154	0.71177	0.981913	13820	0	-0.25643
PFDN2	8	0.0022306	0.013609	0.53446	485	5	-0.86825	0.59704	0.5968	0.980877	11596	0	-0.86825
RPL24	8	0.0022307	0.01361	0.53446	486	5	-0.43358	0.010865	0.015261	0.9595	288	1	-0.43358
ULK1	8	0.0022325	0.013618	0.53446	487	8	-0.61561	0.99777	0.99773	0.999983	19066	0	-0.61561
FOXD4L1	8	0.002241	0.013676	0.535637	488	6	-0.49007	0.15769	0.15774	0.980877	3004	0	-0.49007
GTF3C5	8	0.002247	0.013705	0.535656	489	5	-0.19189	0.56481	0.56475	0.980877	10972	0	-0.19189
ZNF574	8	0.0022526	0.01374	0.535841	490	4	-0.31847	0.73389	0.73423	0.981913	14269	0	-0.31847
TNFSF13B	8	0.0022602	0.013785	0.535841	491	7	-0.2384	0.98831	0.98836	0.999983	18854	0	-0.2384
ELAC1	8	0.0022663	0.013816	0.535841	492	8	-0.45702	0.99773	0.9977	0.999983	19065	0	-0.45702
SNRPF	8	0.0022683	0.013822	0.535841	493	5	-0.42184	0.028255	0.031244	0.980877	592	1	-0.42184
PHF12	8	0.0022746	0.013856	0.535841	494	8	-0.32234	0.99773	0.99769	0.999983	19064	0	-0.32234
MED6	8	0.0022793	0.013883	0.535841	495	4	-0.41239	0.8545	0.85456	0.986597	16540	0	-0.41239
NUCB1	8	0.0022835	0.013906	0.535841	496	5	-0.8741	0.96461	0.9648	0.998777	18459	0	-0.8741
NKX6-2	8	0.0022881	0.013938	0.536018	497	8	-0.15643	0.99771	0.99768	0.999983	19063	0	-0.15643
HMGB1	8	0.0023033	0.014027	0.538341	498	8	-0.30922	0.9977	0.99767	0.999983	19062	0	-0.30922
IL17A	8	0.0023094	0.014056	0.538394	499	7	-0.12157	0.98044	0.98048	0.999983	18717	0	-0.12157
HIST4H4	8	0.0023137	0.014085	0.538406	500	6	-0.10867	0.54005	0.5402	0.980877	10461	0	-0.10867
TMX1	8	0.0023222	0.014142	0.539525	501	8	-0.22736	0.99768	0.99766	0.999983	19060	0	-0.22736
SNX1	8	0.0023348	0.01422	0.540094	502	8	-0.32465	0.99767	0.99764	0.999983	19059	0	-0.32465
LOR	8	0.0023376	0.014237	0.540094	503	7	-0.32732	0.7617	0.76199	0.98274	14817	0	-0.32732
ZNF583	8	0.0023406	0.014253	0.540094	504	5	-0.16041	0.34799	0.34836	0.980877	6694	0	-0.16041
ZCWPW2	8	0.0023444	0.01427	0.540094	505	8	-0.27025	0.99766	0.99763	0.999983	19058	0	-0.27025
DPAGT1	8	0.0023516	0.014313	0.54014	506	3	0.14138	0.067408	0.068271	0.980877	1321	1	0.14138
ALDOA	8	0.002356	0.01434	0.54014	507	5	-0.51966	0.77481	0.7753	0.98274	15069	0	-0.51966
ORC2	8	0.0023587	0.014356	0.54014	508	7	-0.20161	0.99145	0.99146	0.999983	18911	0	-0.20161
PRKG1	8	0.0023636	0.014388	0.540265	509	8	-0.36754	0.99764	0.99762	0.999983	19057	0	-0.36754
HAS3	8	0.0023696	0.014419	0.54039	510	6	-0.14724	0.82868	0.82891	0.984556	16090	0	-0.14724
SNX32	8	0.0023788	0.014462	0.540941	511	8	-0.35068	0.99762	0.9976	0.999983	19056	0	-0.35068
DRD1	8	0.0023855	0.0145	0.541296	512	6	-0.15723	0.54552	0.54563	0.980877	10572	0	-0.15723
ALG1L2	8	0.0024069	0.014625	0.542108	513	4	-0.058926	0.40339	0.40377	0.980877	7782	0	-0.058926
COPB2	8	0.0024069	0.014625	0.542108	514	6	-0.29991	0.25687	0.25688	0.980877	4923	0	-0.29991
RARS	8	0.0024069	0.014625	0.542108	515	4	-0.13794	0.0048053	0.0092232	0.948547	184	2	-0.13794
ZAR1	8	0.0024087	0.014635	0.542108	516	8	-0.20344	0.99759	0.99757	0.999983	19055	0	-0.20344
PRKAR2B	8	0.0024243	0.014735	0.543934	517	7	-0.1969	0.7542	0.75453	0.982504	14660	0	-0.1969
ATP6AP1L	8	0.0024276	0.014753	0.543934	518	6	-0.13859	0.18056	0.18071	0.980877	3438	0	-0.13859
CNTN1	8	0.0024312	0.01477	0.543934	519	7	-0.7108	0.80347	0.80387	0.98274	15628	0	-0.7108
BIRC5	8	0.0024361	0.014801	0.544012	520	4	-0.20784	0.00035304	0.00084205	0.670586	23	2	-0.20784
CRCP	8	0.0024549	0.014899	0.545202	521	5	-0.29724	0.61065	0.61045	0.981086	11889	0	-0.29724
CCL3	8	0.0024573	0.014914	0.545202	522	4	0.05362	0.71598	0.71621	0.981913	13904	0	0.05362
GRPEL1	8	0.0024671	0.014965	0.545202	523	4	0.047292	0.15747	0.15751	0.980877	3000	0	0.047292
RBFOX3	8	0.0024671	0.014965	0.545202	524	5	-0.13179	0.95172	0.9516	0.995678	18263	0	-0.13179
TRMT2A	8	0.0024769	0.015018	0.545202	525	5	-0.21891	0.7199	0.72012	0.981913	13985	0	-0.21891
SRSF10	8	0.0024802	0.015037	0.545202	526	6	-0.070618	0.64099	0.64097	0.981913	12474	0	-0.070618
TIFA	8	0.0024874	0.015076	0.545202	527	6	-0.14241	0.45633	0.45674	0.980877	8792	0	-0.14241
CCDC74A	8	0.0025015	0.015154	0.545202	528	3	0.044635	0.21553	0.21584	0.980877	4113	0	0.044635
RPL35A	8	0.0025065	0.015185	0.545202	529	6	-0.47227	0.89314	0.89298	0.988478	17261	0	-0.47227
YME1L1	8	0.0025081	0.015194	0.545202	530	5	-0.25124	0.43969	0.44011	0.980877	8469	0	-0.25124
KLF14	8	0.0025095	0.015203	0.545202	531	7	-0.49618	0.99135	0.99136	0.999983	18910	0	-0.49618
PLGLB2	8	0.0025106	0.015209	0.545202	532	6	-0.33249	0.35253	0.35294	0.980877	6788	0	-0.33249
MTBP	8	0.0025246	0.015288	0.545202	533	5	-0.95253	0.028255	0.031244	0.980877	601	1	-0.95253
PCID2	8	0.0025246	0.015288	0.545202	534	5	-0.91249	0.045825	0.047741	0.980877	911	1	-0.91249
TMEM158	8	0.002525	0.015292	0.545202	535	6	-0.16381	0.57106	0.57091	0.980877	11089	0	-0.16381
PRDM6	8	0.0025411	0.015385	0.545202	536	7	-0.30384	0.98965	0.98969	0.999983	18879	0	-0.30384
CALY	8	0.0025413	0.015386	0.545202	537	8	-0.12759	0.99746	0.99745	0.999983	19054	0	-0.12759
PRKCSH	8	0.0025445	0.015403	0.545202	538	8	-0.41549	0.99746	0.99745	0.999983	19053	0	-0.41549
CABIN1	8	0.0025495	0.015431	0.545202	539	5	-0.2855	0.07316	0.073877	0.980877	1425	1	-0.2855
ATXN7L2	8	0.002557	0.015475	0.545202	540	5	-0.35206	0.0038711	0.0075137	0.932227	151	2	-0.35206
ZNF431	8	0.0025578	0.015481	0.545202	541	8	-0.85098	0.99744	0.99744	0.999983	19052	0	-0.85098
HJURP	8	0.0025595	0.015489	0.545202	542	5	-0.53505	0.86011	0.8602	0.986597	16657	0	-0.53505
CHCHD10	8	0.0025651	0.015525	0.545474	543	6	-0.19775	0.95825	0.9583	0.997205	18367	0	-0.19775
NUDT8	8	0.0025783	0.015605	0.547157	544	6	-0.058274	0.5196	0.51987	0.980877	10054	0	-0.058274
RPL19	8	0.0025823	0.015631	0.547157	545	5	-0.36255	0.12336	0.12364	0.980877	2359	0	-0.36255
CCAR1	8	0.0025895	0.015669	0.547496	546	5	-0.59728	0.85917	0.85928	0.986597	16637	0	-0.59728
KCNA1	8	0.0025968	0.015713	0.547978	547	8	-0.31991	0.9974	0.9974	0.999983	19051	0	-0.31991
POLA1	8	0.0026029	0.01575	0.547978	548	4	0.043486	0.1044	0.10462	0.980877	1991	1	0.043486
KRTAP21-3	8	0.0026061	0.015769	0.547978	549	5	-0.13172	0.17669	0.1769	0.980877	3363	0	-0.13172
VARS2	8	0.0026098	0.015797	0.547978	550	3	0.21017	0.04329	0.045366	0.980877	865	1	0.21017
AGA	8	0.0026262	0.015896	0.548948	551	8	-0.2802	0.99737	0.99737	0.999983	19050	0	-0.2802
MAN2B1	8	0.002628	0.015908	0.548948	552	6	-0.36956	0.036374	0.038838	0.980877	743	1	-0.36956
HSPD1	8	0.0026344	0.015942	0.548948	553	4	-0.64927	0.03334	0.035983	0.980877	683	1	-0.64927
LRRC3B	8	0.0026417	0.015982	0.548948	554	7	-0.45921	0.9273	0.92732	0.992507	17855	0	-0.45921
CCDC137	8	0.0026434	0.01599	0.548948	555	5	-0.039905	0.72825	0.72857	0.981913	14166	0	-0.039905
RPL37	8	0.0026507	0.016026	0.548948	556	4	-0.67485	0.0010601	0.0021609	0.751568	54	2	-0.67485
ICT1	8	0.0026569	0.016058	0.548948	557	5	-0.71873	0.57454	0.57438	0.980877	11164	0	-0.71873
CEBPA	8	0.0026572	0.016058	0.548948	558	6	-0.24546	0.76693	0.76732	0.98274	14922	0	-0.24546
SF3B1	8	0.0026614	0.016084	0.548948	559	4	0.016973	0.32776	0.32813	0.980877	6297	0	0.016973
UQCRC1	8	0.0026739	0.016155	0.549743	560	4	-0.16466	0.85499	0.85506	0.986597	16550	0	-0.16466
ZNF76	8	0.0026757	0.016165	0.549743	561	8	-0.72945	0.99732	0.99733	0.999983	19049	0	-0.72945
CT47A3	8	0.0026824	0.016196	0.549839	562	6	-1.0356	0.84532	0.84548	0.986597	16361	0	-1.0356
RBFA	8	0.0026956	0.016281	0.550189	563	5	-0.82953	0.6855	0.68567	0.981913	13327	0	-0.82953
CCDC84	8	0.0026977	0.016295	0.550189	564	3	0.11467	0.38595	0.38625	0.980877	7426	0	0.11467
GOT1L1	8	0.0027053	0.01633	0.550189	565	6	-0.41357	0.70229	0.70242	0.981913	13648	0	-0.41357
C11orf98	8	0.002713	0.016373	0.550189	566	6	-0.1981	0.96868	0.96889	0.999676	18522	0	-0.1981
KCTD14	8	0.0027142	0.016379	0.550189	567	8	-0.34908	0.99729	0.99728	0.999983	19048	0	-0.34908
PTPMT1	8	0.0027182	0.016407	0.550189	568	3	0.40211	0.031002	0.033804	0.980877	646	1	0.40211
NUS1	8	0.0027242	0.016441	0.550189	569	4	-0.1537	0.15682	0.15686	0.980877	2988	0	-0.1537
ATP5L2	8	0.0027268	0.016459	0.550189	570	3	0.11374	0.22114	0.22135	0.980877	4230	0	0.11374
ZNF322	8	0.0027275	0.016466	0.550189	571	7	-0.55736	0.60296	0.60264	0.980877	11726	0	-0.55736
FBXL19	8	0.0027373	0.016525	0.551216	572	8	-0.50918	0.99726	0.99725	0.999983	19047	0	-0.50918
GOLGA6L1	8	0.002744	0.016566	0.551618	573	6	-0.82036	0.085241	0.085685	0.980877	1633	1	-0.82036
MCUR1	8	0.0027531	0.01662	0.552109	574	4	-0.034551	0.47513	0.47525	0.980877	9164	0	-0.034551
IGDCC3	8	0.0027563	0.016639	0.552109	575	6	-0.11186	0.97186	0.97205	0.999983	18577	0	-0.11186
CHMP2A	7	0.0027676	0.015317	0.545202	576	4	-1.717	0.87013	0.86997	0.986733	16852	0	-1.717
GDPD3	8	0.0027733	0.016728	0.554121	577	8	-0.45694	0.99723	0.99721	0.999983	19046	0	-0.45694
NR1I3	8	0.0027851	0.016801	0.554823	578	8	-0.2274	0.99721	0.9972	0.999983	19045	0	-0.2274
PER3	8	0.002786	0.016808	0.554823	579	7	-0.46084	0.91976	0.91969	0.992498	17707	0	-0.46084
DDX28	8	0.0027976	0.016869	0.555556	580	5	-0.13132	0.19548	0.19579	0.980877	3721	0	-0.13132
MTOR	8	0.0028028	0.01689	0.555556	581	5	-0.46021	0.18546	0.1857	0.980877	3533	0	-0.46021
RBM17	8	0.002813	0.016959	0.555556	582	6	-0.17784	0.94527	0.9452	0.994087	18173	0	-0.17784
CTAGE1	8	0.0028242	0.017023	0.555556	583	8	-0.5741	0.99718	0.99716	0.999983	19044	0	-0.5741
TMEM253	8	0.0028266	0.017035	0.555556	584	8	-0.28008	0.99717	0.99715	0.999983	19043	0	-0.28008
TEFM	8	0.0028378	0.01709	0.555556	585	5	-0.33969	0.94169	0.94166	0.993981	18107	0	-0.33969
RTFDC1	8	0.002842	0.01711	0.555556	586	2	0.035397	0.43519	0.43565	0.980877	8391	0	0.035397
HIST1H2AH	8	0.002842	0.01711	0.555556	587	3	0.15218	0.19741	0.1977	0.980877	3756	0	0.15218
HCN4	8	0.0028439	0.01712	0.555556	588	7	-0.092696	0.67506	0.67504	0.981913	13128	0	-0.092696
DAAM1	8	0.0028439	0.01712	0.555556	589	7	-0.19374	0.88653	0.88641	0.988038	17143	0	-0.19374
RGPD3	8	0.0028731	0.017276	0.557603	590	6	-0.55774	0.77095	0.77141	0.98274	14985	0	-0.55774
HIST2H3C	8	0.0028763	0.017293	0.557603	591	4	-0.56787	0.10588	0.10606	0.980877	2020	1	-0.56787
EIF2B5	8	0.0028763	0.017293	0.557603	592	4	-0.60403	0.066166	0.067084	0.980877	1284	1	-0.60403
NGRN	8	0.002878	0.0173	0.557603	593	7	-0.29519	0.87663	0.87653	0.987193	16969	0	-0.29519
PRELID1	8	0.0028872	0.017356	0.558041	594	6	-0.53016	0.04177	0.043845	0.980877	837	1	-0.53016
C20orf144	8	0.0028902	0.017372	0.558041	595	7	-0.20634	0.96015	0.96024	0.998154	18387	0	-0.20634
TEX13A	8	0.0029	0.017427	0.558866	596	7	-0.27969	0.9352	0.93512	0.99368	17983	0	-0.27969
RPS4X	8	0.0029194	0.017525	0.560757	597	4	-0.49477	0.036124	0.038614	0.980877	739	1	-0.49477
TPPP	8	0.0029322	0.017594	0.560757	598	6	-0.33992	0.47413	0.47424	0.980877	9144	0	-0.33992
PIGC	8	0.002933	0.017601	0.560757	599	6	-0.31343	0.3555	0.35593	0.980877	6846	0	-0.31343
SEH1L	8	0.0029347	0.017609	0.560757	600	5	-1.0938	0.075264	0.075906	0.980877	1456	1	-1.0938
ENDOG	8	0.002938	0.017633	0.560757	601	8	-0.7072	0.99706	0.99704	0.999983	19042	0	-0.7072
USP17L8	8	0.0029436	0.017668	0.560944	602	6	-0.81548	0.64989	0.64988	0.981913	12635	0	-0.81548
CCDC14	8	0.0029583	0.017753	0.562456	603	8	-0.40588	0.99704	0.99702	0.999983	19041	0	-0.40588
OR1D5	8	0.0029617	0.017776	0.562456	604	7	-0.23944	0.94165	0.94163	0.993981	18106	0	-0.23944
FAM120AOS	8	0.0029711	0.017829	0.562456	605	7	-0.56308	0.88871	0.88858	0.988405	17182	0	-0.56308
POLR2J	8	0.0029721	0.017835	0.562456	606	2	0.96903	0.0013054	0.0026396	0.788289	64	2	0.96903
RPLP2	8	0.0029776	0.017863	0.562456	607	4	-0.59944	0.0020866	0.0041279	0.858425	89	2	-0.59944
TMEM41B	8	0.0030039	0.018017	0.564188	608	7	-0.25654	0.97853	0.97863	0.999983	18676	0	-0.25654
UTP23	8	0.0030134	0.018077	0.564188	609	5	-0.66682	0.94353	0.94349	0.994038	18136	0	-0.66682
CRIP3	8	0.0030134	0.018077	0.564188	610	4	0.066529	0.44454	0.44494	0.980877	8562	0	0.066529
TAF1B	8	0.0030227	0.018122	0.564188	611	6	-0.36598	0.36134	0.36175	0.980877	6964	0	-0.36598
PACSIN2	8	0.0030277	0.01815	0.564188	612	8	-0.33573	0.99697	0.99696	0.999983	19039	0	-0.33573
SLC2A11	8	0.0030317	0.018174	0.564188	613	8	-0.31592	0.99697	0.99696	0.999983	19038	0	-0.31592
UBP1	8	0.0030337	0.018185	0.564188	614	6	-0.2739	0.053963	0.055498	0.980877	1054	1	-0.2739
MTRNR2L4	8	0.0030358	0.018194	0.564188	615	8	-0.15984	0.99696	0.99695	0.999983	19037	0	-0.15984
STAC3	8	0.0030384	0.018212	0.564188	616	7	-1.124	0.2705	0.27065	0.980877	5185	0	-1.124
SBDS	8	0.0030386	0.018213	0.564188	617	6	-0.50433	0.50749	0.50772	0.980877	9816	0	-0.50433
TES	8	0.0030507	0.018281	0.565374	618	7	-0.29143	0.97831	0.97841	0.999983	18675	0	-0.29143
ANXA9	8	0.0030587	0.018327	0.565429	619	8	-0.53148	0.99694	0.99693	0.999983	19036	0	-0.53148
OSR2	8	0.0030734	0.018409	0.565429	620	8	-0.24726	0.99693	0.99692	0.999983	19035	0	-0.24726
COX11	8	0.0030743	0.018413	0.565429	621	4	-0.10114	0.33353	0.33391	0.980877	6408	0	-0.10114
TXNRD2	8	0.0030755	0.018418	0.565429	622	7	-0.29725	0.77633	0.77682	0.98274	15093	0	-0.29725
KREMEN2	8	0.0030785	0.018431	0.565429	623	6	-0.44807	0.86657	0.86664	0.986733	16778	0	-0.44807
METTL1	8	0.0031052	0.018583	0.566874	624	7	-0.34412	0.4633	0.46358	0.980877	8928	0	-0.34412
PGAM1	8	0.003113	0.018629	0.566874	625	6	-0.41064	0.86707	0.86714	0.986733	16791	0	-0.41064
RFT1	8	0.0031145	0.018639	0.566874	626	5	-0.17007	0.74093	0.74121	0.982375	14421	0	-0.17007
FBXW10	8	0.0031254	0.018701	0.566874	627	6	-0.072632	0.44811	0.44849	0.980877	8628	0	-0.072632
APPL2	8	0.0031422	0.018798	0.566874	628	7	-0.66148	0.77453	0.77502	0.98274	15063	0	-0.66148
STRA13	8	0.0031453	0.01881	0.566874	629	7	-0.46063	0.99011	0.99015	0.999983	18888	0	-0.46063
NDUFA11	8	0.0031457	0.018811	0.566874	630	4	-0.86312	0.71246	0.71268	0.981913	13839	0	-0.86312
BMP5	8	0.0031529	0.018853	0.566874	631	6	-0.17952	0.91844	0.91835	0.992498	17681	0	-0.17952
SAP18	8	0.0031535	0.018855	0.566874	632	3	0.39664	0.11997	0.12018	0.980877	2288	0	0.39664
KCTD17	8	0.0031555	0.018867	0.566874	633	5	-0.19869	0.88605	0.88591	0.988038	17135	0	-0.19869
NAA35	8	0.0031568	0.018874	0.566874	634	5	-0.16104	0.59974	0.59946	0.980877	11653	0	-0.16104
PRORY	8	0.0031572	0.018875	0.566874	635	7	-0.42492	0.96146	0.96159	0.998575	18405	0	-0.42492
RNF130	8	0.0031664	0.018921	0.566874	636	6	-0.82456	0.93991	0.93986	0.993831	18070	0	-0.82456
COPS4	8	0.0031701	0.01894	0.566874	637	3	0.11476	0.6056	0.60538	0.980877	11786	0	0.11476
NXPH1	8	0.0031765	0.018981	0.566874	638	7	-0.29397	0.75583	0.75616	0.982504	14696	0	-0.29397
MYBPHL	8	0.0031768	0.018982	0.566874	639	8	-0.40706	0.99682	0.99682	0.999983	19034	0	-0.40706
VPS52	8	0.0031791	0.018997	0.566874	640	4	-0.009285	0.93708	0.93698	0.993831	18015	0	-0.009285
ISOC1	8	0.0031943	0.019092	0.566874	641	7	-0.17775	0.47207	0.47223	0.980877	9103	0	-0.17775
WFDC6	8	0.003199	0.019119	0.566874	642	7	-0.58257	0.97455	0.97469	0.999983	18608	0	-0.58257
TET1	8	0.0032095	0.019171	0.566874	643	7	-0.12997	0.98074	0.98079	0.999983	18719	0	-0.12997
ZNF729	8	0.0032116	0.019183	0.566874	644	7	-0.53018	0.3908	0.39119	0.980877	7518	0	-0.53018
DPY30	8	0.003212	0.019186	0.566874	645	6	-0.72283	0.12336	0.12364	0.980877	2358	0	-0.72283
CCT6A	8	0.0032132	0.019189	0.566874	646	5	-0.7355	0.23958	0.23973	0.980877	4595	0	-0.7355
BOLA2B	8	0.0032133	0.019189	0.566874	647	6	-0.14795	0.73848	0.73877	0.981913	14377	0	-0.14795
FIS1	8	0.0032256	0.019266	0.567451	648	3	0.18906	0.76344	0.76375	0.98274	14847	0	0.18906
WDR5	8	0.003229	0.019281	0.567451	649	4	0.14891	0.3434	0.34382	0.980877	6598	0	0.14891
RCOR2	8	0.0032356	0.019322	0.567451	650	7	-0.42058	0.91872	0.91864	0.992498	17686	0	-0.42058
STK26	8	0.0032365	0.019328	0.567451	651	7	-0.96602	0.96805	0.96827	0.999676	18510	0	-0.96602
PROL1	8	0.003253	0.019425	0.568845	652	6	-0.22793	0.6164	0.61625	0.981111	12001	0	-0.22793
NXPE2	8	0.0032564	0.019445	0.568845	653	8	-0.29324	0.99674	0.99674	0.999983	19033	0	-0.29324
SERBP1	8	0.0032611	0.01947	0.568845	654	3	0.3967	0.42001	0.42039	0.980877	8094	0	0.3967
RFC4	8	0.0032798	0.019564	0.568845	655	6	-0.14218	0.54872	0.54879	0.980877	10651	0	-0.14218
TTC27	8	0.0032798	0.019564	0.568845	656	6	-0.76539	0.011454	0.01582	0.980877	306	1	-0.76539
ATRIP	8	0.0032806	0.019568	0.568845	657	4	-0.052261	0.60623	0.60601	0.980877	11797	0	-0.052261
TM2D1	8	0.0032931	0.019633	0.568845	658	7	-0.75274	0.64827	0.64822	0.981913	12606	0	-0.75274
VPS18	8	0.0033023	0.019681	0.568845	659	6	-0.44372	0.94424	0.94418	0.994038	18147	0	-0.44372
PNRC2	8	0.0033117	0.019728	0.568845	660	6	-0.34577	0.72408	0.72431	0.981913	14077	0	-0.34577
GOSR2	8	0.0033169	0.01975	0.568845	661	5	-0.51757	0.91681	0.9167	0.992286	17656	0	-0.51757
DUXA	8	0.0033197	0.019765	0.568845	662	7	-0.36573	0.9933	0.99331	0.999983	18945	0	-0.36573
MIXL1	8	0.0033219	0.019778	0.568845	663	5	-0.29485	0.42219	0.42254	0.980877	8132	0	-0.29485
MIS18BP1	8	0.0033221	0.01978	0.568845	664	5	-0.88548	0.11965	0.11985	0.980877	2287	0	-0.88548
SRPX	8	0.0033238	0.019792	0.568845	665	6	-0.22403	0.88023	0.88014	0.988038	17022	0	-0.22403
RALGAPB	8	0.0033468	0.019911	0.571215	666	8	-0.27766	0.99665	0.99665	0.999983	19031	0	-0.27766
SEC23IP	8	0.0033578	0.019971	0.571215	667	8	-0.69169	0.99664	0.99664	0.999983	19030	0	-0.69169
SLC2A13	8	0.0033601	0.019982	0.571215	668	6	-0.27155	0.40749	0.40785	0.980877	7856	0	-0.27155
NEIL3	8	0.0033659	0.020023	0.571215	669	8	-0.063065	0.99663	0.99663	0.999983	19029	0	-0.063065
TMEM237	8	0.0033703	0.020053	0.571215	670	5	-0.42444	0.85938	0.8595	0.986597	16641	0	-0.42444
SPAG8	8	0.0033733	0.020065	0.571215	671	5	-0.18177	0.33983	0.34024	0.980877	6526	0	-0.18177
CDC42EP2	8	0.0033757	0.020084	0.571215	672	8	-0.58827	0.99662	0.99662	0.999983	19028	0	-0.58827
SF3A1	8	0.0033969	0.020202	0.573283	673	6	-0.059303	0.23958	0.23973	0.980877	4592	0	-0.059303
ZRANB3	8	0.0034066	0.020252	0.573283	674	7	-0.16431	0.97554	0.97565	0.999983	18624	0	-0.16431
NXPE3	8	0.003412	0.020276	0.573283	675	7	-0.55312	0.086915	0.087291	0.980877	1661	1	-0.55312
NDC80	8	0.003412	0.020276	0.573283	676	4	-0.31129	0.33335	0.33374	0.980877	6406	0	-0.31129
KANK3	8	0.0034282	0.020361	0.574835	677	7	-0.76479	0.99077	0.9908	0.999983	18895	0	-0.76479
NFATC2IP	8	0.0034354	0.020398	0.575039	678	8	-0.19203	0.99656	0.99656	0.999983	19027	0	-0.19203
ISCA2	8	0.0034751	0.020602	0.579636	679	4	-0.063204	0.067408	0.068271	0.980877	1322	1	-0.063204
C16orf93	8	0.0034803	0.020627	0.579636	680	6	-0.93747	0.97956	0.97963	0.999983	18699	0	-0.93747
PCDH7	8	0.0034853	0.020655	0.579636	681	8	-0.3065	0.99651	0.99651	0.999983	19026	0	-0.3065
CLTA	8	0.0034912	0.020683	0.579636	682	8	-0.4476	0.99651	0.99651	0.999983	19025	0	-0.4476
RANGAP1	8	0.0035142	0.020797	0.579773	683	2	0.57459	0.28332	0.2834	0.980877	5439	0	0.57459
FAM219A	8	0.0035191	0.020822	0.579773	684	8	-0.11924	0.99648	0.99648	0.999983	19023	0	-0.11924
NCOA7	8	0.0035197	0.020826	0.579773	685	5	-0.37137	0.78287	0.7834	0.98274	15206	0	-0.37137
IFNA13	8	0.0035216	0.020836	0.579773	686	6	-0.32227	0.34881	0.34917	0.980877	6708	0	-0.32227
CCDC120	8	0.0035268	0.02087	0.579773	687	6	-0.27553	0.71537	0.71556	0.981913	13892	0	-0.27553
MRPL53	8	0.0035297	0.020886	0.579773	688	3	0.25547	0.046644	0.048531	0.980877	922	1	0.25547
HSPA5	8	0.0035385	0.020931	0.579773	689	4	-0.65592	0.58675	0.58662	0.980877	11401	0	-0.65592
SPEN	8	0.0035445	0.020969	0.579773	690	5	-0.53065	0.7004	0.70052	0.981913	13619	0	-0.53065
ZIC1	8	0.0035449	0.02097	0.579773	691	7	-0.33837	0.97175	0.97195	0.999983	18576	0	-0.33837
TRIM49	8	0.0035472	0.020991	0.579773	692	5	-0.1255	0.53186	0.53207	0.980877	10283	0	-0.1255
LEF1	8	0.0035737	0.021142	0.581989	693	8	-0.39539	0.99643	0.99643	0.999983	19022	0	-0.39539
NPC1L1	8	0.0035747	0.02115	0.581989	694	7	-0.37339	0.9791	0.97919	0.999983	18688	0	-0.37339
COL10A1	8	0.003579	0.021171	0.581989	695	7	-0.30224	0.86394	0.86401	0.986597	16731	0	-0.30224
RBL1	8	0.0035824	0.021193	0.581989	696	5	-0.52875	0.86261	0.86269	0.986597	16708	0	-0.52875
EIF2B4	8	0.0035901	0.021237	0.582361	697	3	0.086922	0.35873	0.35908	0.980877	6909	0	0.086922
NOP16	8	0.003596	0.021269	0.582392	698	3	0.2426	0.0012152	0.0024697	0.773819	61	1	0.2426
TRIM64B	8	0.0036178	0.021392	0.58493	699	7	-0.33598	0.93976	0.93971	0.993831	18067	0	-0.33598
DUOXA2	8	0.0036321	0.021477	0.58569	700	8	-0.1982	0.99637	0.99639	0.999983	19021	0	-0.1982
MMS19	8	0.0036412	0.021525	0.58569	701	4	-0.19965	0.56473	0.56466	0.980877	10970	0	-0.19965
BUB1	8	0.0036412	0.021525	0.58569	702	6	-0.3016	0.57487	0.5747	0.980877	11169	0	-0.3016
HOXB4	8	0.0036551	0.021601	0.58569	703	8	-0.4546	0.99634	0.99637	0.999983	19020	0	-0.4546
KRTAP20-1	8	0.003659	0.021624	0.58569	704	6	-0.12116	0.18956	0.18986	0.980877	3607	0	-0.12116
TUFM	8	0.0036649	0.021658	0.58569	705	3	0.33328	0.04177	0.043845	0.980877	839	1	0.33328
TRPC6	8	0.0036656	0.021662	0.58569	706	6	-0.42542	0.95903	0.95911	0.997386	18377	0	-0.42542
POLD3	8	0.0036675	0.021673	0.58569	707	6	-0.36751	0.95079	0.95066	0.99562	18246	0	-0.36751
FAM58A	8	0.003672	0.021696	0.58569	708	6	-0.56037	0.94532	0.94525	0.994088	18174	0	-0.56037
ERVV-1	8	0.0037021	0.021848	0.588614	709	8	-0.70596	0.9963	0.99633	0.999983	19019	0	-0.70596
URI1	8	0.0037061	0.021866	0.588614	710	3	0.20294	0.15617	0.15621	0.980877	2977	0	0.20294
ADAMTS18	8	0.0037198	0.021939	0.589763	711	7	-0.16622	0.13467	0.13485	0.980877	2562	0	-0.16622
SEPTIN12	8	0.0037288	0.021993	0.589914	712	8	-0.29711	0.99627	0.9963	0.999983	19018	0	-0.29711
APOE	8	0.0037311	0.022006	0.589914	713	5	-0.5475	0.65241	0.65237	0.981913	12679	0	-0.5475
SETD1A	8	0.0037417	0.022072	0.590835	714	4	-0.60068	0.0059344	0.01072	0.948547	206	1	-0.60068
MAGEB3	8	0.003752	0.022122	0.590886	715	8	-0.14156	0.99625	0.99627	0.999983	19017	0	-0.14156
EGFL7	8	0.0037553	0.022135	0.590886	716	7	-0.11151	0.79751	0.79792	0.98274	15508	0	-0.11151
TOX2	8	0.0037713	0.022221	0.59179	717	8	-0.39898	0.99623	0.99625	0.999983	19016	0	-0.39898
RPL27A	8	0.0037819	0.022282	0.59179	718	6	-0.90085	0.13215	0.13241	0.980877	2514	0	-0.90085
ICE2	8	0.0037892	0.022317	0.59179	719	8	-0.85758	0.99621	0.99622	0.999983	19015	0	-0.85758
SOD2	8	0.0037923	0.022335	0.59179	720	5	-0.46996	0.099453	0.099704	0.980877	1895	1	-0.46996
HEATR3	8	0.0037923	0.022335	0.59179	721	6	-0.46795	0.75245	0.75278	0.982504	14634	0	-0.46795
ATP5A1	8	0.0037964	0.022355	0.59179	722	3	0.19627	0.58061	0.58047	0.980877	11269	0	0.19627
SMC2	8	0.0038024	0.022391	0.591916	723	5	-0.40866	0.26122	0.26125	0.980877	5009	0	-0.40866
MYPOP	8	0.0038133	0.022444	0.592195	724	5	-0.25498	0.98412	0.98416	0.999983	18780	0	-0.25498
PRPF4	8	0.0038165	0.022463	0.592195	725	3	-0.016426	0.42826	0.42866	0.980877	8250	0	-0.016426
NFS1	8	0.0038528	0.022653	0.595564	726	5	-0.19961	0.054973	0.05643	0.980877	1070	1	-0.19961
MRPS14	8	0.0038528	0.022653	0.595564	727	5	-0.18434	0.089015	0.089371	0.980877	1699	1	-0.18434
LOC730183	8	0.0038632	0.022704	0.596079	728	8	-0.63491	0.99614	0.99617	0.999983	19014	0	-0.63491
RBX1	8	0.0038806	0.022816	0.597945	729	7	-1.1704	0.26734	0.26747	0.980877	5125	0	-1.1704
HUWE1	8	0.0038853	0.022838	0.597945	730	5	-0.79354	0.58198	0.58188	0.980877	11296	0	-0.79354
NOVA1	8	0.0038949	0.022892	0.598194	731	8	-0.33063	0.99611	0.99614	0.999983	19013	0	-0.33063
SH3BP4	8	0.0038988	0.022912	0.598194	732	7	-0.40438	0.9777	0.97783	0.999983	18666	0	-0.40438
AATF	8	0.003909	0.022964	0.598194	733	7	-0.68956	0.74981	0.75012	0.982504	14583	0	-0.68956
RBBP8	8	0.0039253	0.023038	0.598194	734	4	-0.075662	0.7335	0.73384	0.981913	14261	0	-0.075662
BAGE2	8	0.0039253	0.023038	0.598194	735	3	0.038441	0.58962	0.58942	0.980877	11454	0	0.038441
IARS	8	0.0039424	0.023115	0.598194	736	5	-0.95889	0.73545	0.73571	0.981913	14301	0	-0.95889
HELZ2	8	0.0039475	0.023135	0.598194	737	6	-0.47338	0.28286	0.28293	0.980877	5429	0	-0.47338
TSPY4	8	0.0039608	0.023188	0.598194	738	6	-0.22445	0.88412	0.88399	0.988038	17087	0	-0.22445
ZPLD1	8	0.0039676	0.023221	0.598194	739	6	-0.54334	0.92504	0.92503	0.992507	17806	0	-0.54334
DMAP1	8	0.0039714	0.023235	0.598194	740	6	-0.57454	0.7941	0.79449	0.98274	15432	0	-0.57454
C9orf156	8	0.0039819	0.023277	0.598194	741	7	-0.17738	0.92847	0.92845	0.992647	17877	0	-0.17738
OR4A16	8	0.003983	0.02328	0.598194	742	6	-0.22463	0.7027	0.70283	0.981913	13655	0	-0.22463
C11orf68	8	0.0039857	0.023292	0.598194	743	5	-0.13908	0.71228	0.71251	0.981913	13837	0	-0.13908
CRTAM	8	0.0039878	0.023299	0.598194	744	7	-0.55043	0.74075	0.74102	0.982297	14418	0	-0.55043
PSMD14	8	0.0039989	0.023354	0.598194	745	4	-0.7203	0.0037191	0.0072345	0.932227	144	1	-0.7203
TAMM41	8	0.0040026	0.02337	0.598194	746	3	0.1633	0.054283	0.055793	0.980877	1060	1	0.1633
SAE1	8	0.0040143	0.023427	0.598194	747	4	0.047647	0.17573	0.17593	0.980877	3347	0	0.047647
C10orf62	8	0.0040312	0.023491	0.598194	748	7	-0.20008	0.78433	0.7848	0.98274	15242	0	-0.20008
DDX21	8	0.0040329	0.023496	0.598194	749	5	-0.73975	0.83991	0.84008	0.986597	16271	0	-0.73975
TXNDC15	8	0.004035	0.023505	0.598194	750	5	-0.042486	0.29461	0.29471	0.980877	5643	0	-0.042486
C17orf74	8	0.0040382	0.023526	0.598194	751	5	-0.21756	0.68897	0.68913	0.981913	13380	0	-0.21756
VBP1	8	0.0040436	0.023554	0.598194	752	6	-0.66905	0.95623	0.95629	0.996701	18338	0	-0.66905
BTNL9	8	0.0040506	0.023591	0.598194	753	6	-0.2414	0.7957	0.79607	0.98274	15469	0	-0.2414
RPA2	8	0.0040556	0.023617	0.598194	754	5	-0.74481	0.88475	0.88462	0.988038	17102	0	-0.74481
ZNF541	8	0.0040622	0.023649	0.598194	755	7	-0.43857	0.97079	0.971	0.999877	18560	0	-0.43857
SLC1A5	8	0.0040702	0.02368	0.598194	756	6	-0.52549	0.9601	0.96019	0.998154	18385	0	-0.52549
CDK19	8	0.0040764	0.023708	0.598194	757	6	-0.071259	0.98744	0.98747	0.999983	18838	0	-0.071259
OR2M3	8	0.00408	0.023724	0.598194	758	2	0.19574	0.090731	0.091048	0.980877	1734	1	0.19574
NCMAP	8	0.0041011	0.023818	0.599098	759	6	-0.15276	0.95128	0.95117	0.99562	18258	0	-0.15276
C15orf56	8	0.0041081	0.023851	0.599098	760	6	-0.21312	0.5467	0.54678	0.980877	10606	0	-0.21312
SNRNP200	8	0.0041185	0.023898	0.599098	761	4	-1.1419	0.34984	0.35021	0.980877	6737	0	-1.1419
PTGER1	8	0.0041228	0.023913	0.599098	762	5	-0.032982	0.1011	0.10138	0.980877	1929	1	-0.032982
DYNLL1	8	0.0041474	0.024021	0.599098	763	2	0.31947	0.48206	0.48222	0.980877	9310	0	0.31947
UXT	8	0.0041704	0.024112	0.599098	764	4	-0.22588	0.1256	0.12587	0.980877	2404	0	-0.22588
GSTP1	8	0.004183	0.024165	0.599098	765	5	-0.13493	0.63278	0.63282	0.981111	12311	0	-0.13493
CELA1	8	0.0041854	0.024173	0.599098	766	6	-0.24254	0.97215	0.97232	0.999983	18580	0	-0.24254
EDC4	8	0.0041901	0.024197	0.599098	767	6	-0.18111	0.93611	0.93606	0.993831	17999	0	-0.18111
TRAPPC5	8	0.0041915	0.024203	0.599098	768	5	-0.1339	0.55948	0.55945	0.980877	10852	0	-0.1339
ERG	8	0.0041922	0.024206	0.599098	769	6	-0.13063	0.47956	0.47964	0.980877	9255	0	-0.13063
LOC400863	8	0.0041955	0.024216	0.599098	770	7	-0.42075	0.68635	0.68653	0.981913	13335	0	-0.42075
UBA2	8	0.0042089	0.024275	0.599098	771	6	-0.41914	0.96532	0.96551	0.998777	18476	0	-0.41914
SCRIB	8	0.0042207	0.024332	0.599098	772	7	-0.16861	0.99374	0.99376	0.999983	18955	0	-0.16861
GPR88	8	0.0042274	0.024361	0.599098	773	5	-0.13552	0.13078	0.13105	0.980877	2491	0	-0.13552
CBR4	8	0.0042358	0.024393	0.599098	774	6	-0.43128	0.94111	0.94106	0.993831	18097	0	-0.43128
FRRS1	8	0.0042452	0.02444	0.599098	775	7	-0.44916	0.67039	0.67039	0.981913	13030	0	-0.44916
SESN2	8	0.0042499	0.024459	0.599098	776	5	-0.23389	0.9267	0.92672	0.992507	17841	0	-0.23389
ELMSAN1	8	0.00425	0.024459	0.599098	777	7	-0.27993	0.99447	0.99451	0.999983	18970	0	-0.27993
DHX15	8	0.0042586	0.024497	0.599098	778	3	0.0034203	0.21058	0.21091	0.980877	4015	0	0.0034203
DOLK	8	0.0042604	0.024505	0.599098	779	4	0.12322	0.011864	0.016227	0.980877	313	1	0.12322
PWP2	8	0.0042612	0.024507	0.599098	780	4	-0.48866	0.28965	0.28976	0.980877	5551	0	-0.48866
ABLIM3	8	0.0042613	0.024507	0.599098	781	5	-0.077323	0.080493	0.081056	0.980877	1545	1	-0.077323
AARS2	8	0.0042647	0.02453	0.599098	782	6	-0.71341	0.085241	0.085685	0.980877	1638	1	-0.71341
TNNT3	8	0.0042685	0.024543	0.599098	783	7	-0.28183	0.16093	0.16097	0.980877	3065	0	-0.28183
POM121C	8	0.0042863	0.024622	0.600254	784	4	-0.10888	0.64539	0.64539	0.981913	12548	0	-0.10888
C2orf27B	8	0.0042995	0.024678	0.600364	785	5	-0.34341	0.14476	0.14481	0.980877	2758	0	-0.34341
C1QBP	8	0.0043017	0.024689	0.600364	786	4	-0.50389	0.5179	0.51814	0.980877	10017	0	-0.50389
RAD51C	8	0.0043247	0.02479	0.601435	787	5	-0.62108	0.66182	0.66188	0.981913	12865	0	-0.62108
NDUFAF1	8	0.0043407	0.024869	0.601435	788	6	-0.85214	0.60201	0.60169	0.980877	11704	0	-0.85214
PABPC4L	8	0.0043411	0.024871	0.601435	789	7	-0.29467	0.91901	0.91893	0.992498	17691	0	-0.29467
KCNC3	8	0.0043472	0.024896	0.601435	790	4	-0.24616	0.74981	0.75012	0.982504	14584	0	-0.24616
OGT	8	0.0043557	0.024931	0.601435	791	3	0.18306	0.56832	0.56814	0.980877	11044	0	0.18306
UBE2I	8	0.0043635	0.024961	0.601435	792	4	-0.089965	0.46204	0.46236	0.980877	8906	0	-0.089965
SFXN3	8	0.0043654	0.024967	0.601435	793	7	-0.62611	0.91212	0.91199	0.991535	17577	0	-0.62611
NSF	8	0.0043707	0.024985	0.601435	794	6	-0.24046	0.76937	0.76981	0.98274	14962	0	-0.24046
CENPO	8	0.0043901	0.025082	0.602953	795	6	-0.31866	0.96299	0.96315	0.998703	18432	0	-0.31866
NOB1	8	0.0044068	0.025157	0.602953	796	5	-0.47633	0.53637	0.53653	0.980877	10381	0	-0.47633
PRF1	8	0.0044123	0.025176	0.602953	797	7	-0.96874	0.99063	0.99066	0.999983	18893	0	-0.96874
PHAX	8	0.0044154	0.025195	0.602953	798	4	-0.33243	0.010865	0.015261	0.9595	294	1	-0.33243
USP17L25	8	0.0044284	0.025264	0.602953	799	3	-0.066979	0.37623	0.37652	0.980877	7247	0	-0.066979
EPHB1	8	0.0044292	0.025268	0.602953	800	5	-0.089112	0.30163	0.30176	0.980877	5785	0	-0.089112
MARCHF10	8	0.0044294	0.025269	0.602953	801	7	-0.23987	0.96949	0.9697	0.999676	18537	0	-0.23987
CNN1	8	0.0044413	0.025321	0.603448	802	4	-0.5555	0.90668	0.90651	0.990786	17483	0	-0.5555
HNRNPU	8	0.0044652	0.025439	0.605444	803	5	-0.60369	0.42826	0.42866	0.980877	8248	0	-0.60369
C10orf35	8	0.004473	0.025468	0.605444	804	6	-0.14232	0.36969	0.37012	0.980877	7127	0	-0.14232
RASA4B	8	0.0044921	0.025559	0.606845	805	6	-0.86018	0.97271	0.9729	0.999983	18588	0	-0.86018
CALCB	8	0.0045055	0.025614	0.607406	806	7	-0.16375	0.39066	0.39105	0.980877	7514	0	-0.16375
HTRA1	8	0.00452	0.025679	0.608187	807	6	-0.19974	0.69986	0.69999	0.981913	13607	0	-0.19974
SLC25A26	8	0.004535	0.025742	0.608385	808	4	-0.099793	0.3745	0.37484	0.980877	7216	0	-0.099793
MT1HL1	8	0.0045368	0.025751	0.608385	809	7	-0.41692	0.96276	0.96292	0.998703	18427	0	-0.41692
FOXR1	8	0.0045662	0.025885	0.609036	810	6	-0.26293	0.48598	0.48617	0.980877	9389	0	-0.26293
WFDC9	8	0.0045731	0.025931	0.609036	811	7	-0.12305	0.77171	0.77217	0.98274	15002	0	-0.12305
RBM14	8	0.0045765	0.025948	0.609036	812	5	-0.27223	0.90612	0.90597	0.990786	17471	0	-0.27223
ACOT2	8	0.0045798	0.02596	0.609036	813	6	-0.087446	0.3508	0.35118	0.980877	6756	0	-0.087446
RPL7	8	0.0046117	0.026099	0.609036	814	3	0.071781	0.075264	0.075906	0.980877	1457	1	0.071781
FAM63A	8	0.0046149	0.026111	0.609036	815	5	-0.51774	0.95797	0.95803	0.997161	18363	0	-0.51774
PSME3	8	0.0046231	0.026148	0.609036	816	6	-0.90132	0.92937	0.92935	0.992879	17890	0	-0.90132
ZNF782	8	0.004625	0.026157	0.609036	817	5	-0.19413	0.64229	0.64232	0.981913	12495	0	-0.19413
PKP1	8	0.0046368	0.026203	0.609036	818	6	-0.3584	0.42107	0.42145	0.980877	8112	0	-0.3584
XRN1	8	0.0046469	0.026248	0.609036	819	5	-0.085434	0.76131	0.76158	0.982723	14811	0	-0.085434
RARRES3	8	0.004653	0.026278	0.609036	820	5	-0.034279	0.53616	0.53632	0.980877	10376	0	-0.034279
NDUFB3	8	0.0046589	0.0263	0.609036	821	6	-0.21869	0.71896	0.71921	0.981913	13969	0	-0.21869
PALM2-AKAP2	8	0.0046647	0.026332	0.609036	822	6	-0.13255	0.93594	0.93588	0.993831	17997	0	-0.13255
ITGA10	8	0.0046696	0.026354	0.609036	823	6	-0.28757	0.74652	0.74684	0.982504	14521	0	-0.28757
SYCE1L	8	0.0046718	0.026362	0.609036	824	6	-0.35901	0.81237	0.81269	0.983023	15800	0	-0.35901
ERICH5	8	0.0046892	0.02644	0.609036	825	5	-0.71359	0.50303	0.50328	0.980877	9719	0	-0.71359
EVX2	8	0.0046935	0.026461	0.609036	826	7	-0.34492	0.98555	0.98557	0.999983	18803	0	-0.34492
GLUL	8	0.0046964	0.026474	0.609036	827	7	-0.21611	0.9951	0.99515	0.999983	18983	0	-0.21611
A1CF	8	0.0046984	0.026479	0.609036	828	7	-0.34476	0.97653	0.97669	0.999983	18642	0	-0.34476
NPIPB9	8	0.0047002	0.026486	0.609036	829	3	0.0836	0.022311	0.025697	0.980877	491	1	0.0836
APCDD1	8	0.0047026	0.026492	0.609036	830	6	-0.20908	0.66348	0.66355	0.981913	12898	0	-0.20908
KIAA1958	8	0.0047037	0.026494	0.609036	831	5	-0.50804	0.96908	0.96929	0.999676	18528	0	-0.50804
RRP12	8	0.0047069	0.026512	0.609036	832	5	-0.71977	0.9318	0.93171	0.993087	17928	0	-0.71977
RRM1	8	0.0047162	0.026564	0.609214	833	7	-1.2942	0.69764	0.6978	0.981913	13562	0	-1.2942
CHD4	8	0.0047203	0.026583	0.609214	834	3	0.25056	0.0042089	0.0081172	0.932227	165	1	0.25056
POFUT2	8	0.00474	0.026674	0.610559	835	6	-0.20204	0.50245	0.50268	0.980877	9712	0	-0.20204
DCAF13	8	0.0047493	0.026708	0.61061	836	4	-0.56064	0.14548	0.14551	0.980877	2770	0	-0.56064
MAEA	8	0.0047889	0.026881	0.61382	837	6	-0.088281	0.99149	0.9915	0.999983	18915	0	-0.088281
PLCXD3	8	0.0048137	0.026988	0.61503	838	6	-0.31833	0.6975	0.69764	0.981913	13558	0	-0.31833
POLRMT	8	0.0048185	0.027008	0.61503	839	3	-0.2399	0.34744	0.34782	0.980877	6680	0	-0.2399
RPN2	8	0.004826	0.027047	0.61503	840	4	-0.49338	0.22114	0.22135	0.980877	4228	0	-0.49338
RPS5	8	0.0048429	0.027117	0.61503	841	4	-0.057724	0.032385	0.035078	0.980877	672	1	-0.057724
RPL32	8	0.0048436	0.02712	0.61503	842	4	-0.12587	0.65848	0.65848	0.981913	12791	0	-0.12587
GGN	8	0.0048449	0.027127	0.61503	843	6	-0.21635	0.26099	0.26101	0.980877	5005	0	-0.21635
EIF3C	8	0.0048548	0.027171	0.61531	844	4	-0.24215	0.17319	0.17345	0.980877	3289	0	-0.24215
HIST2H2AC	8	0.0048774	0.027276	0.616039	845	7	-0.77611	0.25389	0.2539	0.980877	4862	0	-0.77611
TIPIN	8	0.0048788	0.027284	0.616039	846	5	-0.018432	0.10534	0.10552	0.980877	2007	1	-0.018432
HDGFRP2	8	0.0048844	0.027312	0.616039	847	6	-0.3026	0.85823	0.85833	0.986597	16613	0	-0.3026
MGP	8	0.0048893	0.027332	0.616039	848	6	-0.35449	0.64567	0.64567	0.981913	12554	0	-0.35449
COIL	8	0.0049029	0.027401	0.616853	849	5	-0.18252	0.95192	0.9518	0.995678	18266	0	-0.18252
MVK	8	0.0049128	0.027447	0.617164	850	5	-0.37805	0.9318	0.93171	0.993087	17927	0	-0.37805
MT3	8	0.0049387	0.027564	0.619079	851	5	-0.065115	0.71343	0.71365	0.981913	13854	0	-0.065115
TMED1	8	0.0049453	0.027597	0.619097	852	7	-0.27339	0.94067	0.94061	0.993831	18087	0	-0.27339
OR10H1	8	0.0049629	0.027676	0.620135	853	7	-0.65263	0.79674	0.79714	0.98274	15490	0	-0.65263
RBM12	8	0.0049818	0.027745	0.620919	854	6	-0.18164	0.69672	0.6969	0.981913	13540	0	-0.18164
NAA38	8	0.0049889	0.027776	0.620919	855	7	-0.75668	0.96698	0.96719	0.999459	18496	0	-0.75668
BHLHE40	8	0.0050032	0.027841	0.62164	856	6	-0.16295	0.47731	0.4774	0.980877	9207	0	-0.16295
COPRS	8	0.005021	0.027925	0.622441	857	4	-0.17842	0.40655	0.40694	0.980877	7837	0	-0.17842
PEX26	8	0.0050244	0.027942	0.622441	858	7	-0.2568	0.79107	0.79152	0.98274	15377	0	-0.2568
TICAM2	8	0.0050584	0.028106	0.625092	859	6	-0.13975	0.23404	0.23417	0.980877	4483	0	-0.13975
MAGEA10	8	0.0050635	0.028126	0.625092	860	5	-0.21095	0.85428	0.85433	0.986597	16536	0	-0.21095
ZNF208	8	0.005074	0.028179	0.625109	861	7	-0.78061	0.69625	0.69643	0.981913	13529	0	-0.78061
TEX11	8	0.0050766	0.028194	0.625109	862	7	-0.12084	0.95305	0.95299	0.995678	18286	0	-0.12084
NDUFS1	8	0.0050848	0.028228	0.625109	863	2	0.13898	0.66344	0.66351	0.981913	12897	0	0.13898
MKKS	8	0.0050908	0.028258	0.625109	864	7	-0.28534	0.82853	0.82877	0.984556	16086	0	-0.28534
SFXN4	8	0.005099	0.028296	0.625233	865	7	-0.33631	0.74457	0.7449	0.982504	14484	0	-0.33631
ACKR2	8	0.0051301	0.028452	0.627941	866	4	-0.069188	0.079242	0.079806	0.980877	1520	1	-0.069188
PGAM4	8	0.0051376	0.028491	0.628073	867	6	-0.51748	0.90581	0.90566	0.990786	17465	0	-0.51748
SP8	8	0.0051554	0.028567	0.62826	868	6	-0.087898	0.88183	0.88174	0.988038	17047	0	-0.087898
KCNJ8	8	0.0051621	0.028597	0.62826	869	6	-0.26525	0.74628	0.7466	0.982504	14516	0	-0.26525
SYNPO2	8	0.0051796	0.028679	0.62826	870	6	-0.20983	0.90975	0.90962	0.991524	17532	0	-0.20983
IL12A	8	0.005181	0.028685	0.62826	871	7	-0.28285	0.98943	0.98946	0.999983	18874	0	-0.28285
PEX11A	8	0.005186	0.028706	0.62826	872	5	-0.13019	0.32461	0.3249	0.980877	6229	0	-0.13019
CGB5	8	0.005192	0.028731	0.62826	873	6	-0.85784	0.91465	0.91456	0.992001	17620	0	-0.85784
WASH1	8	0.005192	0.028731	0.62826	874	4	0.072108	0.017889	0.021667	0.980877	411	1	0.072108
MEF2BNB	8	0.0052008	0.028762	0.62826	875	7	-0.41379	0.56244	0.56239	0.980877	10919	0	-0.41379
GOLGA6C	8	0.0052154	0.028822	0.628854	876	5	-0.23154	0.84369	0.8438	0.986597	16333	0	-0.23154
MMD	8	0.0052232	0.028862	0.629018	877	6	-0.13116	0.44056	0.44098	0.980877	8487	0	-0.13116
NUFIP1	8	0.0052316	0.028899	0.629102	878	7	-0.3564	0.87963	0.87952	0.98797	17015	0	-0.3564
MMRN1	8	0.0052518	0.029001	0.629979	879	7	-0.41823	0.30076	0.30089	0.980877	5769	0	-0.41823
AFG3L2	8	0.0052528	0.029005	0.629979	880	4	0.35524	0.029466	0.032377	0.980877	618	1	0.35524
GINS3	8	0.0052692	0.029081	0.630683	881	4	-0.39597	0.63436	0.63442	0.981111	12348	0	-0.39597
RPF2	8	0.0052904	0.029178	0.630683	882	3	0.24536	0.075264	0.075906	0.980877	1444	1	0.24536
ARFGAP2	8	0.0052913	0.029181	0.630683	883	7	-0.58271	0.99067	0.9907	0.999983	18894	0	-0.58271
DNMT1	8	0.0053115	0.029266	0.630683	884	5	-0.16929	0.030146	0.032999	0.980877	631	1	-0.16929
SCRT2	8	0.0053157	0.029284	0.630683	885	5	-0.051714	0.26822	0.26838	0.980877	5145	0	-0.051714
SMC6	8	0.0053192	0.029296	0.630683	886	7	-1.0342	0.99551	0.99555	0.999983	18994	0	-1.0342
NR5A1	8	0.0053342	0.029355	0.630683	887	6	-0.088858	0.94457	0.9445	0.994038	18156	0	-0.088858
EXOSC2	8	0.0053423	0.029398	0.630683	888	5	-0.54648	0.35253	0.35294	0.980877	6784	0	-0.54648
ST20-MTHFS	8	0.0053423	0.029398	0.630683	889	6	-0.035385	0.18152	0.18167	0.980877	3457	0	-0.035385
HIST1H2AC	8	0.0053423	0.029398	0.630683	890	5	-0.14218	0.15318	0.15318	0.980877	2920	0	-0.14218
SCFD2	8	0.0053506	0.029422	0.630683	891	5	-0.15806	0.90536	0.90522	0.990786	17458	0	-0.15806
RUVBL1	8	0.005354	0.029434	0.630683	892	3	0.040538	0.17573	0.17593	0.980877	3346	0	0.040538
MKNK2	8	0.00538	0.029544	0.63071	893	5	-0.23496	0.48256	0.48275	0.980877	9318	0	-0.23496
POLR3E	8	0.0053847	0.029565	0.63071	894	6	-0.026502	0.3827	0.38297	0.980877	7364	0	-0.026502
TMPRSS11B	8	0.0053908	0.029593	0.63071	895	7	-0.19651	0.80919	0.80957	0.98274	15742	0	-0.19651
MOB1A	8	0.0054012	0.029635	0.63071	896	7	-0.1843	0.3394	0.33983	0.980877	6519	0	-0.1843
SLC4A3	8	0.0054077	0.029667	0.63071	897	5	-0.081215	0.16655	0.16664	0.980877	3168	0	-0.081215
NONO	8	0.0054085	0.02967	0.63071	898	4	-0.32215	0.37283	0.37318	0.980877	7191	0	-0.32215
RAB6A	8	0.0054109	0.029684	0.63071	899	7	-0.12915	0.9939	0.99392	0.999983	18958	0	-0.12915
AQP8	8	0.0054162	0.029699	0.63071	900	6	-0.059763	0.43102	0.43146	0.980877	8310	0	-0.059763
SPDYE2B	8	0.005429	0.029759	0.630969	901	3	0.4863	0.016921	0.020817	0.980877	400	1	0.4863
CDK13	8	0.0054336	0.029777	0.630969	902	7	-0.27247	0.99154	0.99154	0.999983	18916	0	-0.27247
ACTL6A	8	0.0054453	0.029835	0.631226	903	2	0.21334	0.017889	0.021667	0.980877	415	1	0.21334
TCEAL3	8	0.005449	0.029856	0.631226	904	7	-0.29907	0.94051	0.94044	0.993831	18082	0	-0.29907
ZNF532	8	0.0054718	0.029956	0.631955	905	5	-0.088409	0.53005	0.53029	0.980877	10250	0	-0.088409
RBMXL3	8	0.0054789	0.029986	0.631955	906	6	-0.54378	0.86847	0.86852	0.986733	16819	0	-0.54378
TRMT44	8	0.0054798	0.029989	0.631955	907	7	-0.34288	0.60178	0.60148	0.980877	11698	0	-0.34288
ALYREF	8	0.0054943	0.030045	0.632122	908	4	-0.29844	0.66619	0.66622	0.981913	12943	0	-0.29844
FAN1	8	0.0055179	0.030141	0.632122	909	6	-0.2799	0.89001	0.88985	0.988478	17201	0	-0.2799
TOR4A	8	0.0055179	0.030141	0.632122	910	5	-0.17499	0.47675	0.47685	0.980877	9197	0	-0.17499
KIF23	8	0.0055225	0.030162	0.632122	911	5	-0.13269	0.58654	0.5864	0.980877	11396	0	-0.13269
GSX1	8	0.0055225	0.030162	0.632122	912	6	-0.62442	0.2855	0.28564	0.980877	5473	0	-0.62442
RIMBP3	8	0.0055367	0.03023	0.632834	913	4	-0.044566	0.56489	0.56483	0.980877	10974	0	-0.044566
TGS1	8	0.0055593	0.030331	0.633961	914	4	0.035833	0.68586	0.68604	0.981913	13328	0	0.035833
MGAT2	8	0.0055637	0.03035	0.633961	915	7	-0.29377	0.86582	0.86588	0.986733	16766	0	-0.29377
OXTR	8	0.0055923	0.030494	0.634702	916	6	-0.13753	0.55852	0.55849	0.980877	10831	0	-0.13753
CCDC106	8	0.0055953	0.030505	0.634702	917	5	-0.039814	0.59033	0.59011	0.980877	11469	0	-0.039814
SCRN3	8	0.0055973	0.030512	0.634702	918	5	-0.23689	0.1189	0.11912	0.980877	2271	0	-0.23689
PLA2G10	8	0.0055998	0.030524	0.634702	919	4	-0.15249	0.16666	0.16675	0.980877	3170	0	-0.15249
FIGLA	8	0.0056064	0.030551	0.634702	920	7	-0.29306	0.97784	0.97796	0.999983	18668	0	-0.29306
SERPINA7	8	0.0056779	0.030874	0.640073	921	5	-0.56332	0.89077	0.89064	0.988478	17215	0	-0.56332
HMCN2	8	0.0056845	0.030909	0.640073	922	5	-0.12617	0.74365	0.74396	0.982504	14468	0	-0.12617
CPNE1	8	0.0056929	0.030952	0.640073	923	6	-0.12947	0.27598	0.27616	0.980877	5297	0	-0.12947
COMTD1	8	0.0057001	0.030986	0.640073	924	6	-0.54665	0.98225	0.98229	0.999983	18743	0	-0.54665
CGNL1	8	0.0057006	0.030991	0.640073	925	6	-0.23231	0.99349	0.9935	0.999983	18951	0	-0.23231
CXorf56	8	0.0057044	0.031011	0.640073	926	5	-0.051513	0.04416	0.046176	0.980877	877	1	-0.051513
CXCL17	8	0.0057272	0.031114	0.640174	927	6	-0.21223	0.87601	0.87594	0.987193	16955	0	-0.21223
USP17L20	8	0.0057459	0.031204	0.640174	928	5	-0.088039	0.54964	0.54969	0.980877	10665	0	-0.088039
CENPH	8	0.0057542	0.031243	0.640174	929	4	-0.11831	0.60418	0.60392	0.980877	11754	0	-0.11831
HIST1H2AG	8	0.0057542	0.031243	0.640174	930	5	-0.070904	0.87714	0.87704	0.987193	16975	0	-0.070904
RDM1	8	0.0057542	0.031243	0.640174	931	3	0.052161	0.068746	0.069633	0.980877	1343	1	0.052161
IGFALS	8	0.0057555	0.03125	0.640174	932	6	-0.19891	0.98906	0.98911	0.999983	18864	0	-0.19891
UPF1	8	0.0057556	0.03125	0.640174	933	5	-0.38347	0.93546	0.9354	0.99368	17991	0	-0.38347
NOL6	8	0.0057679	0.031311	0.640188	934	2	0.31106	0.31035	0.31039	0.980877	5954	0	0.31106
BATF2	8	0.0057788	0.031369	0.640188	935	6	-0.26606	0.71999	0.72022	0.981913	13989	0	-0.26606
EIF2S2	8	0.0057826	0.031385	0.640188	936	3	0.041344	0.58793	0.58777	0.980877	11422	0	0.041344
MREG	8	0.0057826	0.031385	0.640188	937	5	-0.35766	0.89439	0.89425	0.988478	17291	0	-0.35766
ZBTB22	8	0.0057949	0.031441	0.640646	938	4	-0.25253	0.95417	0.95414	0.996017	18309	0	-0.25253
FKTN	8	0.005822	0.031548	0.641285	939	5	-0.2115	0.78336	0.78387	0.98274	15223	0	-0.2115
RAX	8	0.0058258	0.03157	0.641285	940	7	-0.14041	0.47168	0.47183	0.980877	9096	0	-0.14041
CHMP4B	8	0.0058465	0.031659	0.641285	941	5	-0.14843	0.83173	0.83197	0.984854	16145	0	-0.14843
NMRK2	8	0.0058476	0.031664	0.641285	942	5	-0.16221	0.37712	0.37743	0.980877	7262	0	-0.16221
CLCA1	8	0.0058643	0.031747	0.641285	943	7	-0.62494	0.9901	0.99014	0.999983	18887	0	-0.62494
CRIP2	8	0.005866	0.031758	0.641285	944	7	-0.2617	0.27602	0.27619	0.980877	5298	0	-0.2617
RPS9	8	0.0058662	0.031759	0.641285	945	4	0.05166	0.18026	0.18043	0.980877	3432	0	0.05166
FIP1L1	8	0.0058829	0.03183	0.641285	946	4	-0.72979	0.53458	0.53477	0.980877	10342	0	-0.72979
TMEM238	8	0.0058829	0.03183	0.641285	947	4	-0.086678	0.17477	0.17497	0.980877	3325	0	-0.086678
TTC4	8	0.0058857	0.031841	0.641285	948	6	-0.68533	0.71971	0.71993	0.981913	13983	0	-0.68533
XPA	8	0.0058858	0.031841	0.641285	949	6	-0.76269	0.65133	0.65129	0.981913	12659	0	-0.76269
ADD2	8	0.0059279	0.032029	0.644382	950	7	-0.30877	0.98699	0.98701	0.999983	18825	0	-0.30877
ACAP2	8	0.0059596	0.032175	0.645566	951	7	-0.28751	0.91714	0.91705	0.99244	17660	0	-0.28751
PGPEP1	8	0.0059601	0.03218	0.645566	952	5	-0.13195	0.53729	0.53746	0.980877	10400	0	-0.13195
HINFP	8	0.0059852	0.032296	0.645566	953	2	0.093682	0.68389	0.68401	0.981913	13301	0	0.093682
DTX3	8	0.0059856	0.032297	0.645566	954	6	-0.55309	0.93194	0.93185	0.993087	17931	0	-0.55309
CASC5	8	0.0059858	0.032298	0.645566	955	6	-0.39236	0.77388	0.77435	0.98274	15052	0	-0.39236
CSNK2A1	8	0.0059909	0.032322	0.645566	956	6	-0.38284	0.92985	0.92982	0.993087	17895	0	-0.38284
PPP4C	8	0.0059915	0.032324	0.645566	957	6	-0.54727	0.46043	0.46078	0.980877	8867	0	-0.54727
SPOCK2	8	0.006024	0.032458	0.647551	958	6	-0.30639	0.98407	0.98411	0.999983	18778	0	-0.30639
TAF1	8	0.0060309	0.032495	0.647551	959	6	-1.2416	0.24913	0.24915	0.980877	4766	0	-1.2416
ERCC3	8	0.00604	0.032525	0.647551	960	4	0.15974	0.38032	0.38065	0.980877	7324	0	0.15974
PMP2	8	0.0060587	0.032608	0.647923	961	7	-0.21211	0.88034	0.88025	0.988038	17025	0	-0.21211
PEX19	8	0.0060594	0.032611	0.647923	962	7	-0.27169	0.75648	0.75681	0.982504	14709	0	-0.27169
FCGR2A	8	0.0060711	0.032663	0.648268	963	7	-0.14086	0.98851	0.98856	0.999983	18857	0	-0.14086
HNRNPL	8	0.0060852	0.032723	0.648305	964	4	-0.18507	0.38659	0.38692	0.980877	7437	0	-0.18507
MRPL19	8	0.0060888	0.032736	0.648305	965	5	-0.23629	0.97996	0.98003	0.999983	18707	0	-0.23629
SDHAF1	8	0.0060963	0.032766	0.648305	966	6	-0.17227	0.43544	0.43589	0.980877	8396	0	-0.17227
JAKMIP3	8	0.0061091	0.03282	0.648689	967	6	-0.4419	0.36543	0.36588	0.980877	7046	0	-0.4419
PNMA2	8	0.006119	0.032864	0.648904	968	6	-0.33397	0.93836	0.93829	0.993831	18037	0	-0.33397
OR5D16	8	0.0061365	0.032952	0.649956	969	7	-0.39867	0.95535	0.95539	0.996459	18324	0	-0.39867
TRMT112	8	0.006166	0.033072	0.651654	970	4	-0.099489	0.33494	0.33531	0.980877	6430	0	-0.099489
CLEC6A	8	0.0062114	0.033277	0.653843	971	4	-0.068889	0.90107	0.90096	0.990244	17389	0	-0.068889
CCT4	8	0.0062114	0.033277	0.653843	972	5	-0.79451	0.089015	0.089371	0.980877	1703	1	-0.79451
SEMA4F	8	0.0062174	0.033305	0.653843	973	6	-0.40009	0.85303	0.85311	0.986597	16507	0	-0.40009
TSC22D1	8	0.0062278	0.03335	0.653843	974	7	-0.18574	0.97113	0.97132	0.999938	18564	0	-0.18574
UBE2N	8	0.0062306	0.033363	0.653843	975	5	-0.50917	0.72838	0.72871	0.981913	14167	0	-0.50917
FAM107B	8	0.0062384	0.0334	0.653843	976	7	-0.48075	0.98737	0.98741	0.999983	18836	0	-0.48075
NR4A2	8	0.0062562	0.033484	0.653843	977	7	-0.091769	0.678	0.67809	0.981913	13187	0	-0.091769
SRSF3	8	0.0062647	0.033517	0.653843	978	4	-0.097351	0.33037	0.33072	0.980877	6349	0	-0.097351
MRPL57	8	0.0062654	0.03352	0.653843	979	4	-0.75678	0.075264	0.075906	0.980877	1445	1	-0.75678
DEFB112	8	0.0062699	0.033539	0.653843	980	6	-0.15537	0.97003	0.97024	0.999676	18548	0	-0.15537
FAM216A	8	0.00628	0.033576	0.653843	981	4	-0.11034	0.17214	0.17238	0.980877	3270	0	-0.11034
PPAT	8	0.0062848	0.033594	0.653843	982	6	-0.40548	0.85351	0.8536	0.986597	16516	0	-0.40548
GCK	8	0.0063167	0.03373	0.655473	983	7	-0.29247	0.90764	0.90747	0.990786	17505	0	-0.29247
CPXM1	8	0.0063203	0.033746	0.655473	984	4	-0.087086	0.47115	0.47131	0.980877	9086	0	-0.087086
USHBP1	8	0.0063276	0.033782	0.655501	985	6	-0.24554	0.95116	0.95104	0.99562	18256	0	-0.24554
CHCHD3	8	0.0063641	0.033947	0.656422	986	5	-0.6155	0.87415	0.87414	0.987083	16926	0	-0.6155
ATG13	8	0.0063692	0.033973	0.656422	987	7	-0.18461	0.64178	0.64179	0.981913	12486	0	-0.18461
C17orf82	8	0.006379	0.034011	0.656422	988	7	-0.61999	0.6228	0.62271	0.981111	12125	0	-0.61999
SLC20A1	8	0.0063813	0.034022	0.656422	989	5	-0.30038	0.5004	0.50062	0.980877	9668	0	-0.30038
RTN4IP1	8	0.0063902	0.034056	0.656422	990	5	-0.36215	0.83628	0.83649	0.98611	16213	0	-0.36215
RRP7A	8	0.0063975	0.034087	0.656422	991	4	-0.14823	0.81871	0.819	0.983439	15915	0	-0.14823
PFDN5	8	0.0063977	0.034087	0.656422	992	4	-0.73078	0.3021	0.30225	0.980877	5796	0	-0.73078
MDN1	8	0.0064014	0.034104	0.656422	993	4	-0.33907	0.30334	0.30349	0.980877	5823	0	-0.33907
CARNS1	8	0.0064157	0.034174	0.657111	994	5	-0.28141	0.60576	0.60555	0.980877	11789	0	-0.28141
SLC35E1	8	0.0064415	0.034293	0.658744	995	7	-0.30755	0.92474	0.92473	0.992507	17799	0	-0.30755
GUCY1A2	8	0.0064608	0.034376	0.659663	996	6	-0.116	0.46471	0.46493	0.980877	8953	0	-0.116
EIF2S1	8	0.0065183	0.034628	0.661652	997	4	-0.015243	0.71916	0.71941	0.981913	13972	0	-0.015243
TFAM	8	0.0065204	0.03464	0.661652	998	7	-0.31485	0.50116	0.50138	0.980877	9683	0	-0.31485
CCDC88B	8	0.0065368	0.034711	0.661652	999	7	-0.80947	0.74721	0.74753	0.982504	14534	0	-0.80947
LOC100289561	8	0.0065389	0.034724	0.661652	1000	6	-0.18326	0.97458	0.97473	0.999983	18610	0	-0.18326
RB1	8	0.0065396	0.034725	0.661652	1001	6	-0.26233	0.98392	0.98397	0.999983	18776	0	-0.26233
SNUPN	8	0.0065399	0.034727	0.661652	1002	5	-0.28247	0.95813	0.95818	0.997205	18364	0	-0.28247
TRA2B	8	0.006549	0.034765	0.661652	1003	7	-0.36315	0.79422	0.7946	0.98274	15436	0	-0.36315
DHX37	8	0.0065518	0.034775	0.661652	1004	5	-0.31595	0.066166	0.067084	0.980877	1287	1	-0.31595
MARVELD3	8	0.0065704	0.034851	0.661652	1005	6	-0.31087	0.91076	0.9106	0.991535	17550	0	-0.31087
OPA1	8	0.0065728	0.034864	0.661652	1006	5	-0.17196	0.90916	0.90901	0.991436	17524	0	-0.17196
NUDT4	8	0.0065814	0.034895	0.661652	1007	5	-0.12597	0.062945	0.06403	0.980877	1226	1	-0.12597
B4GALNT1	8	0.0065814	0.034895	0.661652	1008	6	-0.43363	0.82332	0.82358	0.98411	15991	0	-0.43363
OR8S1	8	0.0066112	0.035033	0.663352	1009	7	-0.20615	0.91933	0.91925	0.992498	17698	0	-0.20615
GBF1	8	0.0066172	0.035054	0.663352	1010	7	-0.48253	0.18892	0.18921	0.980877	3596	0	-0.48253
RPS26	8	0.0066804	0.035332	0.666457	1011	3	-0.47266	0.35062	0.351	0.980877	6753	0	-0.47266
CENPA	8	0.0066828	0.035339	0.666457	1012	4	-0.68175	0.31063	0.31068	0.980877	5955	0	-0.68175
IL25	8	0.0066851	0.035352	0.666457	1013	5	-0.10891	0.45579	0.45619	0.980877	8780	0	-0.10891
ALDH3B2	8	0.0066867	0.035357	0.666457	1014	6	-0.12317	0.86256	0.86264	0.986597	16707	0	-0.12317
SPINK6	8	0.0067146	0.035455	0.666536	1015	6	-0.10155	0.097563	0.097811	0.980877	1858	1	-0.10155
OR8D1	8	0.0067191	0.035472	0.666536	1016	7	-0.21159	0.035973	0.038465	0.980877	735	1	-0.21159
HIST2H4B	8	0.006736	0.03555	0.666536	1017	5	-0.14483	0.76028	0.76057	0.982504	14789	0	-0.14483
RAB11FIP4	8	0.0067411	0.035571	0.666536	1018	4	-0.26143	0.6619	0.66195	0.981913	12866	0	-0.26143
NPIPB3	8	0.0067411	0.035571	0.666536	1019	5	-0.045122	0.70782	0.70796	0.981913	13752	0	-0.045122
CARF	8	0.0067412	0.035571	0.666536	1020	7	-0.63591	0.764	0.76431	0.98274	14856	0	-0.63591
NDUFC2-KCTD14	8	0.0067517	0.035622	0.666843	1021	5	-0.68973	0.3658	0.36623	0.980877	7054	0	-0.68973
NRBP1	8	0.0067833	0.035745	0.668486	1022	5	-0.14458	0.75744	0.75776	0.982504	14733	0	-0.14458
EXOSC9	8	0.0068229	0.035908	0.668702	1023	4	-0.53784	0.71916	0.71941	0.981913	13975	0	-0.53784
KIR2DL4	8	0.0068299	0.035941	0.668702	1024	6	-0.18963	0.99372	0.99374	0.999983	18954	0	-0.18963
NOC4L	8	0.0068316	0.035946	0.668702	1025	5	-0.079488	0.85351	0.8536	0.986597	16515	0	-0.079488
MRPS6	8	0.0068347	0.035965	0.668702	1026	2	0.026041	0.56111	0.56108	0.980877	10888	0	0.026041
CSH2	8	0.0068362	0.035977	0.668702	1027	7	-0.49198	0.9704	0.97058	0.999676	18555	0	-0.49198
MAGEE1	8	0.0068415	0.035999	0.668702	1028	5	-0.15522	0.38209	0.38237	0.980877	7351	0	-0.15522
SPDYE5	8	0.0068421	0.036001	0.668702	1029	4	-0.23653	0.39429	0.39466	0.980877	7582	0	-0.23653
CNTFR	8	0.006868	0.036111	0.669502	1030	5	-0.080848	0.41798	0.41837	0.980877	8059	0	-0.080848
TRIM43	8	0.0068712	0.036123	0.669502	1031	5	-0.51944	0.60418	0.60392	0.980877	11753	0	-0.51944
MBD3L3	8	0.0068775	0.03615	0.669502	1032	6	-0.46392	0.96772	0.96794	0.999676	18503	0	-0.46392
RPL15	8	0.0069119	0.036319	0.669871	1033	4	-0.43551	0.0016802	0.0033498	0.842431	74	1	-0.43551
TMEM177	8	0.0069271	0.036389	0.669871	1034	6	-0.22477	0.98662	0.98663	0.999983	18817	0	-0.22477
EIF2S3	8	0.0069373	0.03643	0.669871	1035	4	-0.36229	0.34446	0.34484	0.980877	6620	0	-0.36229
RPL30	8	0.0069373	0.03643	0.669871	1036	4	0.018995	0.0037191	0.0072345	0.932227	147	1	0.018995
TRIM15	8	0.006969	0.036564	0.669871	1037	7	-0.33777	0.93555	0.93549	0.993722	17992	0	-0.33777
B3GALT2	8	0.0069848	0.036629	0.669871	1038	7	-0.4232	0.53848	0.53862	0.980877	10424	0	-0.4232
C6orf47	8	0.0069881	0.036643	0.669871	1039	4	-0.070539	0.47369	0.4738	0.980877	9136	0	-0.070539
PRKAB1	8	0.0069904	0.036652	0.669871	1040	6	-0.27494	0.88143	0.88133	0.988038	17042	0	-0.27494
MROH5	8	0.0069997	0.036689	0.669871	1041	5	-0.024105	0.79495	0.79534	0.98274	15454	0	-0.024105
BUB1B	8	0.0070123	0.03674	0.669871	1042	6	-0.48199	0.067408	0.068271	0.980877	1324	1	-0.48199
OR4C11	8	0.0070136	0.036744	0.669871	1043	6	-0.065351	0.9309	0.93083	0.993087	17909	0	-0.065351
BCL2L2-PABPN1	8	0.0070204	0.036774	0.669871	1044	5	-0.76327	0.089015	0.089371	0.980877	1704	1	-0.76327
MYBL2	8	0.0070265	0.036806	0.669871	1045	3	-0.3812	0.6862	0.68638	0.981913	13332	0	-0.3812
PRAC2	8	0.0070404	0.036864	0.669871	1046	6	-0.27479	0.016921	0.020817	0.980877	397	1	-0.27479
PALM	8	0.0070413	0.036869	0.669871	1047	6	-0.10613	0.56368	0.56361	0.980877	10944	0	-0.10613
GOLGA6A	8	0.0070455	0.03689	0.669871	1048	3	0.067807	0.014344	0.01849	0.980877	357	1	0.067807
C4orf19	8	0.007048	0.036901	0.669871	1049	5	-0.083765	0.61754	0.61743	0.981111	12022	0	-0.083765
HSF1	8	0.0070481	0.036902	0.669871	1050	7	-0.25834	0.85841	0.85852	0.986597	16617	0	-0.25834
MAEL	8	0.0070485	0.036903	0.669871	1051	6	-0.23506	0.22042	0.22068	0.980877	4212	0	-0.23506
MAGEC1	8	0.0070535	0.036922	0.669871	1052	6	-0.21186	0.90448	0.90437	0.990786	17445	0	-0.21186
C6orf99	8	0.0070535	0.036922	0.669871	1053	5	-0.033223	0.90897	0.90882	0.991362	17521	0	-0.033223
BCL2A1	8	0.0070588	0.036941	0.669871	1054	6	-0.20438	0.75732	0.75764	0.982504	14729	0	-0.20438
SMU1	8	0.0070848	0.037056	0.669938	1055	5	-0.25231	0.3433	0.34372	0.980877	6595	0	-0.25231
RPL38	8	0.0071091	0.037152	0.669938	1056	4	-0.31789	0.15224	0.15224	0.980877	2901	0	-0.31789
RAD51	8	0.007128	0.037231	0.669938	1057	6	-0.38564	0.3238	0.32408	0.980877	6214	0	-0.38564
BRIX1	8	0.0071288	0.037234	0.669938	1058	5	-0.62808	0.15072	0.15073	0.980877	2868	0	-0.62808
TCL1B	8	0.0071342	0.037253	0.669938	1059	7	-0.091929	0.91321	0.91306	0.991653	17597	0	-0.091929
TJP1	8	0.0071342	0.037253	0.669938	1060	7	-0.3706	0.94455	0.94449	0.994038	18153	0	-0.3706
CBX1	8	0.0071433	0.037291	0.669938	1061	6	-0.15459	0.051447	0.05309	0.980877	1006	1	-0.15459
TRH	8	0.0071491	0.037317	0.669938	1062	5	-0.096866	0.68368	0.68379	0.981913	13295	0	-0.096866
MRPS36	8	0.0071496	0.037321	0.669938	1063	5	-0.24281	0.7917	0.79213	0.98274	15389	0	-0.24281
PCDH1	8	0.0071517	0.03733	0.669938	1064	4	-0.14929	0.64027	0.64024	0.981913	12459	0	-0.14929
ABHD17A	8	0.0071551	0.037346	0.669938	1065	5	-0.32249	0.56448	0.5644	0.980877	10964	0	-0.32249
RARS2	8	0.0071605	0.037365	0.669938	1066	6	-0.53905	0.85178	0.85185	0.986597	16485	0	-0.53905
FAM170A	8	0.0071863	0.037476	0.671295	1067	5	-0.15153	0.3063	0.30641	0.980877	5880	0	-0.15153
CAPN10	8	0.0071989	0.037532	0.671668	1068	5	-0.07868	0.29002	0.29014	0.980877	5560	0	-0.07868
PPP1R13L	8	0.0072254	0.037629	0.672616	1069	7	-0.31028	0.99515	0.9952	0.999983	18984	0	-0.31028
SEL1L	8	0.0072364	0.037676	0.672616	1070	6	-0.40146	0.77278	0.77324	0.98274	15023	0	-0.40146
UBE2Q1	8	0.0072399	0.03769	0.672616	1071	6	-0.35236	0.78253	0.78304	0.98274	15200	0	-0.35236
ETF1	8	0.007291	0.037914	0.675717	1072	5	-0.123	0.17573	0.17593	0.980877	3340	0	-0.123
GNL3	8	0.0072949	0.037935	0.675717	1073	6	-1.0817	0.71785	0.71808	0.981913	13950	0	-1.0817
NOL12	8	0.0073301	0.038092	0.677881	1074	3	0.031219	0.82748	0.82771	0.984556	16063	0	0.031219
ATOH1	8	0.0073712	0.038269	0.678119	1075	7	-0.5997	0.97529	0.97542	0.999983	18620	0	-0.5997
SYNE4	8	0.0073769	0.038292	0.678119	1076	5	-0.17001	0.33304	0.33341	0.980877	6400	0	-0.17001
SMARCA5	8	0.0073947	0.03836	0.678119	1077	4	0.011642	0.90785	0.90768	0.990786	17509	0	0.011642
SLC25A19	8	0.0073971	0.03837	0.678119	1078	3	0.07914	0.78635	0.78682	0.98274	15289	0	0.07914
EMC2	8	0.0074254	0.038495	0.678119	1079	5	-0.63238	0.82737	0.82759	0.984556	16061	0	-0.63238
TCP11L1	8	0.0074289	0.038506	0.678119	1080	7	-0.36855	0.70161	0.70176	0.981913	13638	0	-0.36855
SSSCA1	8	0.0074365	0.038533	0.678119	1081	6	-0.25841	0.96417	0.96436	0.998777	18450	0	-0.25841
ARSK	8	0.0074375	0.038536	0.678119	1082	6	-0.12006	0.64633	0.64629	0.981913	12568	0	-0.12006
POLR1C	8	0.0074517	0.038591	0.678119	1083	5	-0.30908	0.078303	0.078851	0.980877	1503	1	-0.30908
NDOR1	8	0.0074517	0.038591	0.678119	1084	4	-0.0091819	0.50618	0.50638	0.980877	9791	0	-0.0091819
ADSL	8	0.0074517	0.038591	0.678119	1085	5	-0.64195	0.68341	0.68353	0.981913	13292	0	-0.64195
CT47B1	8	0.0074606	0.03864	0.678119	1086	5	-0.1696	0.27504	0.27519	0.980877	5277	0	-0.1696
RNASEK	8	0.0074725	0.038686	0.678119	1087	5	-0.11621	0.11165	0.11185	0.980877	2129	0	-0.11621
RPL12	8	0.0074855	0.038736	0.678119	1088	6	-1.1706	0.29913	0.29925	0.980877	5738	0	-1.1706
SCAND1	8	0.0074917	0.038764	0.678119	1089	5	-0.22871	0.21979	0.22004	0.980877	4199	0	-0.22871
HIST1H2AK	8	0.0074933	0.038771	0.678119	1090	7	-0.43202	0.38345	0.38374	0.980877	7381	0	-0.43202
C14orf79	8	0.0075011	0.038798	0.678119	1091	7	-0.10488	0.89228	0.89214	0.988478	17246	0	-0.10488
YKT6	8	0.0075055	0.038818	0.678119	1092	4	0.032429	0.29019	0.2903	0.980877	5564	0	0.032429
SNRPE	8	0.0075126	0.038848	0.678119	1093	3	-0.029903	0.1921	0.19238	0.980877	3658	0	-0.029903
EEPD1	8	0.0075205	0.038878	0.678119	1094	5	-0.13562	0.3588	0.35915	0.980877	6910	0	-0.13562
GTF2A2	8	0.0075249	0.0389	0.678119	1095	5	-0.81077	0.11997	0.12018	0.980877	2289	0	-0.81077
CCDC129	8	0.0075295	0.038921	0.678119	1096	6	-0.24398	0.85717	0.85727	0.986597	16584	0	-0.24398
BEND6	8	0.0075295	0.038921	0.678119	1097	6	-0.28417	0.92834	0.92833	0.992647	17872	0	-0.28417
ARMC7	8	0.0075637	0.039076	0.680164	1098	2	0.39463	0.23613	0.23622	0.980877	4523	0	0.39463
CTU2	8	0.0075707	0.03911	0.680164	1099	6	-0.62999	0.29019	0.2903	0.980877	5563	0	-0.62999
MUC16	8	0.0075872	0.039172	0.680406	1100	7	-0.39754	0.93681	0.93672	0.993831	18008	0	-0.39754
ENTPD8	8	0.007598	0.039222	0.680406	1101	5	-0.54928	0.98423	0.98426	0.999983	18782	0	-0.54928
PSPH	8	0.0076004	0.03923	0.680406	1102	6	-0.15744	0.10543	0.10561	0.980877	2009	1	-0.15744
CENPW	8	0.0076198	0.03932	0.680505	1103	5	-0.50972	0.2086	0.20891	0.980877	3972	0	-0.50972
IKZF5	8	0.0076298	0.039369	0.680505	1104	7	-0.19548	0.90027	0.90018	0.990223	17375	0	-0.19548
SLC35B1	8	0.0076473	0.039439	0.680505	1105	4	0.027447	0.83822	0.83844	0.986506	16243	0	0.027447
DBP	8	0.0076641	0.039512	0.680505	1106	6	-0.39805	0.56943	0.56924	0.980877	11064	0	-0.39805
BCL7C	8	0.0076703	0.039544	0.680505	1107	7	-0.58595	0.99126	0.99126	0.999983	18909	0	-0.58595
TGFB1	8	0.0076871	0.03962	0.680505	1108	6	-0.22357	0.85722	0.85732	0.986597	16586	0	-0.22357
GPR21	8	0.0076919	0.039646	0.680505	1109	6	-0.23583	0.48798	0.48816	0.980877	9428	0	-0.23583
LINS	8	0.0076958	0.039659	0.680505	1110	7	-0.2072	0.60505	0.6048	0.980877	11774	0	-0.2072
PTGFRN	8	0.0077087	0.039716	0.680505	1111	7	-0.59323	0.97148	0.97169	0.999938	18573	0	-0.59323
LRFN3	8	0.0077087	0.039716	0.680505	1112	5	-0.053502	0.65254	0.65249	0.981913	12680	0	-0.053502
SMN1	8	0.0077087	0.039716	0.680505	1113	3	0.078279	0.072894	0.073612	0.980877	1419	1	0.078279
SLX1A	8	0.0077147	0.039742	0.680505	1114	6	-0.23489	0.84774	0.84787	0.986597	16418	0	-0.23489
KIAA0391	8	0.0077201	0.03977	0.680505	1115	6	-1.0764	0.99242	0.9924	0.999983	18927	0	-1.0764
POTEG	8	0.0077201	0.03977	0.680505	1116	5	-0.45142	0.61474	0.6146	0.981111	11969	0	-0.45142
GOLGA1	8	0.0077582	0.039945	0.68288	1117	6	-0.45781	0.88821	0.88809	0.988369	17173	0	-0.45781
CERCAM	8	0.0077901	0.040082	0.68426	1118	6	-0.35979	0.8981	0.89799	0.989548	17342	0	-0.35979
LYRM1	8	0.0077935	0.040097	0.68426	1119	5	-0.07408	0.73853	0.73883	0.981913	14378	0	-0.07408
OR1S1	8	0.0078572	0.040369	0.687555	1120	7	-0.20741	0.48407	0.48425	0.980877	9350	0	-0.20741
COPZ1	8	0.0078609	0.040387	0.687555	1121	5	-0.44633	0.82699	0.82722	0.984556	16057	0	-0.44633
CDX4	8	0.0078638	0.040398	0.687555	1122	6	-0.3713	0.98685	0.98686	0.999983	18820	0	-0.3713
ATP5SL	8	0.007881	0.040468	0.688132	1123	7	-0.288	0.65526	0.65519	0.981913	12737	0	-0.288
PPP2R2C	8	0.0079035	0.040564	0.688969	1124	7	-0.19682	0.66423	0.6643	0.981913	12906	0	-0.19682
NIFK	8	0.0079142	0.040616	0.688969	1125	6	-0.1932	0.55948	0.55945	0.980877	10851	0	-0.1932
AKAP6	8	0.0079397	0.040719	0.688969	1126	6	-0.083315	0.62953	0.62951	0.981111	12254	0	-0.083315
GLI4	8	0.0079456	0.040743	0.688969	1127	6	-0.22276	0.67367	0.67362	0.981913	13097	0	-0.22276
LSM2	8	0.0079459	0.040745	0.688969	1128	6	-0.49283	0.029037	0.031989	0.980877	609	1	-0.49283
POLE	8	0.0079688	0.040841	0.688969	1129	4	-0.35104	0.0059344	0.01072	0.948547	208	1	-0.35104
POLR2E	8	0.0079704	0.040852	0.688969	1130	6	-0.72204	0.98635	0.98636	0.999983	18812	0	-0.72204
WRAP53	8	0.0079744	0.040867	0.688969	1131	4	-0.09827	0.46204	0.46236	0.980877	8905	0	-0.09827
AIDA	8	0.007982	0.040902	0.688969	1132	5	-0.31573	0.49174	0.49192	0.980877	9492	0	-0.31573
KCMF1	8	0.0079852	0.040919	0.688969	1133	4	-0.62286	0.35062	0.351	0.980877	6752	0	-0.62286
CPEB3	8	0.0079869	0.04093	0.688969	1134	6	-0.14982	0.89775	0.89764	0.989548	17336	0	-0.14982
CSAD	8	0.0079924	0.04095	0.688969	1135	6	-0.096692	0.32041	0.32056	0.980877	6152	0	-0.096692
C19orf25	8	0.0080172	0.041051	0.690069	1136	6	-0.49772	0.63282	0.63287	0.981111	12313	0	-0.49772
PWP1	8	0.0080257	0.041094	0.690185	1137	4	-0.045079	0.84432	0.84445	0.986597	16347	0	-0.045079
NACA	8	0.0080599	0.041238	0.690668	1138	3	0.16237	0.49428	0.49449	0.980877	9538	0	0.16237
USP10	8	0.0080676	0.04126	0.690668	1139	5	-0.38285	0.89598	0.89585	0.988692	17318	0	-0.38285
SULT1A4	8	0.008079	0.04131	0.690668	1140	5	-0.75854	0.816	0.81633	0.983023	15869	0	-0.75854
ZNF540	8	0.0080812	0.041322	0.690668	1141	7	-0.45201	0.29502	0.29513	0.980877	5653	0	-0.45201
ARHGAP22	8	0.0080855	0.04134	0.690668	1142	6	-0.43648	0.98568	0.9857	0.999983	18806	0	-0.43648
LHX9	8	0.0080855	0.04134	0.690668	1143	5	-0.069448	0.65556	0.65549	0.981913	12739	0	-0.069448
FPR3	8	0.0081305	0.041536	0.692167	1144	6	-0.12536	0.73651	0.7368	0.981913	14325	0	-0.12536
TOMM20L	8	0.0081309	0.041538	0.692167	1145	5	-0.37254	0.50749	0.50772	0.980877	9815	0	-0.37254
RNF40	8	0.0081309	0.041538	0.692167	1146	4	-0.072762	0.54282	0.54293	0.980877	10514	0	-0.072762
GREB1	8	0.0081539	0.04163	0.692383	1147	7	-0.1334	0.9778	0.97793	0.999983	18667	0	-0.1334
PILRA	8	0.0081552	0.04164	0.692383	1148	4	-0.056363	0.75329	0.75361	0.982504	14645	0	-0.056363
ANP32E	8	0.0081749	0.04172	0.692383	1149	4	-0.094354	0.68717	0.68738	0.981913	13351	0	-0.094354
OR4F6	8	0.0081802	0.041736	0.692383	1150	7	-0.39866	0.95777	0.95782	0.997107	18359	0	-0.39866
ATP5J2	8	0.008195	0.0418	0.692383	1151	3	0.27213	0.00012607	0.00037065	0.623382	10	2	0.27213
TIMM21	8	0.0082043	0.041837	0.692383	1152	6	-0.1525	0.64202	0.64205	0.981913	12490	0	-0.1525
CHORDC1	8	0.0082094	0.041856	0.692383	1153	5	-0.5708	0.39429	0.39466	0.980877	7583	0	-0.5708
ARL16	8	0.0082224	0.041907	0.692383	1154	6	-0.24442	0.31597	0.31611	0.980877	6060	0	-0.24442
SLC29A3	8	0.0082348	0.041962	0.692383	1155	6	-0.16151	0.5066	0.50681	0.980877	9797	0	-0.16151
TBC1D8	8	0.0082492	0.042019	0.692383	1156	6	-0.26611	0.96428	0.96447	0.998777	18453	0	-0.26611
GRHL1	8	0.0082507	0.042025	0.692383	1157	6	-0.15482	0.96414	0.96432	0.998777	18448	0	-0.15482
MYOM1	8	0.0082537	0.042036	0.692383	1158	5	-0.21421	0.86401	0.86408	0.986597	16733	0	-0.21421
ACIN1	8	0.0082549	0.042042	0.692383	1159	7	-0.24259	0.94343	0.94339	0.994038	18135	0	-0.24259
MTERF4	8	0.0082579	0.042058	0.692383	1160	6	-0.87749	0.189	0.18932	0.980877	3598	0	-0.87749
PDCD5	8	0.0082833	0.042161	0.693201	1161	4	-0.34728	0.93921	0.93914	0.993831	18056	0	-0.34728
DUX4	8	0.0082957	0.042215	0.693201	1162	5	-1.0184	0.016921	0.020817	0.980877	402	1	-1.0184
CAPZB	8	0.0082962	0.042217	0.693201	1163	3	0.013769	0.74263	0.74295	0.982504	14446	0	0.013769
NEO1	8	0.0083114	0.042269	0.693473	1164	7	-0.42016	0.52124	0.52154	0.980877	10084	0	-0.42016
CHST10	8	0.0083508	0.042422	0.694011	1165	5	-0.59072	0.90224	0.90214	0.990617	17406	0	-0.59072
RHBDF1	8	0.0083508	0.042422	0.694011	1166	4	-0.0075702	0.61114	0.61095	0.981086	11899	0	-0.0075702
PGF	8	0.0083691	0.042491	0.694011	1167	7	-0.21473	0.98327	0.98331	0.999983	18762	0	-0.21473
ITFG3	8	0.0083693	0.042492	0.694011	1168	6	-0.043469	0.63125	0.63124	0.981111	12285	0	-0.043469
ETV3L	8	0.0083776	0.042528	0.694011	1169	5	-0.062388	0.035071	0.037647	0.980877	717	1	-0.062388
FAM92B	8	0.0083842	0.042556	0.694011	1170	6	-0.15184	0.23158	0.23172	0.980877	4437	0	-0.15184
CAMSAP3	8	0.0083951	0.042605	0.694205	1171	7	-0.54041	0.99341	0.99342	0.999983	18948	0	-0.54041
ATP6V1A	8	0.0084163	0.042692	0.694437	1172	5	-0.40951	0.84163	0.84173	0.986597	16303	0	-0.40951
SYPL1	8	0.0084198	0.042707	0.694437	1173	5	-0.26997	0.18182	0.18199	0.980877	3463	0	-0.26997
MOCS3	8	0.0084242	0.042728	0.694437	1174	3	0.2893	0.066166	0.067084	0.980877	1290	1	0.2893
NCR2	8	0.0084386	0.042795	0.694941	1175	7	-0.27799	0.86131	0.86141	0.986597	16683	0	-0.27799
PLK4	8	0.0084564	0.042861	0.69541	1176	4	-0.16047	0.16412	0.16422	0.980877	3121	0	-0.16047
WDR46	8	0.0084711	0.042921	0.695681	1177	7	-0.77023	0.97751	0.97765	0.999983	18661	0	-0.77023
MCMBP	8	0.0084788	0.04296	0.695681	1178	6	-0.58441	0.16412	0.16422	0.980877	3123	0	-0.58441
SVEP1	8	0.0084851	0.042986	0.695681	1179	6	-0.14495	0.98956	0.9896	0.999983	18877	0	-0.14495
C12orf77	7	0.0085272	0.042428	0.694011	1180	4	-0.096645	0.066175	0.066553	0.980877	1303	1	-0.096645
C14orf169	8	0.0085306	0.043181	0.698242	1181	3	0.18444	0.8587	0.85879	0.986597	16625	0	0.18444
CXCL6	8	0.0085921	0.043446	0.701937	1182	4	-0.024031	0.29681	0.29696	0.980877	5694	0	-0.024031
PEF1	8	0.0086019	0.043486	0.701979	1183	6	-0.22119	0.96967	0.96988	0.999676	18540	0	-0.22119
MYO7A	8	0.0086148	0.043529	0.70208	1184	5	-0.23348	0.87845	0.87836	0.987475	17001	0	-0.23348
FAM84B	8	0.0086333	0.043603	0.702682	1185	3	0.072766	0.63582	0.63589	0.981111	12382	0	0.072766
EXOC2	8	0.0086565	0.043698	0.703617	1186	7	-0.2396	0.96785	0.96807	0.999676	18505	0	-0.2396
RPS25	8	0.0086979	0.043887	0.706066	1187	3	0.15903	0.34446	0.34484	0.980877	6623	0	0.15903
PPP2R4	8	0.0087117	0.043945	0.706414	1188	5	-0.28759	0.89545	0.89533	0.988587	17310	0	-0.28759
TTLL6	8	0.0087199	0.043983	0.706419	1189	5	-0.18944	0.040074	0.042289	0.980877	806	1	-0.18944
SEPTIN5	8	0.0087378	0.044057	0.706869	1190	5	-0.98083	0.797	0.79742	0.98274	15498	0	-0.98083
OR4F29	6	0.0087404	0.03966	0.680505	1191	3	-0.027337	0.2177	0.21759	0.980877	4159	0	-0.027337
DUSP9	8	0.0087649	0.044163	0.706869	1192	6	-0.083176	0.4396	0.44001	0.980877	8467	0	-0.083176
GPR45	8	0.0087707	0.04418	0.706869	1193	7	-0.40582	0.93508	0.935	0.99368	17982	0	-0.40582
WBSCR16	8	0.008774	0.044195	0.706869	1194	4	-0.18953	0.040074	0.042289	0.980877	808	1	-0.18953
C17orf89	8	0.008774	0.044195	0.706869	1195	4	-0.30968	0.87972	0.87962	0.988016	17016	0	-0.30968
ZNF365	8	0.008787	0.044237	0.70694	1196	5	-0.15801	0.35894	0.35928	0.980877	6913	0	-0.15801
PNPLA5	8	0.0088147	0.044351	0.708016	1197	7	-0.25229	0.20953	0.20984	0.980877	3993	0	-0.25229
ZBTB34	8	0.0088303	0.044411	0.708016	1198	6	-0.24737	0.95197	0.95186	0.995678	18267	0	-0.24737
RNF113A	8	0.0088323	0.044423	0.708016	1199	4	-0.72745	0.020661	0.024168	0.980877	464	1	-0.72745
URB1	8	0.0088387	0.044452	0.708016	1200	4	-0.061407	0.97623	0.97638	0.999983	18637	0	-0.061407
RASSF4	8	0.0088972	0.044695	0.708707	1201	6	-0.077378	0.62808	0.62801	0.981111	12225	0	-0.077378
PRDM8	8	0.0089101	0.044758	0.708707	1202	7	-0.22298	0.89207	0.89193	0.988478	17241	0	-0.22298
CBWD6	8	0.0089127	0.044767	0.708707	1203	6	-0.25658	0.55715	0.55714	0.980877	10804	0	-0.25658
RXFP3	8	0.0089213	0.044803	0.708707	1204	5	-0.093002	0.44685	0.44722	0.980877	8605	0	-0.093002
LSM12	8	0.0089291	0.044837	0.708707	1205	7	-0.15131	0.49048	0.49065	0.980877	9467	0	-0.15131
ADGRL1	8	0.0089413	0.04489	0.708707	1206	6	-0.1233	0.95321	0.95316	0.995678	18294	0	-0.1233
TRRAP	8	0.0089455	0.044905	0.708707	1207	6	-0.64082	0.49368	0.49389	0.980877	9529	0	-0.64082
CETN3	8	0.0089527	0.044932	0.708707	1208	6	-0.11668	0.11035	0.11054	0.980877	2103	0	-0.11668
SAP25	8	0.0089652	0.044982	0.708707	1209	7	-0.4084	0.58919	0.58899	0.980877	11448	0	-0.4084
LAMP2	8	0.0089683	0.044993	0.708707	1210	6	-0.19704	0.50579	0.50601	0.980877	9784	0	-0.19704
DENND1C	8	0.0089737	0.045019	0.708707	1211	7	-0.22889	0.26791	0.26805	0.980877	5137	0	-0.22889
ARPC5L	8	0.0089755	0.045026	0.708707	1212	4	-0.011759	0.179	0.1792	0.980877	3409	0	-0.011759
RNF170	8	0.008977	0.045029	0.708707	1213	5	-0.2827	0.74968	0.74998	0.982504	14582	0	-0.2827
PLBD1	8	0.0089861	0.045067	0.708707	1214	7	-0.46378	0.73099	0.73134	0.981913	14222	0	-0.46378
BTF3L4	8	0.0089906	0.045079	0.708707	1215	3	0.2379	0.13028	0.13055	0.980877	2482	0	0.2379
VEZT	8	0.0089927	0.045089	0.708707	1216	3	0.18261	0.20302	0.20338	0.980877	3865	0	0.18261
ALLC	8	0.0090024	0.045135	0.708848	1217	7	-0.1307	0.49871	0.49895	0.980877	9630	0	-0.1307
NDNL2	8	0.0090259	0.045228	0.709729	1218	3	0.1165	0.41234	0.41267	0.980877	7951	0	0.1165
DZIP1L	8	0.0090404	0.045298	0.710075	1219	6	-0.7508	0.96165	0.96177	0.998585	18407	0	-0.7508
TNFSF9	8	0.0090478	0.045325	0.710075	1220	4	0.062262	0.58003	0.57991	0.980877	11257	0	0.062262
EIF3E	8	0.0090937	0.045515	0.711036	1221	5	-0.1652	0.78666	0.7871	0.98274	15292	0	-0.1652
MAPK8	8	0.0091007	0.045544	0.711036	1222	7	-0.17212	0.86002	0.86012	0.986597	16655	0	-0.17212
ZNF71	8	0.0091074	0.045571	0.711036	1223	6	-0.20496	0.11937	0.11957	0.980877	2280	0	-0.20496
CDR2	8	0.0091143	0.045598	0.711036	1224	5	-0.62121	0.78267	0.7832	0.98274	15201	0	-0.62121
FCRL1	8	0.0091162	0.045608	0.711036	1225	6	-0.21222	0.99145	0.99146	0.999983	18912	0	-0.21222
ADGRB1	8	0.0091175	0.045613	0.711036	1226	5	-0.12452	0.89462	0.89449	0.988558	17293	0	-0.12452
ZFAND2A	8	0.0091601	0.045779	0.711036	1227	6	-0.27126	0.80399	0.80441	0.98274	15637	0	-0.27126
GABPB1	8	0.0091689	0.045826	0.711036	1228	3	0.32859	0.42704	0.42742	0.980877	8223	0	0.32859
FAM72C	8	0.0091723	0.045843	0.711036	1229	4	-0.19408	0.14548	0.14551	0.980877	2771	0	-0.19408
REEP2	8	0.0091723	0.045843	0.711036	1230	4	0.04538	0.44821	0.44858	0.980877	8630	0	0.04538
TTI1	8	0.0091723	0.045843	0.711036	1231	3	0.32467	0.19565	0.19596	0.980877	3724	0	0.32467
INTU	8	0.0091761	0.045858	0.711036	1232	7	-0.54022	0.99446	0.99449	0.999983	18968	0	-0.54022
RNF34	8	0.0091786	0.04587	0.711036	1233	6	-0.72898	0.99204	0.99202	0.999983	18926	0	-0.72898
GTF2A1	8	0.0092226	0.046054	0.711733	1234	7	-0.26305	0.87048	0.87052	0.986733	16856	0	-0.26305
GPBP1L1	8	0.009233	0.046094	0.711733	1235	7	-0.30169	0.99146	0.99146	0.999983	18913	0	-0.30169
PPP1R42	8	0.0092394	0.046122	0.711733	1236	7	-0.20312	0.59898	0.59871	0.980877	11638	0	-0.20312
ZNF341	8	0.0092439	0.046138	0.711733	1237	7	-0.65811	0.93639	0.93633	0.993831	18004	0	-0.65811
IP6K2	8	0.0092439	0.046138	0.711733	1238	5	-0.39515	0.70736	0.70749	0.981913	13743	0	-0.39515
MAP1LC3B	8	0.0092444	0.046138	0.711733	1239	6	-0.3472	0.99162	0.99162	0.999983	18919	0	-0.3472
TXNL4B	8	0.009256	0.046192	0.711757	1240	7	-0.45088	0.79773	0.79815	0.98274	15515	0	-0.45088
EIF2AK3	8	0.0092671	0.046236	0.711757	1241	6	-0.28386	0.82534	0.82562	0.98411	16029	0	-0.28386
DNAJC25	8	0.0092969	0.046354	0.711757	1242	6	-0.70782	0.66104	0.66109	0.981913	12842	0	-0.70782
TPT1	8	0.0093152	0.046426	0.711757	1243	3	0.16104	0.34134	0.34176	0.980877	6557	0	0.16104
LACTBL1	8	0.0093169	0.046434	0.711757	1244	5	-0.035827	0.32541	0.3257	0.980877	6246	0	-0.035827
MAP2K4	8	0.0093175	0.046435	0.711757	1245	7	-0.54439	0.99602	0.99606	0.999983	19012	0	-0.54439
SMYD1	8	0.0093182	0.04644	0.711757	1246	5	-0.13895	0.94243	0.94241	0.994038	18117	0	-0.13895
RPTOR	8	0.0093263	0.046475	0.711757	1247	4	-0.14365	0.18243	0.18262	0.980877	3474	0	-0.14365
TAF12	8	0.0093263	0.046475	0.711757	1248	5	-0.21599	0.58485	0.58474	0.980877	11354	0	-0.21599
ELOVL3	8	0.0093695	0.046673	0.713239	1249	7	-0.48122	0.19587	0.19617	0.980877	3730	0	-0.48122
NPIPA1	8	0.009373	0.046684	0.713239	1250	7	-0.76596	0.42577	0.42615	0.980877	8202	0	-0.76596
CDK5RAP2	8	0.0093768	0.0467	0.713239	1251	6	-0.19573	0.93075	0.93068	0.993087	17907	0	-0.19573
ACKR4	8	0.0093812	0.046721	0.713239	1252	4	0.049306	0.53079	0.53103	0.980877	10265	0	0.049306
TMEM232	8	0.0094074	0.046835	0.713933	1253	6	-0.50963	0.64623	0.64619	0.981913	12566	0	-0.50963
RASAL1	8	0.0094094	0.046841	0.713933	1254	7	-0.095666	0.9467	0.94664	0.994843	18187	0	-0.095666
ABCE1	8	0.0094441	0.046986	0.71512	1255	5	-0.18527	0.017685	0.021499	0.980877	409	1	-0.18527
VPS51	8	0.0094515	0.047021	0.71512	1256	6	-0.18393	0.51821	0.51842	0.980877	10024	0	-0.18393
EXOSC4	8	0.0094545	0.047031	0.71512	1257	6	-0.17002	0.3599	0.36027	0.980877	6930	0	-0.17002
KIAA1024L	8	0.0094712	0.047083	0.715148	1258	7	-0.21742	0.95861	0.95868	0.997386	18369	0	-0.21742
AZIN1	8	0.0094772	0.047108	0.715148	1259	7	-0.26042	0.981	0.98105	0.999983	18724	0	-0.26042
RCC2	8	0.0094934	0.04717	0.715419	1260	6	-0.218	0.83265	0.83288	0.985083	16154	0	-0.218
KIAA0355	8	0.0095015	0.047201	0.715419	1261	7	-0.78203	0.7286	0.72891	0.981913	14174	0	-0.78203
FAM122B	8	0.0095155	0.047255	0.715676	1262	5	-0.18654	0.23302	0.23314	0.980877	4465	0	-0.18654
OR52B6	8	0.0095304	0.04732	0.716089	1263	6	-0.52227	0.9509	0.95076	0.99562	18248	0	-0.52227
EDEM2	8	0.0095508	0.047411	0.716646	1264	7	-0.58767	0.95277	0.95269	0.995678	18281	0	-0.58767
AK6	8	0.0095612	0.047461	0.716646	1265	7	-1.0195	0.99563	0.99566	0.999983	18997	0	-1.0195
TMED10	8	0.0095726	0.047508	0.716646	1266	5	-0.31767	0.44053	0.44096	0.980877	8486	0	-0.31767
GMPPB	8	0.0095769	0.047527	0.716646	1267	3	0.01626	0.3093	0.30936	0.980877	5934	0	0.01626
RAB24	8	0.0096057	0.047648	0.716646	1268	7	-0.30985	0.95275	0.95267	0.995678	18280	0	-0.30985
IFNGR1	8	0.0096067	0.047652	0.716646	1269	6	-0.37859	0.92802	0.928	0.992602	17869	0	-0.37859
TDRD7	8	0.0096085	0.047656	0.716646	1270	3	0.08194	0.12776	0.128	0.980877	2442	0	0.08194
JSRP1	8	0.0096085	0.047656	0.716646	1271	6	-0.3204	0.74654	0.74686	0.982504	14523	0	-0.3204
RPP38	8	0.0096234	0.047708	0.716818	1272	6	-0.41317	0.7927	0.79309	0.98274	15407	0	-0.41317
KRTAP3-1	8	0.0096331	0.047743	0.716818	1273	5	-0.20663	0.53966	0.5398	0.980877	10452	0	-0.20663
ALG13	8	0.0096451	0.0478	0.716969	1274	4	-0.56351	0.22114	0.22135	0.980877	4222	0	-0.56351
ZFYVE9	8	0.0096529	0.047839	0.716969	1275	6	-0.37971	0.39933	0.39972	0.980877	7694	0	-0.37971
TXNDC16	8	0.0096598	0.047867	0.716969	1276	6	-0.52243	0.96495	0.96514	0.998777	18465	0	-0.52243
MMP9	8	0.0096688	0.047903	0.716969	1277	7	-0.58349	0.98668	0.98668	0.999983	18818	0	-0.58349
LCN1	8	0.0096783	0.047941	0.716973	1278	5	-0.53667	0.48091	0.48102	0.980877	9288	0	-0.53667
CASC3	8	0.0096961	0.048021	0.71716	1279	6	-0.37734	0.98733	0.98737	0.999983	18835	0	-0.37734
MRPL17	8	0.009698	0.048028	0.71716	1280	3	0.17085	0.22635	0.22655	0.980877	4333	0	0.17085
MRPL47	8	0.0097074	0.048068	0.717196	1281	5	-0.076511	0.34713	0.34753	0.980877	6676	0	-0.076511
RPL36AL	8	0.0097467	0.048244	0.719072	1282	6	-0.44653	0.98347	0.98352	0.999983	18769	0	-0.44653
DHX36	8	0.0097525	0.048269	0.719072	1283	5	-0.36034	0.94777	0.94769	0.995017	18204	0	-0.36034
ATP6V1G1	8	0.0097698	0.048346	0.719581	1284	5	-0.40726	0.39429	0.39466	0.980877	7580	0	-0.40726
SRP72	8	0.0097814	0.048392	0.719581	1285	3	0.14287	0.28879	0.28892	0.980877	5537	0	0.14287
ATP5C1	8	0.009788	0.048416	0.719581	1286	2	0.20183	0.25557	0.25562	0.980877	4895	0	0.20183
UBL7	8	0.0098061	0.048491	0.719864	1287	5	-0.21333	0.4974	0.49763	0.980877	9609	0	-0.21333
FIBP	8	0.0098194	0.048542	0.719864	1288	6	-0.2225	0.86669	0.86676	0.986733	16783	0	-0.2225
BAZ2B	8	0.0098276	0.048579	0.719864	1289	6	-0.25359	0.85772	0.85781	0.986597	16597	0	-0.25359
CIAPIN1	8	0.0098386	0.048627	0.719864	1290	5	-0.48632	0.8529	0.85297	0.986597	16505	0	-0.48632
AP1M2	8	0.0098432	0.048644	0.719864	1291	6	-0.2795	0.76574	0.76611	0.98274	14895	0	-0.2795
DHX30	8	0.0098481	0.048661	0.719864	1292	4	-0.2105	0.46216	0.46248	0.980877	8908	0	-0.2105
CHMP3	8	0.0098657	0.048733	0.720372	1293	5	-0.16707	0.95362	0.95359	0.995898	18301	0	-0.16707
FAM19A2	8	0.0098816	0.048785	0.72058	1294	7	-0.24686	0.75549	0.75581	0.982504	14688	0	-0.24686
ARFRP1	8	0.0099078	0.048908	0.720747	1295	3	0.03172	0.16262	0.16271	0.980877	3097	0	0.03172
RNPS1	8	0.0099173	0.048954	0.720747	1296	5	-0.066529	0.61927	0.61918	0.981111	12057	0	-0.066529
RAD54L	8	0.0099174	0.048955	0.720747	1297	7	-0.79001	0.7307	0.73105	0.981913	14213	0	-0.79001
TMC3	8	0.0099343	0.049032	0.720747	1298	6	-0.15317	0.55736	0.55734	0.980877	10808	0	-0.15317
NOP2	8	0.0099362	0.049038	0.720747	1299	4	-0.03966	0.59345	0.59322	0.980877	11532	0	-0.03966
FRMD5	8	0.0099563	0.049121	0.720747	1300	7	-0.62941	0.95722	0.95729	0.997089	18349	0	-0.62941
KCTD16	8	0.0099704	0.049174	0.720747	1301	7	-0.29598	0.88102	0.88093	0.988038	17033	0	-0.29598
ERICH4	8	0.0099928	0.049272	0.720747	1302	7	-0.38766	0.30231	0.30245	0.980877	5801	0	-0.38766
SNAPC5	8	0.0099929	0.049273	0.720747	1303	2	0.28933	0.14548	0.14551	0.980877	2773	0	0.28933
SLC40A1	8	0.0099932	0.049274	0.720747	1304	2	0.15576	0.70658	0.70672	0.981913	13731	0	0.15576
TYW3	8	0.0099932	0.049274	0.720747	1305	4	-0.1013	0.48697	0.48713	0.980877	9410	0	-0.1013
TAF10	8	0.0099959	0.049285	0.720747	1306	4	-0.063963	0.35699	0.35739	0.980877	6875	0	-0.063963
TBC1D2B	8	0.010002	0.049311	0.720747	1307	7	-0.29578	0.93428	0.93419	0.993333	17975	0	-0.29578
KPNA4	8	0.010006	0.049324	0.720747	1308	5	-0.2843	0.70067	0.7008	0.981913	13624	0	-0.2843
HOXD10	8	0.010028	0.049417	0.721543	1309	5	-0.21961	0.14548	0.14551	0.980877	2768	0	-0.21961
TMEM147	8	0.010053	0.049523	0.722542	1310	5	-0.37651	0.24503	0.2451	0.980877	4691	0	-0.37651
PCNA	8	0.01011	0.049757	0.724586	1311	6	-0.63958	0.0059344	0.01072	0.948547	204	1	-0.63958
BPHL	8	0.010116	0.049773	0.724586	1312	7	-0.18826	0.57323	0.57312	0.980877	11143	0	-0.18826
SLC22A1	8	0.010118	0.049777	0.724586	1313	6	-0.167	0.74785	0.74816	0.982504	14549	0	-0.167
GPR171	8	0.010139	0.049867	0.725345	1314	7	-0.20691	0.80859	0.80895	0.98274	15726	0	-0.20691
RGAG4	8	0.01019	0.050084	0.727915	1315	5	-0.38777	0.94239	0.94237	0.994038	18115	0	-0.38777
TPRN	8	0.010198	0.05012	0.727915	1316	6	-0.30618	0.72481	0.72506	0.981913	14095	0	-0.30618
ZNF572	8	0.010217	0.05019	0.728305	1317	7	-0.35127	0.98485	0.98489	0.999983	18789	0	-0.35127
ATXN10	8	0.010225	0.050223	0.728305	1318	5	-0.49536	0.078905	0.07946	0.980877	1513	1	-0.49536
FAM198B	8	0.010267	0.050383	0.73008	1319	5	-0.13002	0.16726	0.16737	0.980877	3180	0	-0.13002
ZCCHC18	8	0.010306	0.050533	0.730395	1320	7	-0.64368	0.88635	0.88624	0.988038	17139	0	-0.64368
C10orf25	8	0.010306	0.050533	0.730395	1321	5	-0.21964	0.88692	0.88679	0.988038	17154	0	-0.21964
SERTAD3	8	0.010313	0.050565	0.730395	1322	6	-1.0081	0.95564	0.95569	0.996462	18331	0	-1.0081
TNPO3	8	0.010313	0.050565	0.730395	1323	4	-0.023436	0.32327	0.32353	0.980877	6204	0	-0.023436
RPL6	8	0.010352	0.050725	0.730395	1324	3	0.21736	0.71154	0.71177	0.981913	13821	0	0.21736
CNIH2	8	0.010357	0.050741	0.730395	1325	5	-0.10804	0.86811	0.86818	0.986733	16810	0	-0.10804
DOK4	8	0.010365	0.050771	0.730395	1326	5	-0.15328	0.9252	0.92518	0.992507	17813	0	-0.15328
FAM127B	8	0.010365	0.050771	0.730395	1327	7	-0.28428	0.3885	0.38884	0.980877	7474	0	-0.28428
DDX23	8	0.010382	0.050839	0.730395	1328	4	0.024984	0.17319	0.17345	0.980877	3290	0	0.024984
FOXJ3	8	0.010391	0.050875	0.730395	1329	6	-0.25427	0.35338	0.35379	0.980877	6803	0	-0.25427
SART1	8	0.010401	0.050906	0.730395	1330	6	-0.17415	0.28929	0.28941	0.980877	5546	0	-0.17415
CSF2RB	8	0.010409	0.05094	0.730395	1331	5	-0.24091	0.87988	0.87977	0.988038	17017	0	-0.24091
GAS2	8	0.010444	0.051073	0.730395	1332	5	-0.14977	0.4556	0.456	0.980877	8776	0	-0.14977
MRPL4	8	0.010455	0.051111	0.730395	1333	6	-0.7114	0.089015	0.089371	0.980877	1698	1	-0.7114
BRMS1	8	0.010474	0.051196	0.730395	1334	7	-0.33139	0.99539	0.99544	0.999983	18989	0	-0.33139
TTF1	8	0.010478	0.051216	0.730395	1335	3	0.045345	0.39737	0.39775	0.980877	7653	0	0.045345
OR5K4	8	0.01048	0.051228	0.730395	1336	7	-0.54381	0.81269	0.81303	0.983023	15805	0	-0.54381
ITGA6	8	0.01048	0.051228	0.730395	1337	3	0.28964	0.18611	0.18637	0.980877	3541	0	0.28964
CD58	8	0.01048	0.051228	0.730395	1338	6	-0.39062	0.83296	0.8332	0.985083	16165	0	-0.39062
ZNF483	8	0.010495	0.051289	0.730395	1339	6	-0.12289	0.74117	0.74145	0.982417	14425	0	-0.12289
PLA2G7	8	0.010514	0.05137	0.730395	1340	6	-0.48369	0.12744	0.1277	0.980877	2435	0	-0.48369
RIOK2	8	0.010535	0.051455	0.730395	1341	5	-0.35767	0.60814	0.6079	0.980877	11838	0	-0.35767
TMEM183A	8	0.010538	0.051466	0.730395	1342	7	-0.38382	0.85965	0.85977	0.986597	16649	0	-0.38382
ITGB3	8	0.010559	0.051547	0.730395	1343	6	-0.091568	0.96695	0.96717	0.999459	18495	0	-0.091568
DSG3	8	0.010568	0.051588	0.730395	1344	6	-0.45576	0.90009	0.89999	0.990185	17372	0	-0.45576
PELO	8	0.010579	0.051622	0.730395	1345	6	-0.66847	0.45513	0.45554	0.980877	8767	0	-0.66847
ANGPTL1	8	0.010585	0.051645	0.730395	1346	7	-0.47526	0.9959	0.99594	0.999983	19007	0	-0.47526
SPG20	8	0.010623	0.051801	0.730395	1347	4	-0.17903	0.49114	0.49133	0.980877	9482	0	-0.17903
ITGB1BP2	8	0.010624	0.051806	0.730395	1348	5	-0.32248	0.53486	0.53504	0.980877	10347	0	-0.32248
CC2D1B	8	0.010625	0.051812	0.730395	1349	7	-0.23984	0.15099	0.15099	0.980877	2877	0	-0.23984
CEP192	8	0.010635	0.051854	0.730395	1350	6	-0.48741	0.84715	0.84724	0.986597	16403	0	-0.48741
NDUFB2	8	0.010635	0.051854	0.730395	1351	5	-0.39732	0.26582	0.26594	0.980877	5097	0	-0.39732
C19orf71	8	0.010668	0.05198	0.730395	1352	5	-0.1777	0.98352	0.98356	0.999983	18770	0	-0.1777
GJA5	8	0.010674	0.052005	0.730395	1353	7	-0.14306	0.72319	0.72343	0.981913	14056	0	-0.14306
C9orf114	8	0.010685	0.052062	0.730395	1354	3	0.059807	0.22195	0.22213	0.980877	4242	0	0.059807
RPP21	8	0.01069	0.052087	0.730395	1355	3	0.053931	0.21516	0.21545	0.980877	4104	0	0.053931
ERI1	8	0.010698	0.052118	0.730395	1356	6	-0.36947	0.95013	0.94999	0.99562	18232	0	-0.36947
DIO1	8	0.010709	0.052169	0.730395	1357	6	-0.38758	0.88501	0.88487	0.988038	17109	0	-0.38758
PROKR2	8	0.01072	0.052207	0.730395	1358	7	-0.33125	0.91317	0.91302	0.991653	17596	0	-0.33125
ASAH2B	8	0.010723	0.052219	0.730395	1359	6	-0.64076	0.42826	0.42866	0.980877	8246	0	-0.64076
UCP3	8	0.010728	0.052238	0.730395	1360	4	0.051642	0.9057	0.90554	0.990786	17463	0	0.051642
AKIRIN2	8	0.010728	0.052238	0.730395	1361	5	-0.21284	0.08179	0.082329	0.980877	1569	1	-0.21284
ABHD12B	8	0.010742	0.052291	0.730395	1362	5	-0.20308	0.74559	0.74593	0.982504	14506	0	-0.20308
GRIK1	8	0.010746	0.052306	0.730395	1363	5	-0.21479	0.6843	0.68444	0.981913	13308	0	-0.21479
PRRC2A	8	0.010747	0.052309	0.730395	1364	6	-0.29526	0.47283	0.47297	0.980877	9117	0	-0.29526
C9orf50	8	0.010758	0.052354	0.730395	1365	6	-0.75729	0.90797	0.90781	0.990856	17511	0	-0.75729
OR2B6	8	0.010764	0.052384	0.730395	1366	6	-0.44611	0.85425	0.85431	0.986597	16533	0	-0.44611
ZNF793	8	0.010767	0.052396	0.730395	1367	7	-0.2518	0.25469	0.25473	0.980877	4878	0	-0.2518
ATP6V1H	8	0.010767	0.052396	0.730395	1368	7	-0.39036	0.99559	0.99562	0.999983	18995	0	-0.39036
RPL23	8	0.010767	0.052397	0.730395	1369	3	0.075065	0.028255	0.031244	0.980877	595	1	0.075065
HOMER1	8	0.0108	0.052525	0.730395	1370	6	-0.04183	0.92762	0.92761	0.992571	17862	0	-0.04183
C3orf20	8	0.0108	0.052525	0.730395	1371	7	-0.28046	0.77593	0.77641	0.98274	15087	0	-0.28046
CP	8	0.010801	0.052527	0.730395	1372	5	-0.21144	0.88535	0.88522	0.988038	17116	0	-0.21144
POLR2D	8	0.010803	0.052539	0.730395	1373	2	0.56638	0.13003	0.13029	0.980877	2476	0	0.56638
SUV420H1	8	0.010819	0.052614	0.730395	1374	7	-0.56611	0.91658	0.91646	0.992205	17653	0	-0.56611
SRRD	8	0.010845	0.052721	0.730395	1375	7	-0.21342	0.99443	0.99447	0.999983	18967	0	-0.21342
EXOSC10	8	0.010849	0.052742	0.730395	1376	4	-0.018729	0.00024966	0.00064675	0.670586	17	2	-0.018729
CFL1	8	0.010856	0.052768	0.730395	1377	5	-0.13048	0.88863	0.8885	0.988405	17181	0	-0.13048
CAMTA1	8	0.010859	0.052778	0.730395	1378	6	-0.25028	0.3854	0.3857	0.980877	7416	0	-0.25028
MEAF6	8	0.010884	0.052888	0.730395	1379	6	-0.38121	0.35699	0.35739	0.980877	6878	0	-0.38121
IDI2	8	0.010894	0.052928	0.730395	1380	5	-0.49398	0.96855	0.96877	0.999676	18520	0	-0.49398
NUDT21	8	0.010902	0.052963	0.730395	1381	5	-0.21602	0.54872	0.54879	0.980877	10649	0	-0.21602
OR4D11	8	0.010916	0.053027	0.730395	1382	7	-0.24353	0.092348	0.092602	0.980877	1765	1	-0.24353
METTL7B	8	0.010925	0.053056	0.730395	1383	7	-0.61145	0.2458	0.24587	0.980877	4705	0	-0.61145
RAB27A	8	0.010932	0.053076	0.730395	1384	6	-0.53677	0.55356	0.5536	0.980877	10741	0	-0.53677
ERH	8	0.01094	0.053104	0.730395	1385	6	-0.72761	0.83241	0.83265	0.985083	16150	0	-0.72761
NEK2	8	0.010942	0.053115	0.730395	1386	3	-0.048275	0.6637	0.66377	0.981913	12904	0	-0.048275
ZFPM2	8	0.01095	0.053148	0.730395	1387	6	-0.11978	0.90502	0.90488	0.990786	17450	0	-0.11978
KRTAP24-1	8	0.01096	0.053194	0.730395	1388	6	-0.14485	0.14469	0.14474	0.980877	2756	0	-0.14485
STX2	8	0.010973	0.053242	0.730395	1389	6	-0.29628	0.40687	0.40725	0.980877	7843	0	-0.29628
DDX46	8	0.010978	0.053262	0.730395	1390	3	0.22712	0.060596	0.061777	0.980877	1183	1	0.22712
EXOSC7	8	0.010993	0.053327	0.730395	1391	3	0.18486	0.26202	0.26208	0.980877	5025	0	0.18486
ANKRD46	8	0.011007	0.053378	0.730395	1392	7	-0.49352	0.99576	0.99579	0.999983	19005	0	-0.49352
NR4A3	8	0.011007	0.053383	0.730395	1393	6	-0.32705	0.90951	0.90936	0.991524	17529	0	-0.32705
RPL26	8	0.01102	0.053443	0.730395	1394	6	-0.084848	0.60243	0.60213	0.980877	11711	0	-0.084848
CPLX3	8	0.011034	0.053488	0.730395	1395	6	-0.17257	0.95358	0.95355	0.995898	18299	0	-0.17257
FDFT1	8	0.011053	0.053563	0.730395	1396	6	-0.19324	0.24528	0.24535	0.980877	4696	0	-0.19324
HAO2	8	0.011061	0.053592	0.730395	1397	7	-0.15598	0.90692	0.90676	0.990786	17488	0	-0.15598
AKNA	8	0.011068	0.053617	0.730395	1398	7	-0.15439	0.99485	0.9949	0.999983	18978	0	-0.15439
SLC18A1	8	0.011087	0.053687	0.730395	1399	4	0.094276	0.51835	0.51858	0.980877	10027	0	0.094276
SKP1	8	0.011087	0.053687	0.730395	1400	4	-0.010708	0.23195	0.23208	0.980877	4442	0	-0.010708
NSUN3	8	0.011093	0.053713	0.730395	1401	5	-0.3457	0.83551	0.83571	0.986009	16197	0	-0.3457
ERP27	8	0.011095	0.053721	0.730395	1402	5	-0.12088	0.46987	0.47003	0.980877	9060	0	-0.12088
PTPN2	8	0.011095	0.053721	0.730395	1403	3	0.12586	0.53087	0.53111	0.980877	10267	0	0.12586
CCNT2	8	0.011097	0.05373	0.730395	1404	7	-0.16081	0.22874	0.22887	0.980877	4377	0	-0.16081
SLC25A27	8	0.011169	0.054043	0.734133	1405	6	-0.12155	0.82452	0.82479	0.98411	16012	0	-0.12155
ABCB11	8	0.011178	0.054085	0.734175	1406	6	-0.43789	0.98763	0.98766	0.999983	18842	0	-0.43789
POLR2J3	8	0.011198	0.054161	0.734686	1407	5	-0.19944	0.35873	0.35908	0.980877	6908	0	-0.19944
INSL6	8	0.01122	0.054259	0.735493	1408	6	-0.14911	0.82464	0.82491	0.98411	16015	0	-0.14911
SKIV2L2	8	0.011256	0.054404	0.736618	1409	4	-0.62069	0.075264	0.075906	0.980877	1442	1	-0.62069
KCNK9	8	0.011263	0.054432	0.736618	1410	6	-0.10631	0.71113	0.71133	0.981913	13811	0	-0.10631
MRPL43	8	0.011285	0.054526	0.736618	1411	6	-1.1769	0.0059344	0.01072	0.948547	215	1	-1.1769
ISCA1	8	0.011293	0.054568	0.736618	1412	5	-0.73946	0.48976	0.48992	0.980877	9456	0	-0.73946
RMI2	8	0.011299	0.054591	0.736618	1413	5	-0.054695	0.66132	0.66137	0.981913	12849	0	-0.054695
PSMA7	8	0.0113	0.054596	0.736618	1414	3	0.38101	0.04329	0.045366	0.980877	866	1	0.38101
CTSO	8	0.011303	0.054611	0.736618	1415	7	-0.31004	0.85395	0.85402	0.986597	16522	0	-0.31004
EIF3I	8	0.011323	0.0547	0.737247	1416	3	0.04484	0.59676	0.59651	0.980877	11592	0	0.04484
KRT15	8	0.011331	0.054735	0.737247	1417	6	-0.51381	0.86093	0.86101	0.986597	16675	0	-0.51381
AGAP6	8	0.011353	0.054831	0.737339	1418	3	0.034551	0.41795	0.41834	0.980877	8058	0	0.034551
CCDC101	8	0.011382	0.054953	0.737339	1419	5	-0.29405	0.086557	0.08694	0.980877	1654	1	-0.29405
HSCB	8	0.011383	0.054958	0.737339	1420	3	0.17558	0.35592	0.35635	0.980877	6850	0	0.17558
RPUSD3	8	0.011389	0.054978	0.737339	1421	4	-0.0064894	0.82937	0.82961	0.984556	16104	0	-0.0064894
RIPPLY3	8	0.011389	0.054982	0.737339	1422	5	-0.075358	0.61809	0.61798	0.981111	12029	0	-0.075358
TAF13	8	0.011395	0.055006	0.737339	1423	5	-0.42212	0.65398	0.65391	0.981913	12712	0	-0.42212
NR2F2	8	0.011403	0.055037	0.737339	1424	4	-0.082974	0.94509	0.94502	0.994038	18170	0	-0.082974
UNC5A	8	0.011446	0.055202	0.737339	1425	6	-0.2018	0.05273	0.054308	0.980877	1032	1	-0.2018
HIST1H2BJ	8	0.011454	0.055227	0.737339	1426	3	0.021188	0.63293	0.63298	0.981111	12316	0	0.021188
ADAMTS4	8	0.01146	0.055254	0.737339	1427	6	-0.28692	0.83701	0.83722	0.986282	16222	0	-0.28692
NCF1	6	0.011474	0.050721	0.730395	1428	4	-0.83363	0.72938	0.72958	0.981913	14191	0	-0.83363
NABP1	8	0.011477	0.05532	0.737339	1429	6	-0.2619	0.8005	0.80092	0.98274	15568	0	-0.2619
LAMTOR2	8	0.011478	0.055322	0.737339	1430	4	-0.026641	0.78292	0.78345	0.98274	15207	0	-0.026641
RAB1A	8	0.011481	0.055332	0.737339	1431	4	-0.021835	0.74496	0.74526	0.982504	14491	0	-0.021835
TRIM8	8	0.011491	0.055384	0.737339	1432	4	0.11997	0.45925	0.45963	0.980877	8849	0	0.11997
USP42	8	0.011504	0.055429	0.737339	1433	6	-0.31177	0.62854	0.62849	0.981111	12233	0	-0.31177
MMP3	8	0.011505	0.055436	0.737339	1434	7	-0.32912	0.91773	0.91762	0.992463	17670	0	-0.32912
BAHD1	8	0.011505	0.055438	0.737339	1435	5	-0.48919	0.30025	0.30039	0.980877	5759	0	-0.48919
FBXO48	8	0.011517	0.055481	0.737339	1436	7	-0.46885	0.88622	0.8861	0.988038	17137	0	-0.46885
VHL	8	0.01153	0.055529	0.737339	1437	6	-0.46051	0.92541	0.92539	0.992507	17815	0	-0.46051
PTPRQ	8	0.01154	0.055579	0.737339	1438	7	-0.226	0.6772	0.67728	0.981913	13170	0	-0.226
WDR1	8	0.011551	0.055629	0.737339	1439	4	-0.00091489	0.27917	0.27931	0.980877	5362	0	-0.00091489
ARL13A	8	0.011551	0.055629	0.737339	1440	3	0.066026	0.44492	0.44531	0.980877	8569	0	0.066026
ENOX2	8	0.011569	0.055705	0.737836	1441	6	-0.25938	0.24483	0.24492	0.980877	4686	0	-0.25938
CHAC2	8	0.011601	0.055845	0.73853	1442	6	-0.21086	0.95749	0.95756	0.997107	18354	0	-0.21086
MAN2A1	8	0.011604	0.055859	0.73853	1443	5	-0.12692	0.47543	0.47553	0.980877	9169	0	-0.12692
CBLL1	8	0.011611	0.055882	0.73853	1444	7	-0.2882	0.96188	0.96203	0.998585	18410	0	-0.2882
GNA14	8	0.01162	0.055912	0.73853	1445	7	-0.1795	0.95738	0.95745	0.997107	18352	0	-0.1795
CREBZF	8	0.011633	0.055976	0.738798	1446	4	-0.0081644	0.36017	0.36054	0.980877	6938	0	-0.0081644
HTRA3	8	0.011648	0.056044	0.738798	1447	5	-0.1272	0.90715	0.90699	0.990786	17494	0	-0.1272
C4BPA	8	0.011654	0.056068	0.738798	1448	5	-0.10966	0.76197	0.76225	0.98274	14820	0	-0.10966
FAM72A	8	0.01167	0.05614	0.738798	1449	4	-0.10462	0.16787	0.16802	0.980877	3194	0	-0.10462
ADAM22	8	0.011677	0.056168	0.738798	1450	6	-0.47399	0.63858	0.63857	0.98151	12435	0	-0.47399
H2AFY2	8	0.01168	0.05618	0.738798	1451	7	-0.24456	0.97975	0.97981	0.999983	18701	0	-0.24456
TUBD1	8	0.011685	0.056203	0.738798	1452	6	-0.48213	0.37866	0.37897	0.980877	7295	0	-0.48213
UTP14C	8	0.011704	0.056284	0.738813	1453	4	-0.044316	0.15867	0.1587	0.980877	3023	0	-0.044316
SUMO2	8	0.011711	0.056307	0.738813	1454	7	-0.85902	0.00018107	0.00050067	0.641914	14	1	-0.85902
ATP13A2	8	0.011714	0.05632	0.738813	1455	6	-0.12099	0.39624	0.39663	0.980877	7629	0	-0.12099
GPLD1	8	0.01173	0.056392	0.738834	1456	6	-0.31688	0.083949	0.084416	0.980877	1610	1	-0.31688
CCNK	8	0.011736	0.056412	0.738834	1457	4	0.098744	0.0073489	0.012015	0.9595	235	1	0.098744
GPSM1	8	0.011748	0.056467	0.738834	1458	6	-0.14277	0.38135	0.38165	0.980877	7338	0	-0.14277
TRAF6	8	0.011757	0.056497	0.738834	1459	6	-0.24817	0.7261	0.72639	0.981913	14127	0	-0.24817
DHX32	8	0.01177	0.05655	0.738834	1460	5	-0.25213	0.8673	0.86739	0.986733	16796	0	-0.25213
APEH	8	0.011785	0.056603	0.738834	1461	6	-0.10031	0.95095	0.95082	0.99562	18250	0	-0.10031
DDX50	8	0.01179	0.056631	0.738834	1462	7	-0.56249	0.95901	0.95908	0.997386	18376	0	-0.56249
TRPC5OS	8	0.01179	0.056631	0.738834	1463	7	-0.95356	0.81702	0.81733	0.983023	15887	0	-0.95356
CBWD5	8	0.011819	0.056767	0.740099	1464	5	-1.067	0.25687	0.25688	0.980877	4922	0	-1.067
NLRP12	8	0.011858	0.056927	0.740364	1465	6	-0.60768	0.95449	0.95449	0.99608	18315	0	-0.60768
KIF11	8	0.011876	0.057002	0.740364	1466	6	-0.66675	0.2591	0.25916	0.980877	4964	0	-0.66675
PNPT1	8	0.011883	0.057035	0.740364	1467	4	0.11007	0.47183	0.472	0.980877	9099	0	0.11007
STIM1	8	0.011903	0.057122	0.740364	1468	7	-0.31264	0.61342	0.61328	0.981086	11944	0	-0.31264
SPATA45	8	0.011907	0.05714	0.740364	1469	6	-0.10178	0.67672	0.67677	0.981913	13160	0	-0.10178
RUVBL2	8	0.011912	0.057162	0.740364	1470	5	-0.57936	0.37623	0.37652	0.980877	7248	0	-0.57936
OLFML3	8	0.011915	0.057175	0.740364	1471	5	-0.082413	0.28983	0.28994	0.980877	5557	0	-0.082413
PABPC1	8	0.011929	0.057235	0.740364	1472	6	-0.32437	0.73867	0.73895	0.981913	14379	0	-0.32437
VAX1	8	0.01195	0.057316	0.740364	1473	4	-0.067819	0.43766	0.4381	0.980877	8432	0	-0.067819
C5AR1	8	0.011957	0.057352	0.740364	1474	6	-0.12883	0.98174	0.98179	0.999983	18734	0	-0.12883
OBSCN	8	0.011963	0.057382	0.740364	1475	5	-0.16088	0.78125	0.78179	0.98274	15178	0	-0.16088
PSMB2	8	0.011968	0.057404	0.740364	1476	4	-0.10382	0.19548	0.19579	0.980877	3722	0	-0.10382
TNFRSF17	8	0.011973	0.057419	0.740364	1477	4	-0.0038274	0.98636	0.98638	0.999983	18813	0	-0.0038274
DNAJC9	7	0.012002	0.055175	0.737339	1478	5	-0.32078	0.60388	0.60416	0.980877	11745	0	-0.32078
NAA25	8	0.012028	0.057642	0.740364	1479	4	-0.14446	0.62547	0.6254	0.981111	12174	0	-0.14446
SETDB1	8	0.012033	0.057664	0.740364	1480	4	-0.09439	0.57807	0.57794	0.980877	11218	0	-0.09439
HUS1	8	0.012035	0.05767	0.740364	1481	6	-0.35789	0.85794	0.85804	0.986597	16602	0	-0.35789
FAM129C	8	0.012046	0.057712	0.740364	1482	6	-0.19801	0.051644	0.053273	0.980877	1011	1	-0.19801
POP1	8	0.012081	0.057864	0.740364	1483	5	-0.17895	0.65708	0.65708	0.981913	12768	0	-0.17895
XPO1	6	0.012084	0.053126	0.730395	1484	3	-0.3339	0.0019521	0.0037565	0.858425	83	2	-0.3339
SIPA1L1	8	0.012089	0.057894	0.740364	1485	7	-0.33767	0.979	0.97908	0.999983	18686	0	-0.33767
MTPAP	8	0.01209	0.057901	0.740364	1486	3	0.45248	0.0041725	0.0080576	0.932227	164	2	0.45248
MRPL39	8	0.012094	0.057911	0.740364	1487	6	-0.45722	0.75494	0.75525	0.982504	14676	0	-0.45722
TMEM170B	8	0.012094	0.057911	0.740364	1488	3	0.1485	0.073208	0.07393	0.980877	1426	1	0.1485
LIX1L	8	0.012118	0.058016	0.740364	1489	7	-0.16631	0.82422	0.8245	0.98411	16004	0	-0.16631
SRCIN1	8	0.01212	0.058026	0.740364	1490	6	-0.33413	0.74607	0.74639	0.982504	14513	0	-0.33413
KIF26A	8	0.012126	0.058051	0.740364	1491	5	-0.22505	0.18991	0.1902	0.980877	3614	0	-0.22505
ENTPD3	8	0.012131	0.058074	0.740364	1492	7	-0.21281	0.99311	0.99311	0.999983	18942	0	-0.21281
AQP5	8	0.012159	0.058197	0.740364	1493	4	0.11887	0.10346	0.1037	0.980877	1976	1	0.11887
CAPN13	8	0.012173	0.058262	0.740364	1494	6	-0.13356	0.7223	0.72253	0.981913	14041	0	-0.13356
TSEN15	8	0.012177	0.058278	0.740364	1495	5	-0.48522	0.93074	0.93067	0.993087	17906	0	-0.48522
TBCEL	8	0.012178	0.058284	0.740364	1496	6	-0.05119	0.61222	0.61206	0.981086	11921	0	-0.05119
ZNF550	8	0.012188	0.058328	0.740364	1497	5	-0.054463	0.26495	0.26504	0.980877	5083	0	-0.054463
IDH1	8	0.012206	0.058395	0.740364	1498	6	-0.19064	0.56315	0.56309	0.980877	10933	0	-0.19064
MRPL33	8	0.012222	0.058461	0.740364	1499	4	-0.068763	0.70968	0.70986	0.981913	13789	0	-0.068763
LEFTY2	8	0.012222	0.058461	0.740364	1500	5	-0.057837	0.96847	0.9687	0.999676	18517	0	-0.057837
ACVR2A	8	0.012225	0.058469	0.740364	1501	4	0.012689	0.24967	0.24968	0.980877	4779	0	0.012689
DAZAP2	8	0.012232	0.058495	0.740364	1502	6	-0.45344	0.69524	0.6954	0.981913	13508	0	-0.45344
TSPY3	8	0.012241	0.058544	0.740364	1503	7	-0.12893	0.96373	0.96389	0.998777	18442	0	-0.12893
SAP130	8	0.012243	0.05855	0.740364	1504	6	-0.1356	0.92143	0.92136	0.992498	17743	0	-0.1356
PPP1R12C	8	0.012253	0.058588	0.740364	1505	6	-0.1621	0.18339	0.18355	0.980877	3494	0	-0.1621
DR1	8	0.012266	0.058639	0.740364	1506	4	-0.85056	0.26995	0.2701	0.980877	5175	0	-0.85056
MRPL36	8	0.012287	0.058722	0.740364	1507	5	-0.34157	0.44634	0.4467	0.980877	8594	0	-0.34157
HPS3	8	0.012287	0.058723	0.740364	1508	7	-0.2344	0.47136	0.47152	0.980877	9091	0	-0.2344
MFGE8	8	0.012304	0.058789	0.740364	1509	7	-0.41302	0.066166	0.067084	0.980877	1288	1	-0.41302
RAB41	8	0.012316	0.058839	0.740364	1510	7	-0.28189	0.47497	0.47509	0.980877	9161	0	-0.28189
THOC2	8	0.012333	0.058914	0.740364	1511	4	-0.21371	0.87592	0.87586	0.987193	16953	0	-0.21371
EFCAB14	8	0.012335	0.058923	0.740364	1512	7	-0.28731	0.77476	0.77525	0.98274	15068	0	-0.28731
KCNT1	8	0.012335	0.058923	0.740364	1513	7	-0.25848	0.96306	0.96322	0.998703	18433	0	-0.25848
PRSS53	8	0.012357	0.059026	0.740364	1514	7	-0.49088	0.58382	0.5837	0.980877	11331	0	-0.49088
HOXA10	8	0.012357	0.059026	0.740364	1515	7	-0.55786	0.99079	0.99082	0.999983	18896	0	-0.55786
BMPER	8	0.012365	0.059051	0.740364	1516	7	-0.28008	0.85542	0.8555	0.986597	16559	0	-0.28008
OR5R1	8	0.01238	0.059111	0.740364	1517	7	-0.1707	0.72227	0.72249	0.981913	14040	0	-0.1707
GTF2IRD1	8	0.012386	0.059134	0.740364	1518	5	-0.14135	0.7726	0.77305	0.98274	15019	0	-0.14135
MPL	8	0.01239	0.059144	0.740364	1519	6	-0.35478	0.92926	0.92925	0.992879	17888	0	-0.35478
DHX38	8	0.012401	0.059188	0.740364	1520	3	0.21377	0.45052	0.45094	0.980877	8676	0	0.21377
CT47A1	8	0.012401	0.059188	0.740364	1521	4	-0.33117	0.36935	0.36976	0.980877	7119	0	-0.33117
CLEC19A	8	0.012409	0.059216	0.740364	1522	6	-0.1348	0.22965	0.22976	0.980877	4399	0	-0.1348
DHDDS	8	0.012413	0.05923	0.740364	1523	6	-0.18499	0.59384	0.59361	0.980877	11537	0	-0.18499
FAM101A	8	0.01242	0.059261	0.740364	1524	4	-0.041226	0.034519	0.0371	0.980877	706	1	-0.041226
OR1I1	8	0.01242	0.059262	0.740364	1525	6	-0.49714	0.97126	0.97147	0.999938	18567	0	-0.49714
RFPL3	8	0.012423	0.05928	0.740364	1526	6	-0.52322	0.99397	0.994	0.999983	18961	0	-0.52322
CLPTM1	8	0.012425	0.059287	0.740364	1527	5	-0.098158	0.2844	0.28453	0.980877	5455	0	-0.098158
PSMD11	8	0.012428	0.059305	0.740364	1528	7	-0.56839	0.88212	0.88203	0.988038	17055	0	-0.56839
SAMD12	8	0.012431	0.059315	0.740364	1529	7	-0.18298	0.99439	0.99442	0.999983	18966	0	-0.18298
PNCK	8	0.012433	0.05933	0.740364	1530	4	-0.02845	0.92312	0.92309	0.992507	17774	0	-0.02845
ABHD14A	8	0.012447	0.059382	0.740364	1531	5	-0.030543	0.35525	0.35568	0.980877	6840	0	-0.030543
FRMPD4	8	0.012454	0.059412	0.740364	1532	5	-0.02872	0.57116	0.57104	0.980877	11092	0	-0.02872
ORC1	8	0.012457	0.059421	0.740364	1533	4	-0.17136	0.21338	0.21366	0.980877	4069	0	-0.17136
DHCR7	8	0.012465	0.059463	0.740397	1534	4	-0.10844	0.74822	0.74853	0.982504	14559	0	-0.10844
CACTIN	8	0.012483	0.059543	0.740914	1535	7	-0.86009	0.88124	0.88114	0.988038	17037	0	-0.86009
GAPDH	8	0.012503	0.05963	0.741271	1536	4	0.091104	0.11965	0.11985	0.980877	2283	0	0.091104
AGAP4	8	0.012521	0.0597	0.741271	1537	5	-0.60968	0.33037	0.33072	0.980877	6346	0	-0.60968
FAM124B	8	0.012526	0.059716	0.741271	1538	7	-0.41499	0.27446	0.2746	0.980877	5265	0	-0.41499
PFDN6	8	0.012542	0.059775	0.741271	1539	4	-0.14103	0.40528	0.40569	0.980877	7814	0	-0.14103
ZFAND3	8	0.012546	0.059792	0.741271	1540	7	-0.27345	0.67696	0.67703	0.981913	13166	0	-0.27345
UPF2	8	0.012559	0.059845	0.741271	1541	5	-0.19028	0.14663	0.14663	0.980877	2790	0	-0.19028
GTF2H3	8	0.012568	0.05988	0.741271	1542	5	-0.19568	0.82332	0.82358	0.98411	15988	0	-0.19568
EML6	8	0.01258	0.059934	0.741271	1543	6	-0.50413	0.79422	0.7946	0.98274	15437	0	-0.50413
SHISA7	8	0.012581	0.05994	0.741271	1544	7	-0.25809	0.87106	0.87108	0.986733	16868	0	-0.25809
ISY1	8	0.012586	0.059959	0.741271	1545	5	-0.60983	0.69524	0.6954	0.981913	13507	0	-0.60983
MRPL12	8	0.012608	0.06005	0.741721	1546	5	-0.32958	0.82669	0.82693	0.984432	16055	0	-0.32958
FOXE3	8	0.012615	0.060074	0.741721	1547	5	-0.1683	0.92309	0.92305	0.992507	17773	0	-0.1683
RIPK3	8	0.012631	0.060149	0.741721	1548	7	-0.39134	0.33539	0.33578	0.980877	6440	0	-0.39134
ZC3H12A	8	0.012631	0.060151	0.741721	1549	4	0.055849	0.36814	0.36856	0.980877	7096	0	0.055849
PPAPDC1A	8	0.012644	0.06021	0.741965	1550	6	-0.16335	0.847	0.84711	0.986597	16399	0	-0.16335
OR6C68	8	0.012662	0.060294	0.742032	1551	7	-0.17939	0.66919	0.66917	0.981913	13006	0	-0.17939
POLQ	8	0.012662	0.060294	0.742032	1552	7	-0.34525	0.94274	0.9427	0.994038	18121	0	-0.34525
RBM6	8	0.012691	0.060399	0.742032	1553	6	-0.27795	0.97221	0.97239	0.999983	18582	0	-0.27795
TUBGCP4	8	0.012698	0.060425	0.742032	1554	7	-1.0198	0.28608	0.28623	0.980877	5484	0	-1.0198
CAPZA3	8	0.012721	0.060516	0.742032	1555	7	-0.32238	0.84477	0.84491	0.986597	16352	0	-0.32238
MACC1	8	0.012726	0.060538	0.742032	1556	6	-0.3139	0.3124	0.31249	0.980877	5989	0	-0.3139
MRPL10	8	0.012734	0.060571	0.742032	1557	3	0.15337	0.18213	0.18229	0.980877	3469	0	0.15337
NEDD1	8	0.012734	0.060571	0.742032	1558	4	0.023301	0.48206	0.48222	0.980877	9309	0	0.023301
PLA2G12B	8	0.012744	0.060612	0.742032	1559	5	-0.84749	0.90639	0.90623	0.990786	17477	0	-0.84749
POLR3K	8	0.012749	0.060635	0.742032	1560	5	-0.37481	0.66769	0.66769	0.981913	12974	0	-0.37481
RTCB	8	0.012751	0.060642	0.742032	1561	5	-0.25676	0.19051	0.19082	0.980877	3626	0	-0.25676
SLC10A5	8	0.012777	0.060758	0.74237	1562	7	-0.10931	0.91927	0.91918	0.992498	17695	0	-0.10931
CALM1	8	0.012786	0.060793	0.74237	1563	7	-0.18058	0.38585	0.38614	0.980877	7424	0	-0.18058
SP9	8	0.012786	0.060793	0.74237	1564	7	-0.11268	0.96996	0.97018	0.999676	18545	0	-0.11268
C1orf52	8	0.012807	0.060874	0.74237	1565	5	-0.28946	0.84647	0.84658	0.986597	16387	0	-0.28946
AMMECR1	8	0.012821	0.060925	0.74237	1566	7	-0.44156	0.92253	0.92247	0.992507	17762	0	-0.44156
SRP14	8	0.012831	0.06097	0.74237	1567	4	0.0064968	0.4055	0.40591	0.980877	7818	0	0.0064968
COMMD4	8	0.012846	0.061024	0.74237	1568	6	-0.061719	0.90065	0.90056	0.990244	17379	0	-0.061719
MSANTD4	8	0.012849	0.061035	0.74237	1569	7	-0.080097	0.56958	0.56939	0.980877	11066	0	-0.080097
MRPS5	8	0.012853	0.061051	0.74237	1570	7	-0.24888	0.94274	0.9427	0.994038	18120	0	-0.24888
GEMIN8	8	0.012857	0.061065	0.74237	1571	4	-0.18939	0.52323	0.52347	0.980877	10124	0	-0.18939
FLT3	8	0.012864	0.061097	0.74237	1572	6	-0.1704	0.77831	0.77887	0.98274	15133	0	-0.1704
SPINK8	8	0.012883	0.06117	0.742502	1573	5	-0.083527	0.97708	0.97722	0.999983	18653	0	-0.083527
ATF2	8	0.012887	0.061186	0.742502	1574	5	-0.24648	0.22473	0.22491	0.980877	4298	0	-0.24648
TYMSOS	8	0.012931	0.061347	0.74323	1575	5	-0.0094566	0.44063	0.44104	0.980877	8488	0	-0.0094566
HR	8	0.012933	0.061359	0.74323	1576	6	-0.20105	0.94606	0.94599	0.994516	18180	0	-0.20105
CBFA2T2	8	0.012936	0.061371	0.74323	1577	6	-0.47202	0.90785	0.90769	0.990786	17510	0	-0.47202
TAF11	8	0.012944	0.061401	0.74323	1578	7	-0.26315	0.38301	0.38327	0.980877	7371	0	-0.26315
RPRD2	8	0.012957	0.061464	0.743517	1579	5	-0.31105	0.36111	0.36152	0.980877	6958	0	-0.31105
DEFA4	8	0.012981	0.061549	0.74408	1580	6	-0.029646	0.7859	0.78637	0.98274	15277	0	-0.029646
HSPA8	8	0.013016	0.061674	0.745118	1581	5	-0.42923	0.75644	0.75677	0.982504	14707	0	-0.42923
CDK9	7	0.013032	0.05887	0.740364	1582	4	-0.28584	0.066175	0.066553	0.980877	1294	1	-0.28584
ANGPTL6	8	0.013033	0.06174	0.745448	1583	5	-0.26448	0.75411	0.75445	0.982504	14659	0	-0.26448
COL19A1	8	0.013045	0.061788	0.745553	1584	7	-0.25871	0.12643	0.12668	0.980877	2418	0	-0.25871
TADA2A	8	0.01308	0.061932	0.745913	1585	4	-0.23883	0.47561	0.47572	0.980877	9174	0	-0.23883
KRT6C	8	0.013082	0.061942	0.745913	1586	7	-0.16207	0.14735	0.14735	0.980877	2803	0	-0.16207
ANO8	8	0.013085	0.061955	0.745913	1587	6	-0.40865	0.63209	0.63213	0.981111	12301	0	-0.40865
SLC39A9	8	0.013092	0.061974	0.745913	1588	4	0.0084441	0.74413	0.74446	0.982504	14477	0	0.0084441
ADGRF5	8	0.013105	0.06202	0.745992	1589	6	-0.17341	0.55713	0.55712	0.980877	10803	0	-0.17341
DYNC1H1	8	0.013143	0.06217	0.747238	1590	3	0.12739	0.077749	0.078309	0.980877	1492	1	0.12739
DEFB103A	8	0.013152	0.062201	0.747238	1591	5	-0.090825	0.053864	0.055405	0.980877	1052	1	-0.090825
TBCCD1	8	0.013194	0.06237	0.748108	1592	2	0.12973	0.747	0.74733	0.982504	14531	0	0.12973
DDX51	8	0.013219	0.06248	0.748108	1593	2	0.51039	0.27917	0.27931	0.980877	5359	0	0.51039
ZNHIT2	8	0.013233	0.062531	0.748108	1594	3	0.40458	0.0037191	0.0072345	0.932227	148	1	0.40458
USP39	8	0.013233	0.062531	0.748108	1595	3	0.36009	0.27917	0.27931	0.980877	5361	0	0.36009
LAS1L	8	0.013233	0.062531	0.748108	1596	5	-0.20389	0.29319	0.29332	0.980877	5615	0	-0.20389
RNF225	8	0.013255	0.062614	0.748108	1597	7	-0.49777	0.9448	0.94474	0.994038	18165	0	-0.49777
ACMSD	8	0.01328	0.062723	0.748108	1598	6	-0.25027	0.71701	0.71723	0.981913	13928	0	-0.25027
RHBDD3	8	0.013294	0.062794	0.748108	1599	3	0.19901	0.21268	0.21297	0.980877	4058	0	0.19901
LIMS3L	8	0.013314	0.062872	0.748108	1600	4	0.024388	0.75031	0.75064	0.982504	14595	0	0.024388
DDX59	8	0.013333	0.062949	0.748108	1601	5	-0.74006	0.97002	0.97024	0.999676	18547	0	-0.74006
NIF3L1	8	0.013342	0.062984	0.748108	1602	6	-0.45912	0.6259	0.62582	0.981111	12181	0	-0.45912
RCC1	8	0.013347	0.063002	0.748108	1603	4	-0.046213	0.8561	0.85618	0.986597	16569	0	-0.046213
SIGLEC5	8	0.013347	0.063002	0.748108	1604	3	0.011938	0.081982	0.082504	0.980877	1573	1	0.011938
GLE1	8	0.013347	0.063002	0.748108	1605	5	-0.039347	0.064508	0.065502	0.980877	1255	1	-0.039347
HSPB11	8	0.013351	0.063013	0.748108	1606	7	-0.35022	0.91945	0.91938	0.992498	17702	0	-0.35022
RECQL	8	0.013351	0.063013	0.748108	1607	7	-0.67584	0.89411	0.89396	0.988478	17281	0	-0.67584
NUDT22	8	0.013359	0.063038	0.748108	1608	4	-0.032227	0.64111	0.64111	0.981913	12475	0	-0.032227
FAM220A	8	0.013384	0.063135	0.748108	1609	7	-0.67825	0.97945	0.97952	0.999983	18695	0	-0.67825
TTC33	8	0.013384	0.063135	0.748108	1610	7	-0.28062	0.88457	0.88443	0.988038	17099	0	-0.28062
ELN	8	0.013384	0.063135	0.748108	1611	7	-0.23584	0.98279	0.98286	0.999983	18751	0	-0.23584
TMEM167A	8	0.013384	0.063135	0.748108	1612	7	-0.85111	0.74563	0.74597	0.982504	14507	0	-0.85111
RNH1	8	0.013404	0.063215	0.748181	1613	5	-0.25715	0.91249	0.91233	0.991536	17586	0	-0.25715
C16orf45	8	0.013405	0.063219	0.748181	1614	6	-0.19752	0.87064	0.87068	0.986733	16858	0	-0.19752
FMO4	8	0.013424	0.063293	0.748594	1615	7	-0.17449	0.93811	0.93802	0.993831	18031	0	-0.17449
SNRPB2	8	0.013452	0.063405	0.749447	1616	7	-0.37985	0.3264	0.3267	0.980877	6267	0	-0.37985
USP1	8	0.013501	0.063595	0.7512	1617	6	-0.80404	0.075264	0.075906	0.980877	1455	1	-0.80404
NPFF	8	0.013511	0.063632	0.7512	1618	6	-0.1604	0.38284	0.38311	0.980877	7368	0	-0.1604
PCCA	8	0.013525	0.063679	0.751293	1619	5	-0.2696	0.39026	0.39064	0.980877	7508	0	-0.2696
MUM1L1	8	0.013542	0.063753	0.751544	1620	6	-0.19741	0.7545	0.75482	0.982504	14663	0	-0.19741
LYPD5	8	0.013549	0.063779	0.751544	1621	5	-0.23313	0.94156	0.94155	0.993981	18103	0	-0.23313
SNX24	8	0.013559	0.063819	0.751551	1622	7	-0.22091	0.99103	0.99105	0.999983	18902	0	-0.22091
SH3GLB2	8	0.013598	0.063977	0.751975	1623	5	-0.19732	0.71433	0.7145	0.981913	13871	0	-0.19732
KCNS2	8	0.013603	0.063992	0.751975	1624	6	-0.16532	0.87155	0.87154	0.986733	16878	0	-0.16532
SPHK2	8	0.013618	0.064061	0.751975	1625	4	-0.20719	0.84735	0.84745	0.986597	16406	0	-0.20719
COPZ2	8	0.013619	0.064063	0.751975	1626	4	-0.00054076	0.16483	0.16496	0.980877	3138	0	-0.00054076
SLC35C2	8	0.013623	0.064083	0.751975	1627	6	-0.14302	0.82661	0.82684	0.984395	16054	0	-0.14302
SUCLG2	8	0.013652	0.064196	0.751975	1628	4	0.014194	0.87097	0.87099	0.986733	16865	0	0.014194
TPRG1L	8	0.013653	0.064198	0.751975	1629	6	-0.47566	0.16779	0.16792	0.980877	3192	0	-0.47566
ZNF699	8	0.013653	0.064202	0.751975	1630	5	-0.12524	0.19689	0.19718	0.980877	3750	0	-0.12524
PDE4DIP	8	0.013664	0.064244	0.751975	1631	5	-0.3646	0.14627	0.14629	0.980877	2785	0	-0.3646
SUCLA2	8	0.013664	0.064248	0.751975	1632	5	-0.40747	0.61999	0.61989	0.981111	12072	0	-0.40747
INO80B	8	0.013705	0.064405	0.753338	1633	5	-0.26516	0.69857	0.6987	0.981913	13578	0	-0.26516
RPL10	8	0.013715	0.064448	0.753338	1634	4	-1.1874	0.26734	0.26747	0.980877	5124	0	-1.1874
CEP68	8	0.013723	0.064483	0.753338	1635	5	-0.19168	0.9042	0.9041	0.990786	17440	0	-0.19168
IPO8	8	0.013754	0.064611	0.753648	1636	6	-0.28833	0.44212	0.44252	0.980877	8521	0	-0.28833
ENO3	8	0.013763	0.064649	0.753648	1637	7	-0.75053	0.96852	0.96875	0.999676	18518	0	-0.75053
ELP4	8	0.013763	0.064649	0.753648	1638	7	-0.54736	0.97387	0.97404	0.999983	18599	0	-0.54736
GDPD1	8	0.013784	0.064734	0.753648	1639	6	-0.21869	0.96296	0.96312	0.998703	18429	0	-0.21869
SULT1C3	8	0.013786	0.064746	0.753648	1640	6	-0.26908	0.6636	0.66367	0.981913	12901	0	-0.26908
EXTL2	8	0.013786	0.064746	0.753648	1641	6	-0.37035	0.50676	0.50697	0.980877	9802	0	-0.37035
CTDSP2	8	0.0138	0.064801	0.753669	1642	4	0.017738	0.5086	0.50885	0.980877	9833	0	0.017738
SRSF11	8	0.013828	0.064922	0.753669	1643	2	0.14726	0.68035	0.68044	0.981913	13232	0	0.14726
GPR27	8	0.013833	0.06494	0.753669	1644	5	-0.16604	0.69249	0.69268	0.981913	13457	0	-0.16604
OR5D14	8	0.013835	0.064945	0.753669	1645	7	-0.50036	0.97425	0.9744	0.999983	18605	0	-0.50036
KCTD15	8	0.013835	0.064945	0.753669	1646	7	-0.31055	0.97417	0.97432	0.999983	18604	0	-0.31055
CNKSR2	8	0.013858	0.065027	0.754166	1647	7	-0.42743	0.98549	0.98552	0.999983	18802	0	-0.42743
CD40	8	0.013877	0.065094	0.754484	1648	6	-0.083776	0.39857	0.39897	0.980877	7678	0	-0.083776
GEMIN6	8	0.013935	0.065334	0.756805	1649	5	-0.15896	0.37355	0.37388	0.980877	7201	0	-0.15896
PTGFR	8	0.013968	0.065481	0.758043	1650	6	-0.26724	0.65186	0.65182	0.981913	12670	0	-0.26724
KRTAP6-3	8	0.013986	0.065547	0.758175	1651	6	-0.3233	0.9372	0.9371	0.993831	18018	0	-0.3233
CIRH1A	8	0.013995	0.065586	0.758175	1652	5	-0.74514	0.066166	0.067084	0.980877	1291	1	-0.74514
DEPDC5	8	0.014003	0.065612	0.758175	1653	6	-0.24016	0.86703	0.86711	0.986733	16789	0	-0.24016
SLC41A2	8	0.014015	0.065656	0.758175	1654	7	-0.3083	0.9956	0.99564	0.999983	18996	0	-0.3083
ANKRD20A3	8	0.014041	0.065751	0.758175	1655	3	0.17695	0.57428	0.57413	0.980877	11161	0	0.17695
CLPSL2	8	0.014042	0.065759	0.758175	1656	7	-0.3499	0.9053	0.90516	0.990786	17455	0	-0.3499
SNRNP27	8	0.014045	0.06577	0.758175	1657	7	-0.31057	0.9933	0.9933	0.999983	18944	0	-0.31057
IMP4	8	0.014063	0.06583	0.758416	1658	3	0.21926	0.086557	0.08694	0.980877	1653	1	0.21926
LDB3	8	0.014088	0.065931	0.759117	1659	6	-0.16133	0.63398	0.63407	0.981111	12339	0	-0.16133
DGKH	8	0.014096	0.065972	0.759137	1660	6	-0.26006	0.97652	0.97667	0.999983	18641	0	-0.26006
MAST3	8	0.014196	0.066364	0.763153	1661	7	-0.53826	0.87592	0.87586	0.987193	16952	0	-0.53826
C16orf97	8	0.014215	0.066438	0.763153	1662	5	-0.20086	0.34148	0.3419	0.980877	6560	0	-0.20086
ITSN2	8	0.014216	0.066441	0.763153	1663	4	-0.12013	0.44193	0.44234	0.980877	8517	0	-0.12013
ZNF512B	8	0.014229	0.066487	0.763224	1664	7	-0.68442	0.92531	0.9253	0.992507	17814	0	-0.68442
SPATA18	8	0.014268	0.066625	0.764352	1665	7	-0.54298	0.95383	0.95381	0.995987	18303	0	-0.54298
KIF1BP	8	0.014288	0.066706	0.76482	1666	7	-0.54866	0.99564	0.99567	0.999983	18998	0	-0.54866
EMC7	8	0.014352	0.066941	0.767051	1667	5	-0.38946	0.39098	0.39138	0.980877	7523	0	-0.38946
RRN3	8	0.014374	0.067029	0.767149	1668	4	-0.30453	0.8628	0.86289	0.986597	16715	0	-0.30453
ARMCX1	8	0.014395	0.067109	0.767149	1669	6	-0.086679	0.77095	0.77141	0.98274	14986	0	-0.086679
SGCG	8	0.0144	0.067129	0.767149	1670	6	-0.054433	0.96031	0.9604	0.998217	18388	0	-0.054433
ABCA12	8	0.0144	0.067129	0.767149	1671	7	-0.14292	0.99402	0.99405	0.999983	18962	0	-0.14292
SPINK14	8	0.014405	0.06715	0.767149	1672	7	-0.36748	0.66483	0.66488	0.981913	12921	0	-0.36748
NUP214	8	0.014449	0.067315	0.768578	1673	5	-0.19792	0.73455	0.73483	0.981913	14280	0	-0.19792
NDRG2	8	0.014472	0.067411	0.769007	1674	6	-0.16433	0.52151	0.5218	0.980877	10091	0	-0.16433
SHH	8	0.01448	0.067436	0.769007	1675	6	-0.12232	0.74474	0.74506	0.982504	14488	0	-0.12232
TM9SF4	8	0.014523	0.067608	0.769007	1676	4	-0.035568	0.702	0.70213	0.981913	13642	0	-0.035568
GFOD2	8	0.014561	0.067752	0.769007	1677	5	-0.17694	0.87876	0.87867	0.987654	17004	0	-0.17694
GAGE12C	8	0.014565	0.067775	0.769007	1678	3	0.28807	0.1082	0.10838	0.980877	2062	0	0.28807
RPL34	8	0.014565	0.067777	0.769007	1679	7	-0.97173	0.0078628	0.012484	0.9595	246	1	-0.97173
SLC30A8	8	0.014586	0.06786	0.769007	1680	5	-0.34774	0.81905	0.81933	0.983439	15923	0	-0.34774
C3orf62	6	0.014597	0.063017	0.748108	1681	5	-0.88011	0.98163	0.9817	0.999983	18732	0	-0.88011
DNAH17	8	0.014599	0.067905	0.769007	1682	6	-0.60436	0.95905	0.95913	0.997386	18380	0	-0.60436
EAF2	8	0.014605	0.06792	0.769007	1683	7	-0.5674	0.97864	0.97874	0.999983	18678	0	-0.5674
CT47A10	8	0.014605	0.06792	0.769007	1684	7	-0.26648	0.97148	0.97169	0.999938	18572	0	-0.26648
PABPC1L2B	8	0.014606	0.067926	0.769007	1685	3	0.078025	0.63411	0.6342	0.981111	12342	0	0.078025
IGFBP2	8	0.014615	0.06796	0.769007	1686	5	-0.15964	0.39761	0.39799	0.980877	7657	0	-0.15964
AP3B2	8	0.014626	0.067999	0.769007	1687	7	-0.26174	0.81062	0.81096	0.982886	15766	0	-0.26174
ZNF496	8	0.01464	0.068065	0.769007	1688	7	-0.22184	0.65389	0.65382	0.981913	12710	0	-0.22184
ZNRF1	8	0.014641	0.068071	0.769007	1689	5	-0.24342	0.96846	0.96868	0.999676	18516	0	-0.24342
HRASLS5	8	0.014646	0.068084	0.769007	1690	7	-0.36655	0.99049	0.99052	0.999983	18891	0	-0.36655
LTF	8	0.014648	0.068088	0.769007	1691	5	-0.11538	0.72532	0.72559	0.981913	14106	0	-0.11538
RPP30	8	0.014676	0.068199	0.769007	1692	5	-0.1743	0.15488	0.1549	0.980877	2951	0	-0.1743
FAM127C	8	0.014676	0.068199	0.769007	1693	7	-0.57333	0.90862	0.90844	0.991328	17515	0	-0.57333
MTFP1	8	0.014678	0.068202	0.769007	1694	5	-0.29483	0.037676	0.040071	0.980877	765	1	-0.29483
POLR2F	8	0.0147	0.06829	0.769007	1695	5	-0.058719	0.57487	0.5747	0.980877	11168	0	-0.058719
MSTO1	8	0.014719	0.068357	0.769007	1696	7	-0.31087	0.79219	0.7926	0.98274	15400	0	-0.31087
CLNS1A	8	0.014731	0.068408	0.769007	1697	6	-0.21296	0.6653	0.66535	0.981913	12928	0	-0.21296
RPL27	8	0.014764	0.068546	0.769007	1698	4	-0.84774	0.15682	0.15686	0.980877	2992	0	-0.84774
SNAPC3	8	0.014764	0.068546	0.769007	1699	4	-0.3611	0.35592	0.35635	0.980877	6855	0	-0.3611
EIF2B3	8	0.014778	0.068603	0.769007	1700	3	-0.018512	0.57454	0.57438	0.980877	11165	0	-0.018512
PLAGL2	8	0.014795	0.068669	0.769007	1701	6	-0.1364	0.9763	0.97644	0.999983	18639	0	-0.1364
NAA10	8	0.014798	0.068679	0.769007	1702	5	-0.15468	0.66143	0.66148	0.981913	12854	0	-0.15468
CLCA2	8	0.014798	0.068679	0.769007	1703	4	0.016372	0.1677	0.16784	0.980877	3190	0	0.016372
USP14	8	0.014802	0.068696	0.769007	1704	4	0.022109	0.69123	0.69143	0.981913	13426	0	0.022109
CCNYL1	8	0.014806	0.068718	0.769007	1705	6	-0.25918	0.71359	0.71381	0.981913	13858	0	-0.25918
ENPP5	8	0.014822	0.068781	0.769007	1706	7	-0.59546	0.99471	0.99476	0.999983	18976	0	-0.59546
NOXA1	8	0.014826	0.068798	0.769007	1707	6	-0.21337	0.42634	0.42673	0.980877	8209	0	-0.21337
FAT3	8	0.014839	0.068839	0.769007	1708	7	-0.34665	0.78584	0.78631	0.98274	15275	0	-0.34665
CRYBA2	8	0.014839	0.068839	0.769007	1709	7	-0.28923	0.9248	0.92478	0.992507	17801	0	-0.28923
SGK1	8	0.014849	0.068875	0.769007	1710	6	-0.26912	0.61638	0.61623	0.981111	12000	0	-0.26912
FAM184B	8	0.01486	0.068925	0.769007	1711	7	-0.40468	0.96235	0.9625	0.998604	18422	0	-0.40468
NDUFAF3	8	0.01487	0.068961	0.769007	1712	5	-0.30768	0.42826	0.42866	0.980877	8245	0	-0.30768
FAM20A	8	0.014872	0.068966	0.769007	1713	7	-0.17858	0.8998	0.89967	0.990123	17367	0	-0.17858
CELF1	8	0.014877	0.06899	0.769007	1714	4	-0.17673	0.025603	0.028762	0.980877	551	1	-0.17673
GPD1	8	0.01488	0.069003	0.769007	1715	6	-0.14998	0.91569	0.91561	0.992065	17638	0	-0.14998
MRAP2	8	0.014899	0.06909	0.769534	1716	5	-0.35534	0.41378	0.41415	0.980877	7981	0	-0.35534
CPNE7	8	0.014966	0.069366	0.772159	1717	6	-0.22769	0.91413	0.91403	0.991668	17615	0	-0.22769
CCDC107	8	0.01499	0.069456	0.772636	1718	5	-0.35525	0.43211	0.43251	0.980877	8332	0	-0.35525
SAA4	8	0.014999	0.069496	0.772636	1719	6	-0.17035	0.96794	0.96815	0.999676	18508	0	-0.17035
BAD	8	0.015029	0.069619	0.772636	1720	5	-0.56791	0.64088	0.64087	0.981913	12471	0	-0.56791
FAM160B1	8	0.015043	0.069674	0.772636	1721	7	-0.26378	0.2866	0.28675	0.980877	5494	0	-0.26378
CNN3	8	0.015046	0.069684	0.772636	1722	5	-0.070226	0.57619	0.57602	0.980877	11189	0	-0.070226
IMMT	8	0.015052	0.069706	0.772636	1723	7	-0.33018	0.8581	0.85821	0.986597	16610	0	-0.33018
SURF1	8	0.015085	0.069843	0.772636	1724	5	-0.15065	0.43854	0.43898	0.980877	8445	0	-0.15065
MICU2	8	0.015092	0.069873	0.772636	1725	7	-0.13915	0.11668	0.11687	0.980877	2227	0	-0.13915
ACTR10	8	0.015103	0.069913	0.772636	1726	7	-0.38174	0.99312	0.99312	0.999983	18943	0	-0.38174
PM20D1	8	0.015107	0.069933	0.772636	1727	5	-0.69606	0.81062	0.81096	0.982886	15765	0	-0.69606
SPATA25	8	0.015135	0.070044	0.772636	1728	5	-0.24832	0.78368	0.78421	0.98274	15231	0	-0.24832
ASPHD1	8	0.015141	0.070062	0.772636	1729	7	-0.28626	0.22597	0.22617	0.980877	4325	0	-0.28626
DGCR14	8	0.015142	0.07007	0.772636	1730	5	-0.3714	0.46425	0.4645	0.980877	8949	0	-0.3714
C15orf43	8	0.015143	0.070075	0.772636	1731	5	-0.082874	0.60722	0.60702	0.980877	11818	0	-0.082874
WDHD1	8	0.015181	0.070219	0.772636	1732	3	0.034768	0.37592	0.37621	0.980877	7241	0	0.034768
GINS1	8	0.015197	0.070266	0.772636	1733	5	-0.56622	0.34813	0.3485	0.980877	6698	0	-0.56622
KMT2D	8	0.015212	0.070322	0.772636	1734	6	-0.31764	0.065776	0.066712	0.980877	1281	1	-0.31764
PNMA1	8	0.015219	0.070352	0.772636	1735	6	-0.11253	0.92693	0.92695	0.992507	17846	0	-0.11253
DLGAP5	8	0.015238	0.070423	0.772636	1736	3	0.13663	0.47804	0.47813	0.980877	9220	0	0.13663
MPND	8	0.015255	0.070489	0.772636	1737	5	-0.6721	0.34457	0.34496	0.980877	6624	0	-0.6721
GTF2I	8	0.015281	0.070585	0.772636	1738	4	-0.035657	0.29327	0.2934	0.980877	5616	0	-0.035657
PSMC4	8	0.015286	0.070607	0.772636	1739	4	-0.068441	0.13215	0.13241	0.980877	2515	0	-0.068441
SERPINB10	8	0.0153	0.070669	0.772636	1740	6	-0.15296	0.79083	0.79129	0.98274	15371	0	-0.15296
KAT8	8	0.015304	0.070681	0.772636	1741	3	0.13796	0.34507	0.34545	0.980877	6636	0	0.13796
NUP107	8	0.015307	0.070691	0.772636	1742	5	-0.089638	0.13003	0.13029	0.980877	2477	0	-0.089638
MINOS1	8	0.01531	0.070704	0.772636	1743	6	-0.21307	0.77498	0.77547	0.98274	15072	0	-0.21307
UQCRB	8	0.015311	0.070708	0.772636	1744	4	-0.37566	0.8708	0.87083	0.986733	16860	0	-0.37566
ARHGAP27	8	0.015314	0.070721	0.772636	1745	4	0.022101	0.59802	0.59777	0.980877	11617	0	0.022101
HIST1H1T	8	0.015314	0.070721	0.772636	1746	6	-0.48121	0.91245	0.91229	0.991536	17585	0	-0.48121
CABP2	8	0.015315	0.070722	0.772636	1747	7	-0.24047	0.96841	0.96863	0.999676	18514	0	-0.24047
ZNF430	8	0.015315	0.070722	0.772636	1748	7	-0.84294	0.21357	0.21384	0.980877	4073	0	-0.84294
COPS5	8	0.015316	0.070727	0.772636	1749	4	-0.053858	0.16304	0.16313	0.980877	3102	0	-0.053858
UHRF1BP1	8	0.015319	0.070743	0.772636	1750	6	-0.28534	0.784	0.78451	0.98274	15238	0	-0.28534
EEF2	8	0.015334	0.070805	0.772874	1751	3	0.3378	0.0029452	0.0057659	0.874627	122	1	0.3378
NTNG1	8	0.015361	0.070906	0.77342	1752	5	-0.15262	0.70051	0.70063	0.981913	13621	0	-0.15262
SOX21	8	0.015379	0.070978	0.77342	1753	6	-0.24792	0.86222	0.86231	0.986597	16699	0	-0.24792
OR51L1	8	0.015388	0.071015	0.77342	1754	7	-0.39662	0.99262	0.99261	0.999983	18929	0	-0.39662
PPP6C	8	0.015388	0.071017	0.77342	1755	5	-0.34089	0.0085563	0.013151	0.9595	255	1	-0.34089
USP17L12	8	0.015415	0.071132	0.773965	1756	6	-0.223	0.40227	0.40265	0.980877	7754	0	-0.223
ILF3	8	0.015419	0.071148	0.773965	1757	4	-0.53281	0.72585	0.72616	0.981913	14122	0	-0.53281
C1orf141	8	0.015448	0.071253	0.774668	1758	7	-0.31824	0.60328	0.603	0.980877	11730	0	-0.31824
TSPYL1	8	0.015474	0.071348	0.774928	1759	6	-0.20399	0.97547	0.97558	0.999983	18622	0	-0.20399
POTEM	8	0.015493	0.071399	0.774928	1760	3	0.092273	0.30562	0.30571	0.980877	5869	0	0.092273
IFIT3	8	0.015493	0.071399	0.774928	1761	5	-0.1815	0.49984	0.50008	0.980877	9654	0	-0.1815
KRT23	8	0.015519	0.071506	0.775646	1762	6	-0.23801	0.22291	0.22309	0.980877	4260	0	-0.23801
FAM171A2	8	0.015545	0.071604	0.776267	1763	6	-0.30072	0.94905	0.94896	0.995471	18220	0	-0.30072
MTMR4	8	0.015557	0.071659	0.776428	1764	7	-0.13488	0.99533	0.99538	0.999983	18986	0	-0.13488
HPSE	8	0.015585	0.071763	0.777116	1765	6	-0.25973	0.99578	0.99582	0.999983	19006	0	-0.25973
GTF2E1	8	0.015612	0.071873	0.777236	1766	5	-0.58255	0.70404	0.70417	0.981913	13675	0	-0.58255
DCAF8L2	8	0.015624	0.071922	0.777236	1767	5	-0.1352	0.75488	0.7552	0.982504	14672	0	-0.1352
UBTF	8	0.015629	0.071933	0.777236	1768	7	-0.46164	0.7919	0.7923	0.98274	15393	0	-0.46164
MIER2	8	0.015651	0.07202	0.777236	1769	5	-0.14603	0.93168	0.93159	0.993087	17926	0	-0.14603
SPANXA1	8	0.015659	0.072049	0.777236	1770	7	-0.39619	0.95315	0.95309	0.995678	18291	0	-0.39619
MRPL9	8	0.015663	0.072068	0.777236	1771	6	-0.42692	0.67553	0.67555	0.981913	13138	0	-0.42692
OR6N2	8	0.015679	0.072135	0.777236	1772	5	-0.15826	0.66623	0.66626	0.981913	12944	0	-0.15826
IQCF2	8	0.015682	0.07215	0.777236	1773	5	-0.15645	0.36237	0.36282	0.980877	6983	0	-0.15645
KLRC4-KLRK1	8	0.015687	0.072167	0.777236	1774	7	-0.74357	0.10374	0.10398	0.980877	1982	1	-0.74357
ARL2	8	0.015697	0.072199	0.777236	1775	6	-0.17354	0.63557	0.63564	0.981111	12375	0	-0.17354
FDX1	8	0.015704	0.072229	0.777236	1776	6	-0.36889	0.33684	0.33722	0.980877	6466	0	-0.36889
AKAP4	8	0.015719	0.072285	0.777236	1777	6	-0.53611	0.11426	0.11445	0.980877	2182	0	-0.53611
FCF1	8	0.015724	0.072303	0.777236	1778	6	-0.71885	0.34984	0.35021	0.980877	6732	0	-0.71885
DHODH	8	0.015745	0.072393	0.77772	1779	5	-0.44843	0.3824	0.38267	0.980877	7359	0	-0.44843
C1QC	8	0.015754	0.072429	0.77772	1780	5	-0.27742	0.47985	0.47995	0.980877	9261	0	-0.27742
DDX5	8	0.015766	0.072476	0.777784	1781	3	0.084225	0.84134	0.84148	0.986597	16298	0	0.084225
SV2A	8	0.015799	0.072589	0.778127	1782	5	-0.042152	0.92731	0.92732	0.992507	17856	0	-0.042152
C1QTNF6	8	0.015799	0.072589	0.778127	1783	6	-0.30063	0.99277	0.99276	0.999983	18935	0	-0.30063
CEP295	8	0.015817	0.072654	0.778379	1784	6	-0.40274	0.72596	0.72627	0.981913	14124	0	-0.40274
WDR18	8	0.015844	0.072763	0.779119	1785	4	0.20777	0.58619	0.58607	0.980877	11386	0	0.20777
CTC1	8	0.015861	0.072826	0.779354	1786	5	-0.43429	0.6873	0.68751	0.981913	13353	0	-0.43429
VASH2	8	0.015923	0.073077	0.780183	1787	6	-0.25751	0.54592	0.54602	0.980877	10583	0	-0.25751
SNX17	8	0.015927	0.073094	0.780183	1788	6	-0.48878	0.63687	0.63693	0.981111	12408	0	-0.48878
CAPZA2	8	0.015938	0.073146	0.780183	1789	6	-0.54949	0.59285	0.59261	0.980877	11515	0	-0.54949
PLEKHG4	8	0.015973	0.073275	0.780183	1790	6	-0.44573	0.732	0.73236	0.981913	14236	0	-0.44573
RAX2	8	0.015975	0.073281	0.780183	1791	7	-0.26631	0.93283	0.93271	0.993251	17948	0	-0.26631
COX15	8	0.015977	0.073293	0.780183	1792	3	-0.045191	0.21264	0.21294	0.980877	4057	0	-0.045191
HEXIM1	8	0.015978	0.073294	0.780183	1793	3	-0.042001	0.84959	0.84967	0.986597	16447	0	-0.042001
CH17-360D5.1	8	0.015978	0.073294	0.780183	1794	6	-0.21076	0.86132	0.86143	0.986597	16684	0	-0.21076
RTTN	8	0.015984	0.073316	0.780183	1795	6	-0.32239	0.77889	0.77945	0.98274	15142	0	-0.32239
DDX6	8	0.016001	0.073391	0.780183	1796	5	-0.15873	0.3156	0.31573	0.980877	6053	0	-0.15873
TAF7	8	0.016001	0.073391	0.780183	1797	4	-0.037825	0.50995	0.51017	0.980877	9863	0	-0.037825
GAB4	8	0.016035	0.073531	0.780183	1798	6	-0.0742	0.90123	0.90113	0.990301	17392	0	-0.0742
RTBDN	8	0.016047	0.073578	0.780183	1799	4	-0.044872	0.7272	0.72754	0.981913	14148	0	-0.044872
UGT1A3	8	0.016048	0.07358	0.780183	1800	4	-0.060773	0.4118	0.41214	0.980877	7944	0	-0.060773
PABPN1	8	0.016067	0.073658	0.780183	1801	4	-0.26759	0.73695	0.73725	0.981913	14334	0	-0.26759
CNPY1	8	0.016074	0.073683	0.780183	1802	5	-0.17398	0.93073	0.93067	0.993087	17905	0	-0.17398
BAG4	8	0.016079	0.073707	0.780183	1803	7	-0.73855	0.87476	0.87472	0.987179	16934	0	-0.73855
MRPL35	8	0.016082	0.073717	0.780183	1804	4	-0.57484	0.81978	0.82005	0.983497	15933	0	-0.57484
BCDIN3D	8	0.016086	0.073737	0.780183	1805	6	-1.6496	0.86713	0.86721	0.986733	16793	0	-1.6496
STARD7	8	0.016097	0.073773	0.780183	1806	7	-0.35039	0.83885	0.83904	0.986597	16253	0	-0.35039
ZNF514	8	0.016103	0.073797	0.780183	1807	6	-0.23052	0.93413	0.93404	0.993269	17973	0	-0.23052
UBL5	8	0.016116	0.073842	0.780183	1808	5	-0.18945	0.98272	0.98278	0.999983	18749	0	-0.18945
KAT2B	8	0.016135	0.073911	0.780474	1809	6	-0.37992	0.55359	0.55362	0.980877	10742	0	-0.37992
C12orf40	8	0.016175	0.07406	0.781264	1810	7	-0.43251	0.62641	0.62633	0.981111	12194	0	-0.43251
BUD31	8	0.01618	0.07408	0.781264	1811	3	0.15234	0.13062	0.13088	0.980877	2489	0	0.15234
PPA2	8	0.016196	0.074142	0.781264	1812	7	-0.60478	0.92903	0.92901	0.992756	17884	0	-0.60478
GTPBP6	8	0.0162	0.074156	0.781264	1813	4	-0.064575	0.79513	0.79552	0.98274	15457	0	-0.064575
MCAT	8	0.016208	0.07419	0.781264	1814	3	0.035192	0.71882	0.71906	0.981913	13965	0	0.035192
ROMO1	8	0.01622	0.074241	0.781369	1815	5	-0.25624	0.066166	0.067084	0.980877	1289	1	-0.25624
ACBD5	8	0.016252	0.074378	0.781497	1816	6	-0.11521	0.97012	0.97033	0.999676	18550	0	-0.11521
GOLGA8N	8	0.016259	0.074406	0.781497	1817	4	0.01546	0.22345	0.22362	0.980877	4273	0	0.01546
PCSK1N	8	0.016269	0.07445	0.781497	1818	5	-0.089803	0.48335	0.48354	0.980877	9333	0	-0.089803
IFI27L1	8	0.016274	0.074467	0.781497	1819	6	-0.28583	0.98061	0.98066	0.999983	18718	0	-0.28583
PLD6	8	0.016285	0.074512	0.781497	1820	6	-0.48689	0.75893	0.75925	0.982504	14760	0	-0.48689
ZNRD1	8	0.016287	0.07452	0.781497	1821	3	0.080801	0.16304	0.16313	0.980877	3103	0	0.080801
COQ7	8	0.016291	0.074539	0.781497	1822	5	-0.16386	0.43374	0.43419	0.980877	8362	0	-0.16386
EPO	8	0.016338	0.074716	0.782496	1823	6	-0.28837	0.33238	0.33276	0.980877	6384	0	-0.28837
SNCAIP	8	0.016338	0.074716	0.782496	1824	7	-0.18545	0.8807	0.88059	0.988038	17029	0	-0.18545
ULK4	8	0.016358	0.07479	0.782642	1825	7	-0.38834	0.32576	0.32604	0.980877	6252	0	-0.38834
SEC16B	8	0.016365	0.074812	0.782642	1826	6	-0.11217	0.6356	0.63568	0.981111	12377	0	-0.11217
GTPBP8	8	0.016389	0.074914	0.783237	1827	7	-0.5475	0.8457	0.84583	0.986597	16373	0	-0.5475
SLC6A16	8	0.016398	0.074951	0.783237	1828	7	-0.16812	0.98901	0.98906	0.999983	18863	0	-0.16812
ITGAV	8	0.016412	0.075006	0.783387	1829	6	-0.35619	0.0883	0.088651	0.980877	1689	1	-0.35619
SMLR1	8	0.016458	0.075183	0.784494	1830	6	-0.41533	0.93525	0.93518	0.99368	17984	0	-0.41533
ISY1-RAB43	8	0.016462	0.075195	0.784494	1831	5	-0.10054	0.61329	0.61315	0.981086	11941	0	-0.10054
C11orf21	8	0.016479	0.075262	0.78473	1832	5	-0.081791	0.1338	0.13401	0.980877	2544	0	-0.081791
ITLN1	8	0.016506	0.075375	0.78473	1833	7	-0.37048	0.43106	0.4315	0.980877	8312	0	-0.37048
DLX6	8	0.016507	0.075379	0.78473	1834	6	-0.29007	0.91535	0.91528	0.992065	17633	0	-0.29007
ATP6V1C1	8	0.016513	0.075415	0.78473	1835	4	0.01477	0.65435	0.65428	0.981913	12724	0	0.01477
SPCS2	8	0.016526	0.075451	0.78473	1836	6	-0.46468	0.88486	0.88472	0.988038	17106	0	-0.46468
ZNF296	8	0.016545	0.075525	0.78473	1837	7	-0.39629	0.96031	0.9604	0.998217	18389	0	-0.39629
NIPSNAP3B	8	0.016555	0.07556	0.78473	1838	7	-0.42904	0.91526	0.91519	0.992062	17632	0	-0.42904
LRRIQ1	8	0.016556	0.075564	0.78473	1839	6	-0.35121	0.68377	0.68388	0.981913	13296	0	-0.35121
ZNF630	8	0.016561	0.075587	0.78473	1840	4	-0.13825	0.091207	0.091516	0.980877	1742	1	-0.13825
KDM6A	8	0.016571	0.075632	0.784772	1841	7	-0.32827	0.98753	0.98757	0.999983	18841	0	-0.32827
CASP10	8	0.016583	0.075684	0.784871	1842	5	-0.24965	0.080349	0.080921	0.980877	1542	1	-0.24965
TMEM69	8	0.016593	0.075723	0.784871	1843	5	-0.28249	0.12103	0.12125	0.980877	2308	0	-0.28249
HERC2	8	0.016623	0.07585	0.785755	1844	7	-0.32969	0.69397	0.69414	0.981913	13488	0	-0.32969
LOC101928841	8	0.016704	0.076153	0.788161	1845	6	-0.20027	0.16959	0.16977	0.980877	3226	0	-0.20027
DSCC1	8	0.016717	0.076204	0.788161	1846	6	-0.38323	0.44364	0.44404	0.980877	8548	0	-0.38323
IFT140	8	0.016732	0.076262	0.788161	1847	6	-0.24844	0.97491	0.97504	0.999983	18614	0	-0.24844
ACSM1	8	0.01675	0.076337	0.788161	1848	3	-0.011733	0.41737	0.41774	0.980877	8046	0	-0.011733
SMG6	8	0.016751	0.076338	0.788161	1849	6	-0.28774	0.4749	0.47502	0.980877	9160	0	-0.28774
DNAH1	8	0.016767	0.076395	0.788161	1850	4	0.039928	0.48549	0.48568	0.980877	9378	0	0.039928
CEPT1	8	0.016775	0.076422	0.788161	1851	7	-0.12894	0.97356	0.97373	0.999983	18594	0	-0.12894
RPS11	8	0.016786	0.076464	0.788161	1852	3	0.29053	0.089015	0.089371	0.980877	1702	1	0.29053
OAF	8	0.01679	0.07648	0.788161	1853	6	-0.18844	0.9429	0.94286	0.994038	18122	0	-0.18844
ELAVL3	8	0.016799	0.076516	0.788161	1854	4	-0.055067	0.15733	0.15737	0.980877	2998	0	-0.055067
MYH14	8	0.016804	0.076536	0.788161	1855	7	-0.43053	0.40052	0.40085	0.980877	7719	0	-0.43053
N6AMT1	8	0.016825	0.076611	0.788205	1856	5	-0.25704	0.56097	0.56094	0.980877	10885	0	-0.25704
EMILIN3	8	0.016851	0.076713	0.788205	1857	5	-0.068463	0.84649	0.84661	0.986597	16389	0	-0.068463
CA10	8	0.016854	0.076722	0.788205	1858	5	-0.35132	0.032712	0.035404	0.980877	675	1	-0.35132
RPE	8	0.016861	0.07675	0.788205	1859	4	-0.14088	0.35253	0.35294	0.980877	6787	0	-0.14088
HARS	8	0.01687	0.076787	0.788205	1860	4	-0.048713	0.043762	0.045817	0.980877	872	1	-0.048713
ZNF492	8	0.01687	0.076787	0.788205	1861	4	-0.1729	0.13535	0.13554	0.980877	2575	0	-0.1729
LTB4R	8	0.016895	0.076888	0.788688	1862	6	-0.15567	0.96265	0.9628	0.998703	18425	0	-0.15567
EFHD1	8	0.016903	0.076917	0.788688	1863	7	-0.32144	0.53882	0.53897	0.980877	10433	0	-0.32144
CENPF	8	0.016919	0.076982	0.78873	1864	7	-0.3264	0.93539	0.93533	0.99368	17987	0	-0.3264
SEMA3C	8	0.01693	0.077034	0.78873	1865	7	-0.33453	0.94034	0.94028	0.993831	18078	0	-0.33453
PTGES2	8	0.016934	0.077045	0.78873	1866	5	-0.21617	0.76839	0.76882	0.98274	14944	0	-0.21617
CACNG6	8	0.016978	0.077214	0.789938	1867	6	-0.083654	0.24094	0.24108	0.980877	4619	0	-0.083654
ATPAF1	8	0.01699	0.07726	0.789938	1868	7	-0.49639	0.7706	0.77108	0.98274	14982	0	-0.49639
AK5	8	0.016997	0.077287	0.789938	1869	6	-0.66669	0.83173	0.83197	0.984854	16146	0	-0.66669
DRC1	8	0.017014	0.07735	0.790161	1870	6	-0.16969	0.83733	0.83753	0.986293	16229	0	-0.16969
ACTR3	8	0.017043	0.077453	0.790563	1871	6	-0.3902	0.93539	0.93533	0.99368	17986	0	-0.3902
PLAC9	8	0.017076	0.07758	0.790563	1872	7	-0.43373	0.96635	0.96656	0.99922	18487	0	-0.43373
ZNF664	8	0.017081	0.077601	0.790563	1873	7	-1.3457	0.92788	0.92788	0.992602	17866	0	-1.3457
MYRF	8	0.017081	0.077601	0.790563	1874	6	-0.60598	0.78035	0.78089	0.98274	15168	0	-0.60598
ROPN1B	8	0.01709	0.077638	0.790563	1875	6	-0.37136	0.98465	0.98468	0.999983	18787	0	-0.37136
SCP2	8	0.01709	0.077638	0.790563	1876	6	-0.21535	0.86115	0.86125	0.986597	16680	0	-0.21535
HAX1	8	0.017135	0.077799	0.791623	1877	5	-0.09521	0.71329	0.71351	0.981913	13850	0	-0.09521
KRTAP15-1	8	0.017142	0.077825	0.791623	1878	6	-0.22509	0.53742	0.5376	0.980877	10402	0	-0.22509
DOK2	8	0.017154	0.077873	0.791692	1879	5	-0.088705	0.64422	0.64424	0.981913	12528	0	-0.088705
C11orf87	8	0.017198	0.078041	0.79246	1880	6	-0.096769	0.85522	0.8553	0.986597	16556	0	-0.096769
NOC2L	8	0.017227	0.078156	0.79246	1881	3	0.052265	0.21624	0.21657	0.980877	4128	0	0.052265
PPIAL4E	8	0.017227	0.078156	0.79246	1882	3	0.018814	0.27344	0.27357	0.980877	5246	0	0.018814
MED11	8	0.017227	0.078156	0.79246	1883	4	0.028896	0.0017438	0.0034622	0.857564	77	2	0.028896
FPGS	8	0.017227	0.078156	0.79246	1884	5	-0.3403	0.66057	0.66059	0.981913	12833	0	-0.3403
PCTP	8	0.017241	0.078211	0.792538	1885	5	-0.24042	0.26858	0.26872	0.980877	5152	0	-0.24042
RARRES2	8	0.017251	0.078251	0.792538	1886	6	-0.2555	0.94633	0.94626	0.994606	18184	0	-0.2555
FBXL15	8	0.017264	0.078307	0.792538	1887	7	-0.47915	0.986	0.98602	0.999983	18809	0	-0.47915
KCNC4	8	0.01727	0.078329	0.792538	1888	7	-0.2735	0.15354	0.15354	0.980877	2927	0	-0.2735
TPGS1	8	0.017336	0.078574	0.794596	1889	6	-0.15528	0.23293	0.23306	0.980877	4463	0	-0.15528
C19orf80	8	0.017365	0.078693	0.795058	1890	6	-0.43998	0.48064	0.48075	0.980877	9279	0	-0.43998
SOCS7	8	0.017369	0.078707	0.795058	1891	7	-0.23082	0.90506	0.90491	0.990786	17451	0	-0.23082
TEX13B	8	0.017378	0.078745	0.795058	1892	6	-1.0237	0.4185	0.41888	0.980877	8067	0	-1.0237
CKAP5	8	0.017434	0.078963	0.796424	1893	4	-0.13638	0.32838	0.32874	0.980877	6308	0	-0.13638
CGB	8	0.017456	0.079048	0.796522	1894	4	0.031016	0.76301	0.76332	0.98274	14841	0	0.031016
OTUD5	8	0.017467	0.079091	0.796522	1895	4	-0.022205	0.6262	0.62613	0.981111	12190	0	-0.022205
FSD1	8	0.017472	0.079112	0.796522	1896	6	-0.25637	0.96057	0.96068	0.998288	18393	0	-0.25637
WDR74	8	0.017491	0.079181	0.796522	1897	3	-0.051961	0.72807	0.72838	0.981913	14165	0	-0.051961
EVI5L	8	0.017491	0.079181	0.796522	1898	5	-0.026015	0.69114	0.69133	0.981913	13422	0	-0.026015
NEDD8	8	0.017519	0.079296	0.796826	1899	5	-0.12697	0.00059483	0.0012969	0.7408	31	1	-0.12697
PRB4	8	0.017526	0.079322	0.796826	1900	6	-0.093549	0.32871	0.32909	0.980877	6314	0	-0.093549
DCTN1	8	0.017564	0.079468	0.796826	1901	4	-0.35472	0.42955	0.42998	0.980877	8276	0	-0.35472
PHACTR3	8	0.017578	0.079519	0.796826	1902	5	-0.2326	0.31808	0.31821	0.980877	6107	0	-0.2326
SMIM10L1	8	0.017583	0.079534	0.796826	1903	4	-0.18016	0.88403	0.8839	0.988038	17085	0	-0.18016
LRRC34	8	0.017593	0.079568	0.796826	1904	7	-0.33771	0.92057	0.92052	0.992498	17724	0	-0.33771
POLR2I	8	0.017593	0.079569	0.796826	1905	5	-0.43675	0.0007134	0.0015258	0.7408	36	2	-0.43675
KPNB1	8	0.017593	0.079569	0.796826	1906	4	-1.5686	0.18213	0.18229	0.980877	3470	0	-1.5686
QRFP	8	0.017613	0.079639	0.796826	1907	6	-0.30229	0.014523	0.018642	0.980877	360	1	-0.30229
PLEKHH3	8	0.017628	0.079689	0.796826	1908	5	-0.58041	0.36491	0.36537	0.980877	7035	0	-0.58041
UBE2F	8	0.01766	0.079809	0.796826	1909	6	-0.34202	0.7962	0.79657	0.98274	15480	0	-0.34202
PPP1R15A	8	0.017666	0.07983	0.796826	1910	5	-0.38348	0.31009	0.31014	0.980877	5947	0	-0.38348
DBF4	8	0.017685	0.079902	0.796826	1911	5	-0.17785	0.15215	0.15216	0.980877	2899	0	-0.17785
ITGAM	8	0.017789	0.080285	0.796826	1912	7	-0.11558	0.99485	0.9949	0.999983	18979	0	-0.11558
STAU1	8	0.017794	0.080304	0.796826	1913	5	-0.10825	0.49743	0.49766	0.980877	9610	0	-0.10825
TRIM49D2	8	0.017802	0.08034	0.796826	1914	5	-0.26789	0.59869	0.59844	0.980877	11631	0	-0.26789
MAD1L1	8	0.017822	0.080413	0.796826	1915	3	0.2731	0.072966	0.073692	0.980877	1421	1	0.2731
SH3GL1	8	0.017823	0.080416	0.796826	1916	3	0.10292	0.55733	0.55731	0.980877	10807	0	0.10292
CALN1	8	0.017824	0.080418	0.796826	1917	5	-0.088121	0.89195	0.89182	0.988478	17238	0	-0.088121
DUSP23	8	0.017836	0.080459	0.796826	1918	5	-0.12407	0.40569	0.4061	0.980877	7822	0	-0.12407
HNRNPA1	8	0.017838	0.080471	0.796826	1919	6	-0.38919	0.020991	0.024474	0.980877	468	1	-0.38919
RAN	8	0.017838	0.080471	0.796826	1920	2	0.23984	0.11693	0.11711	0.980877	2233	0	0.23984
PSMC3	8	0.017838	0.080471	0.796826	1921	7	-0.38173	0.99575	0.99578	0.999983	19004	0	-0.38173
B3GNT3	8	0.017838	0.080471	0.796826	1922	4	-0.21637	0.74944	0.74975	0.982504	14579	0	-0.21637
LRRC69	8	0.017838	0.080471	0.796826	1923	7	-0.17799	0.43316	0.43357	0.980877	8352	0	-0.17799
SFMBT1	8	0.017854	0.080526	0.796826	1924	5	-0.76345	0.75208	0.75239	0.982504	14627	0	-0.76345
SLC16A5	8	0.017858	0.080547	0.796826	1925	4	0.027275	0.62921	0.62916	0.981111	12246	0	0.027275
PSMA1	8	0.01786	0.08055	0.796826	1926	7	-0.26051	0.98344	0.98349	0.999983	18767	0	-0.26051
NUAK1	8	0.017867	0.080581	0.796826	1927	4	0.0076408	0.11566	0.11586	0.980877	2208	0	0.0076408
KIF20A	8	0.017869	0.080588	0.796826	1928	7	-0.45419	0.99197	0.99194	0.999983	18923	0	-0.45419
EPB41L3	8	0.017869	0.080588	0.796826	1929	6	-0.20748	0.79927	0.79967	0.98274	15542	0	-0.20748
PHB2	8	0.017885	0.080646	0.796826	1930	5	-0.42699	0.31645	0.31657	0.980877	6069	0	-0.42699
LYRM5	8	0.0179	0.080706	0.796826	1931	6	-0.093019	0.62871	0.62865	0.981111	12236	0	-0.093019
MRPL21	8	0.017902	0.080714	0.796826	1932	4	-0.021172	0.78227	0.7828	0.98274	15193	0	-0.021172
SFXN2	6	0.017914	0.07382	0.780183	1933	4	-0.88893	0.82235	0.82269	0.98411	15974	0	-0.88893
SMCHD1	8	0.01792	0.080791	0.796826	1934	6	-0.16566	0.4479	0.44826	0.980877	8624	0	-0.16566
BIRC3	8	0.017924	0.080803	0.796826	1935	7	-0.10376	0.55644	0.55644	0.980877	10792	0	-0.10376
PGLS	8	0.017945	0.080871	0.796826	1936	6	-0.093925	0.85187	0.85195	0.986597	16487	0	-0.093925
DCTPP1	8	0.017965	0.080952	0.796826	1937	5	-0.11507	0.98935	0.98938	0.999983	18872	0	-0.11507
C3orf14	8	0.017975	0.080988	0.796826	1938	6	-0.34437	0.99263	0.99261	0.999983	18930	0	-0.34437
PLG	8	0.017991	0.08105	0.796826	1939	5	-0.23054	0.017634	0.021452	0.980877	408	1	-0.23054
TAS2R1	8	0.018001	0.081084	0.796826	1940	5	-0.10319	0.74474	0.74506	0.982504	14487	0	-0.10319
SACM1L	8	0.018003	0.081093	0.796826	1941	6	-0.5079	0.58448	0.58436	0.980877	11347	0	-0.5079
PACRGL	8	0.018003	0.081093	0.796826	1942	4	-0.12121	0.69632	0.6965	0.981913	13531	0	-0.12121
HNRNPK	8	0.018009	0.081116	0.796826	1943	7	-0.38116	0.98506	0.98509	0.999983	18795	0	-0.38116
NPY5R	8	0.018022	0.081168	0.796826	1944	6	-0.21096	0.77233	0.77278	0.98274	15013	0	-0.21096
CCR2	8	0.018023	0.081171	0.796826	1945	6	-0.14502	0.63838	0.6384	0.981475	12432	0	-0.14502
FAM110A	8	0.018044	0.081252	0.797129	1946	6	-0.057769	0.40563	0.40603	0.980877	7820	0	-0.057769
EIF5	8	0.018064	0.081325	0.797129	1947	5	-0.22943	0.8259	0.82616	0.98411	16045	0	-0.22943
FBXL21	8	0.018066	0.08133	0.797129	1948	7	-0.29326	0.11249	0.11269	0.980877	2147	0	-0.29326
ORC5	8	0.018093	0.081424	0.797129	1949	4	-0.080331	0.11343	0.11362	0.980877	2165	0	-0.080331
HNRNPH2	8	0.018097	0.08145	0.797129	1950	6	-0.32425	0.62016	0.62006	0.981111	12073	0	-0.32425
SPEF1	8	0.018102	0.081466	0.797129	1951	7	-0.23339	0.97723	0.97738	0.999983	18656	0	-0.23339
PTK2	8	0.01811	0.081494	0.797129	1952	6	-0.10714	0.22862	0.22874	0.980877	4374	0	-0.10714
ZNF771	8	0.018134	0.081585	0.797347	1953	5	-0.12538	0.6729	0.67284	0.981913	13085	0	-0.12538
LAMB4	8	0.01815	0.081651	0.797347	1954	6	-0.25386	0.65945	0.65947	0.981913	12810	0	-0.25386
OR5AP2	8	0.018174	0.081749	0.797347	1955	6	-0.23591	0.55287	0.55293	0.980877	10727	0	-0.23591
CLCC1	8	0.018195	0.081829	0.797347	1956	5	-0.18016	0.72585	0.72616	0.981913	14121	0	-0.18016
F2RL2	8	0.018195	0.081829	0.797347	1957	6	-0.19942	0.41556	0.41589	0.980877	8013	0	-0.19942
ABAT	8	0.018207	0.081875	0.797347	1958	7	-0.25575	0.68683	0.687	0.981913	13345	0	-0.25575
SIX1	8	0.018216	0.081911	0.797347	1959	4	0.035811	0.83335	0.83358	0.985216	16170	0	0.035811
GID8	8	0.018221	0.08193	0.797347	1960	7	-0.17995	0.70035	0.70046	0.981913	13617	0	-0.17995
TMUB1	8	0.018236	0.081988	0.797347	1961	7	-0.20848	0.79636	0.79675	0.98274	15483	0	-0.20848
PRRT2	8	0.018248	0.082031	0.797347	1962	7	-0.33758	0.92608	0.92608	0.992507	17826	0	-0.33758
PHACTR1	8	0.01825	0.08204	0.797347	1963	4	-0.22177	0.075264	0.075906	0.980877	1458	1	-0.22177
ADAMTS2	8	0.018253	0.082047	0.797347	1964	4	-0.061312	0.64301	0.64302	0.981913	12508	0	-0.061312
BMF	8	0.018257	0.082058	0.797347	1965	6	-0.16618	0.50668	0.50689	0.980877	9799	0	-0.16618
WDR36	8	0.018271	0.08211	0.79744	1966	6	-0.16049	0.58061	0.58047	0.980877	11267	0	-0.16049
ZC3HAV1L	8	0.018331	0.082343	0.798527	1967	4	0.027814	0.55292	0.55298	0.980877	10729	0	0.027814
MYL12B	8	0.018337	0.082367	0.798527	1968	4	-0.054191	0.60093	0.60063	0.980877	11677	0	-0.054191
GOSR1	8	0.018351	0.082424	0.798527	1969	7	-0.4738	0.96206	0.9622	0.998585	18415	0	-0.4738
H3F3C	8	0.018355	0.082439	0.798527	1970	6	-0.15793	0.97862	0.97871	0.999983	18677	0	-0.15793
SLC2A12	8	0.018391	0.082573	0.798527	1971	6	-0.19385	0.74833	0.74864	0.982504	14561	0	-0.19385
SLC7A6	8	0.018398	0.082601	0.798527	1972	4	0.090486	0.33244	0.33282	0.980877	6385	0	0.090486
HMBOX1	8	0.0184	0.082605	0.798527	1973	5	-0.063701	0.7511	0.75141	0.982504	14613	0	-0.063701
ZNF394	8	0.018416	0.082658	0.798527	1974	5	-0.1251	0.41702	0.41739	0.980877	8038	0	-0.1251
NAB2	8	0.018416	0.082658	0.798527	1975	5	-0.18172	0.21201	0.21233	0.980877	4045	0	-0.18172
R3HDM4	8	0.018419	0.082668	0.798527	1976	7	-0.57689	0.86697	0.86704	0.986733	16788	0	-0.57689
TMEM26	8	0.018431	0.082712	0.798527	1977	7	-0.31669	0.72393	0.72417	0.981913	14075	0	-0.31669
ESPL1	8	0.018434	0.082723	0.798527	1978	5	-0.14429	0.48867	0.48885	0.980877	9440	0	-0.14429
PYCR1	8	0.018454	0.082805	0.798914	1979	7	-0.31275	0.97795	0.97807	0.999983	18670	0	-0.31275
GYS1	8	0.018477	0.082899	0.799017	1980	7	-0.53262	0.95242	0.95234	0.995678	18277	0	-0.53262
EPN1	8	0.0185	0.082981	0.799403	1981	5	-0.24758	0.45645	0.45686	0.980877	8795	0	-0.24758
MRPL3	8	0.018514	0.083036	0.799534	1982	4	-0.085187	0.13215	0.13241	0.980877	2518	0	-0.085187
WDR83OS	8	0.018533	0.083107	0.79971	1983	5	-0.18678	0.7675	0.76789	0.98274	14932	0	-0.18678
GTF2E2	8	0.01854	0.083138	0.79971	1984	7	-0.49406	0.88965	0.88946	0.988478	17197	0	-0.49406
PSMD3	8	0.018551	0.083182	0.799727	1985	5	-0.30201	0.019492	0.023123	0.980877	442	1	-0.30201
TCEAL5	8	0.018564	0.083246	0.799937	1986	7	-0.7192	0.88009	0.88	0.988038	17020	0	-0.7192
PDK2	8	0.018598	0.083355	0.800337	1987	5	-0.098671	0.6827	0.6828	0.981913	13280	0	-0.098671
CAPN9	8	0.018602	0.083371	0.800337	1988	6	-0.11921	0.20685	0.20718	0.980877	3939	0	-0.11921
C1QTNF5	8	0.01864	0.083503	0.800615	1989	7	-0.24881	0.98792	0.98798	0.999983	18848	0	-0.24881
ZNF800	8	0.018649	0.083537	0.800615	1990	7	-0.36203	0.002713	0.005325	0.869891	117	1	-0.36203
SEC14L6	8	0.018663	0.083592	0.800615	1991	5	-0.28027	0.90182	0.90173	0.990505	17400	0	-0.28027
EMX1	8	0.018665	0.0836	0.800615	1992	6	-0.22805	0.82848	0.82871	0.984556	16084	0	-0.22805
EDN1	8	0.018681	0.083657	0.800615	1993	5	-0.1122	0.69231	0.6925	0.981913	13453	0	-0.1122
YARS2	8	0.018742	0.083891	0.800615	1994	4	-0.24301	0.47444	0.47458	0.980877	9148	0	-0.24301
KIAA1841	8	0.018749	0.083918	0.800615	1995	6	-0.21917	0.61046	0.61025	0.981086	11885	0	-0.21917
KCNMB1	8	0.018749	0.083918	0.800615	1996	6	-0.20168	0.84786	0.84799	0.986597	16420	0	-0.20168
NPIPA2	8	0.018754	0.083934	0.800615	1997	6	-0.4591	0.15452	0.15452	0.980877	2944	0	-0.4591
IRS4	8	0.018754	0.083934	0.800615	1998	4	-0.34578	0.59974	0.59946	0.980877	11651	0	-0.34578
[truncated: 17,115 more rows]
